# Supplementary material for: Pathways and signatures of mutagenesis at targeted DNA nicks
Source: PLoS Genet. 2021 Apr 15;17(4):e1009329. doi: 10.1371/journal.pgen.1009329 (PMC8078790; doi:10.1371/journal.pgen.1009329)
Supplement: S1 Data — (ZIP) [file pgen.1009329.s008.zip]

Archive with 30 entries (30 files):
- Nick_siBRCA2+siPOLQ.vcf
- __MACOSX/._Nick_siBRCA2+siPOLQ.vcf
- DSB_siBRCA2.vcf
- __MACOSX/._DSB_siBRCA2.vcf
- uncut.vcf
- __MACOSX/._uncut.vcf
- Nick_siNT2.vcf
- __MACOSX/._Nick_siNT2.vcf
- Nick_siBRCA2+siREV7.vcf
- __MACOSX/._Nick_siBRCA2+siREV7.vcf
- Nick_siBRCA2+siREV3.vcf
- __MACOSX/._Nick_siBRCA2+siREV3.vcf
- Nick_siBRCA2+siREV1.vcf
- __MACOSX/._Nick_siBRCA2+siREV1.vcf
- Nick_siBRCA2+siDNA2.vcf
- __MACOSX/._Nick_siBRCA2+siDNA2.vcf
- Nick_siBRCA2.vcf
- __MACOSX/._Nick_siBRCA2.vcf
- DSB_siREV7.vcf
- __MACOSX/._DSB_siREV7.vcf
- DSB_siREV3.vcf
- __MACOSX/._DSB_siREV3.vcf
- DSB_siREV1.vcf
- __MACOSX/._DSB_siREV1.vcf
- DSB_siPOLQ.vcf
- __MACOSX/._DSB_siPOLQ.vcf
- DSB_siNT2.vcf
- __MACOSX/._DSB_siNT2.vcf
- DSB_siDNA2.vcf
- __MACOSX/._DSB_siDNA2.vcf
