# Supplementary material for: Pathways and signatures of mutagenesis at targeted DNA nicks
Source: PLoS Genet. 2021 Apr 15;17(4):e1009329. doi: 10.1371/journal.pgen.1009329 (PMC8078790; doi:10.1371/journal.pgen.1009329)
Supplement: S1 Data — (ZIP) [file pgen.1009329.s008.zip › Nick_siBRCA2+siPOLQ.vcf]

POS	ID	Reference	Alternate allele	Read Depth	Alternate allele observation count	Allele Frequency	Indel Size
1	REF	T	T	1	1	1	0
2	REF	T	T	1	1	1	0
3	REF	C	C	1	1	1	0
4	REF	G	G	1	1	1	0
5	REF	G	G	1	1	1	0
6	REF	T	T	2	2	1	0
7	REF	C	C	4	4	1	0
8	REF	C	C	5	5	1	0
9	REF	G	G	89	89	1	0
10	REF	C	C	71438	71438	1	0
11	REF	C	C	72596	72596	1	0
12	REF	A	A	72664	72664	1	0
13	REF	T	T	72754	72753	1	0
14	REF	C	C	72823	72822	0.99998627	0
14	SNV	C	T	72823	1	1.37E-05	0
15	REF	C	C	72850	72848	0.99997255	0
15	SNV	C	A	72850	1	1.37E-05	0
15	SNV	C	G	72850	1	1.37E-05	0
16	REF	T	T	72858	72844	0.99980785	0
16	SNV	T	C	72858	14	0.00019215	0
17	REF	C	C	72863	72862	0.99998628	0
17	SNV	C	A	72863	1	1.37E-05	0
18	REF	G	G	72870	72835	0.99954713	0
18	SNV	G	A	72870	6	8.23E-05	0
18	SNV	G	C	72870	6	8.23E-05	0
18	SNV	G	T	72870	21	0.00028819	0
19	REF	T	T	72876	72870	0.99991767	0
19	SNV	T	C	72876	6	8.23E-05	0
20	REF	C	C	72879	72875	0.99994511	0
20	SNV	C	A	72879	1	1.37E-05	0
20	SNV	C	T	72879	3	4.12E-05	0
21	REF	C	C	72883	72883	1	0
22	REF	C	C	72887	72881	0.9999314	0
22	SNV	C	A	72887	5	6.86E-05	0
23	REF	G	G	72891	72881	0.99987653	0
23	SNV	G	A	72891	9	0.00012347	0
24	REF	T	T	72891	72886	0.9999314	0
24	SNV	T	C	72891	5	6.86E-05	0
25	REF	C	C	72892	72870	0.9997119	0
25	SNV	C	A	72892	13	0.00017835	0
25	SNV	C	T	72892	8	0.00010975	0
26	REF	C	C	72892	72892	1	0
27	REF	T	T	72892	72889	0.99997256	0
27	SNV	T	A	72892	1	1.37E-05	0
27	SNV	T	C	72892	1	1.37E-05	0
28	REF	C	C	72893	72892	1	0
29	REF	C	C	72893	72893	1	0
30	REF	G	G	72894	72886	0.99991769	0
30	SNV	G	A	72894	6	8.23E-05	0
31	REF	C	C	72894	72891	0.99998628	0
31	SNV	C	T	72894	1	1.37E-05	0
32	REF	C	C	72894	72880	0.99984909	0
32	SNV	C	G	72894	4	5.49E-05	0
32	SNV	C	T	72894	7	9.60E-05	0
33	REF	G	G	72894	72890	0.99994513	0
33	SNV	G	A	72894	4	5.49E-05	0
34	REF	G	G	72894	72887	0.99990397	0
34	SNV	G	A	72894	5	6.86E-05	0
34	SNV	G	T	72894	1	1.37E-05	0
34	DEL	GC	G	72894	1	1.37E-05	-1
35	REF	C	C	72893	72890	0.99997256	0
35	SNV	C	A	72893	1	1.37E-05	0
35	SNV	C	T	72893	1	1.37E-05	0
36	REF	C	C	72894	72891	0.99995884	0
36	SNV	C	T	72894	3	4.12E-05	0
37	REF	C	C	72894	72893	0.99998628	0
37	SNV	C	T	72894	1	1.37E-05	0
38	REF	C	C	72894	72893	0.99998628	0
38	SNV	C	A	72894	1	1.37E-05	0
39	REF	T	T	72894	72888	0.99993141	0
39	SNV	T	C	72894	5	6.86E-05	0
40	REF	G	G	72895	72887	0.99991769	0
40	SNV	G	A	72895	5	6.86E-05	0
40	DEL	GC	G	72895	1	1.37E-05	-1
41	REF	C	C	72894	72885	0.99987653	0
41	SNV	C	A	72894	5	6.86E-05	0
41	SNV	C	T	72894	4	5.49E-05	0
42	REF	C	C	72895	72892	1	0
43	REF	C	C	72895	72894	1	0
44	REF	C	C	72895	72891	0.99998628	0
44	SNV	C	T	72895	1	1.37E-05	0
45	REF	G	G	72895	72888	0.99994512	0
45	SNV	G	C	72895	3	4.12E-05	0
45	SNV	G	T	72895	1	1.37E-05	0
46	REF	C	C	72895	72887	0.99991769	0
46	SNV	C	T	72895	6	8.23E-05	0
47	REF	G	G	72895	72877	0.99976678	0
47	SNV	G	A	72895	1	1.37E-05	0
47	SNV	G	T	72895	6	8.23E-05	0
47	DEL	GC	G	72895	10	0.00013719	-1
48	REF	C	C	72886	72884	0.99998628	0
48	SNV	C	T	72886	1	1.37E-05	0
49	REF	C	C	72896	72894	0.99997256	0
49	SNV	C	T	72896	2	2.74E-05	0
50	REF	C	C	72896	72893	0.99995885	0
50	SNV	C	A	72896	3	4.12E-05	0
51	REF	A	A	72897	72893	0.99995885	0
51	SNV	A	G	72897	2	2.74E-05	0
51	INS	A	AC	72897	1	1.37E-05	1
52	REF	G	G	72897	72894	1	0
53	REF	G	G	72897	72893	1	0
54	REF	G	G	72897	72886	0.99989025	0
54	SNV	G	A	72897	3	4.12E-05	0
54	SNV	G	T	72897	3	4.12E-05	0
54	INS	G	GC	72897	1	1.37E-05	1
54	INS	G	GN	72897	1	1.37E-05	1
55	REF	A	A	72894	72878	0.99982165	0
55	SNV	A	G	72894	13	0.00017835	0
56	REF	T	T	72895	72889	0.99994513	0
56	SNV	T	C	72895	4	5.49E-05	0
57	REF	C	C	72895	72887	0.99990397	0
57	SNV	C	T	72895	6	8.23E-05	0
57	INS	C	CTCT	72895	1	1.37E-05	3
58	REF	C	C	72895	72889	0.99994513	0
58	SNV	C	A	72895	1	1.37E-05	0
58	SNV	C	T	72895	3	4.12E-05	0
59	REF	T	T	72895	72879	0.99979422	0
59	SNV	T	A	72895	4	5.49E-05	0
59	SNV	T	C	72895	4	5.49E-05	0
59	SNV	T	G	72895	4	5.49E-05	0
59	DEL	TC	T	72895	3	4.12E-05	-1
60	REF	C	C	72892	72891	0.99998628	0
60	SNV	C	T	72892	1	1.37E-05	0
61	REF	C	C	72894	72885	0.99990397	0
61	SNV	C	T	72894	7	9.60E-05	0
62	REF	A	A	72894	72879	0.99983537	0
62	SNV	A	G	72894	4	5.49E-05	0
62	DEL	AGCTCCTTTCGCCCGCGCCCTCC	A	72894	7	9.60E-05	-22
62	INS	A	AC	72894	1	1.37E-05	1
63	REF	G	G	72887	72884	1	0
64	REF	C	C	72887	72884	1	0
65	REF	T	T	72885	72882	0.99997256	0
65	SNV	T	C	72885	2	2.74E-05	0
66	REF	C	C	72885	72878	0.99991768	0
66	SNV	C	A	72885	6	8.23E-05	0
67	REF	C	C	72885	72881	0.99998628	0
67	DEL	CT	C	72885	1	1.37E-05	-1
68	REF	T	T	72884	72873	0.99990395	0
68	SNV	T	C	72884	3	4.12E-05	0
68	SNV	T	G	72884	3	4.12E-05	0
68	INS	T	TGA	72884	1	1.37E-05	2
69	REF	T	T	72885	72870	0.99984907	0
69	SNV	T	C	72885	11	0.00015093	0
70	REF	T	T	72885	72884	1	0
71	REF	C	C	72885	72874	0.9998628	0
71	SNV	C	T	72885	10	0.0001372	0
72	REF	G	G	72885	72878	0.9999314	0
72	SNV	G	A	72885	4	5.49E-05	0
72	DEL	GC	G	72885	1	1.37E-05	-1
73	REF	C	C	72884	72874	0.99993139	0
73	SNV	C	T	72884	5	6.86E-05	0
74	REF	C	C	72885	72877	0.99991768	0
74	SNV	C	T	72885	6	8.23E-05	0
75	REF	C	C	72885	72874	0.99990395	0
75	SNV	C	A	72885	1	1.37E-05	0
75	SNV	C	T	72885	3	4.12E-05	0
75	DEL	CG	C	72885	3	4.12E-05	-1
76	REF	G	G	72882	72875	0.99994511	0
76	SNV	G	A	72882	4	5.49E-05	0
77	REF	C	C	72885	72881	0.99998628	0
77	SNV	C	T	72885	1	1.37E-05	0
78	REF	G	G	72884	72881	0.99995884	0
78	SNV	G	A	72884	3	4.12E-05	0
79	REF	C	C	72884	72880	1	0
80	REF	C	C	72884	72878	0.99997256	0
80	SNV	C	T	72884	2	2.74E-05	0
81	REF	C	C	72884	72882	0.99998628	0
81	SNV	C	A	72884	1	1.37E-05	0
82	REF	T	T	72883	72880	0.99998628	0
82	SNV	T	C	72883	1	1.37E-05	0
83	REF	C	C	72883	72883	1	0
84	REF	C	C	72883	72880	0.99997256	0
84	SNV	C	G	72883	1	1.37E-05	0
84	SNV	C	T	72883	1	1.37E-05	0
85	REF	G	G	72889	72886	1	0
86	REF	T	T	72889	72884	0.99998628	0
86	SNV	T	C	72889	1	1.37E-05	0
87	REF	T	T	72889	72885	0.99995884	0
87	SNV	T	C	72889	3	4.12E-05	0
88	REF	C	C	72889	72882	0.99990396	0
88	SNV	C	G	72889	5	6.86E-05	0
88	SNV	C	T	72889	2	2.74E-05	0
89	REF	G	G	72889	72881	0.9999314	0
89	SNV	G	A	72889	3	4.12E-05	0
89	SNV	G	C	72889	1	1.37E-05	0
89	INS	G	GA	72889	1	1.37E-05	1
90	REF	C	C	72889	72886	1	0
91	REF	T	T	72889	72880	0.99990396	0
91	SNV	T	C	72889	7	9.60E-05	0
92	REF	C	C	72889	72887	1	0
93	REF	C	C	72890	72882	0.99990396	0
93	SNV	C	A	72890	2	2.74E-05	0
93	SNV	C	T	72890	4	5.49E-05	0
93	INS	C	CCAGG	72890	1	1.37E-05	4
94	REF	G	G	72890	72882	0.9999314	0
94	SNV	G	A	72890	4	5.49E-05	0
94	SNV	G	T	72890	1	1.37E-05	0
95	REF	G	G	72889	72882	0.99994512	0
95	SNV	G	A	72889	4	5.49E-05	0
96	REF	A	A	72889	72884	0.99998628	0
96	DEL	ACACCATGGACAAGTTTTGGTGGCACGCAGCCTGGGGACTCTGCCTCGTGC	A	72889	1	1.37E-05	-50
97	REF	C	C	72888	72879	0.9999314	0
97	SNV	C	T	72888	5	6.86E-05	0
98	REF	A	A	72888	72880	0.99997256	0
98	SNV	A	T	72888	2	2.74E-05	0
99	REF	C	C	72887	72877	0.99989024	0
99	SNV	C	T	72887	8	0.00010976	0
100	REF	C	C	72887	72884	0.99997256	0
100	SNV	C	T	72887	2	2.74E-05	0
101	REF	A	A	72887	72880	0.99994512	0
101	SNV	A	G	72887	3	4.12E-05	0
101	INS	A	AG	72887	1	1.37E-05	1
102	REF	T	T	72887	72874	0.9998628	0
102	SNV	T	C	72887	4	5.49E-05	0
102	DEL	TG	T	72887	6	8.23E-05	-1
103	REF	G	G	72881	72873	0.99993139	0
103	SNV	G	A	72881	1	1.37E-05	0
103	DEL	GGACAAGTTTTGGTGGCACGCAGCCTGGGGACTCTGCCTCGTGCCGCTGAGCCTGGCGCA	G	72881	4	5.49E-05	-59
104	REF	G	G	72882	72874	0.99993139	0
104	SNV	G	A	72882	4	5.49E-05	0
104	SNV	G	T	72882	1	1.37E-05	0
105	REF	A	A	72882	72868	0.99986278	0
105	SNV	A	G	72882	10	0.00013722	0
106	REF	C	C	72882	72881	0.99998628	0
106	SNV	C	T	72882	1	1.37E-05	0
107	REF	A	A	72882	72860	0.99973929	0
107	SNV	A	G	72882	17	0.00023326	0
107	DEL	AAGTTTTGGTGGCACGCAGCCTGGGGACTCTGCCTCGTGCCGCTGAGCCTGGCGC	A	72882	1	1.37E-05	-54
107	INS	A	AAC	72882	1	1.37E-05	2
108	REF	A	A	72881	72866	0.99984906	0
108	SNV	A	G	72881	5	6.86E-05	0
108	DEL	AGTTTTGGTGGCACGCAGCCTGGGGACTCTGCCTCGTGCCGCTGAGCCTGGCGCAGATCGGT	A	72881	1	1.37E-05	-61
108	DEL	AGTTTTGGTGGCACGCAGCCTGGGGACTCTGCCTCGTGCCGCTGAGCCTGGCGCAGATCGGTGAGTGCCC	A	72881	5	6.86E-05	-69
109	REF	G	G	72875	72869	0.99993139	0
109	SNV	G	A	72875	2	2.74E-05	0
109	DEL	GT	G	72875	3	4.12E-05	-1
110	REF	T	T	72872	72854	0.99983531	0
110	SNV	T	C	72872	10	0.00013724	0
110	DEL	TTTTGGTGGCACGCAGCCTGGGGACTCTGCCTCGTGCCGCTGAGCCTGGCGCAGA	T	72872	2	2.75E-05	-54
111	REF	T	T	72873	72857	0.9998216	0
111	SNV	T	A	72873	2	2.75E-05	0
111	SNV	T	C	72873	7	9.61E-05	0
111	DEL	TTTGGTGGCACGCAGCCTGGGGACTCTGCCTCGTGCCGCTGAGCCTGGCGCAGATCGG	T	72873	4	5.49E-05	-57
112	REF	T	T	72869	72838	0.99961573	0
112	SNV	T	A	72869	13	0.00017841	0
112	SNV	T	C	72869	4	5.49E-05	0
112	DEL	TTGGTGGCACGCAGCCTGGGGACTCTGCCTCGTGCCGCTGAGCCTGGCGCAGATCGGTGAG	T	72869	4	5.49E-05	-60
112	DEL	TTGGTGGCACGCAGCCTGGGGACTCTGCCTCGTGCCGCTGAGCCTGGCGCAGATCGGTGAGTGCCCGCCGCAGCCTGGGCAGCAAGA	T	72869	4	5.49E-05	-86
112	DEL	TTGGTGGCACGCAGCCTGGGGACTCTGCCTCGTGCCGCTGAGCCTGGCGCA	T	72869	3	4.12E-05	-50
113	REF	T	T	72858	72838	0.99975294	0
113	SNV	T	C	72858	1	1.37E-05	0
113	DEL	TGGTGGCACGCAGCCTGGGGACTCTGCCTCGTGCCGCTGAGCCTGGCGCAGATCGGTGAGTGCCCGCCGCAGCCTGGGCAGCAAGATG	T	72858	7	9.61E-05	-87
113	DEL	TGGTGGCACGCAGCCTGGGGACTCTGCCTCGTGCCGCTGAGCCTGGCGCAGATC	T	72858	10	0.00013726	-53
114	REF	G	G	72841	72819	0.99969797	0
114	SNV	G	A	72841	6	8.24E-05	0
114	DEL	GGTGGCACGCAGCCTGGGGACTCTGCCTCGTGCCGCTGAGCCTGGCGCAGATCGGTGAGTGCCC	G	72841	5	6.86E-05	-63
114	DEL	GGTGGCACGCAGCCTGGGGACTCTGCCTCGTGCCGCTGAGCCTGGCGCAGATCGGTGA	G	72841	8	0.00010983	-57
114	DEL	GGTGGCACGCAGCCTGGGGACTCTGCCTCGTGCCGCTGAGCCTGGCGCAGATCGGTGAGT	G	72841	2	2.75E-05	-59
114	INS	G	GC	72841	1	1.37E-05	1
115	REF	G	G	72826	72812	0.99983522	0
115	SNV	G	C	72826	1	1.37E-05	0
115	DEL	GTGGCACGCAGCCTGGGGACTCTGCCTCGTGCCGCTGAGCCTGGCGCAGATCGGTGAGTGCCCGCCGCAGCC	G	72826	1	1.37E-05	-71
115	DEL	GTGGCACGCAGCCTGGGGACTCTGCCTCGTGCCGCTGAGCCTGGCGCAGATCGGTGAGTGCC	G	72826	2	2.75E-05	-61
115	DEL	GTGGCACGCAGCCTGGGGACTCTGCCTCGTGCCGCTGAGCCTGGCGC	G	72826	4	5.49E-05	-46
115	DEL	GTGGCACGCAGCCTGGGGACTCTGCCTCGTGCCGCTGAGCC	G	72826	4	5.49E-05	-40
116	REF	T	T	72815	72794	0.99976652	0
116	SNV	T	C	72815	3	4.12E-05	0
116	DEL	TGGCACGCAGCCTGGGGACTCTGCCTCGTGCCGCTGAGCCTGGCGCAGATCGGTGAGTGCCC	T	72815	3	4.12E-05	-61
116	DEL	TGGCACGCAGCCTGGGGACTCTGCCTCGTGCCGCTGAGCCTGGCGCAGATCGGTGAGTGCCCGCCGCAGCCTGGGCA	T	72815	2	2.75E-05	-76
116	DEL	TGGCACGCAGCCTGGGGACTCTGCCTCGTGCCGCTGAGCCTGGCGCAGATC	T	72815	4	5.49E-05	-50
116	DEL	TGGCACGCAGCCTGGGGACTCTGCCTCGTG	T	72815	5	6.87E-05	-29
117	REF	G	G	72802	72782	0.99975275	0
117	SNV	G	A	72802	1	1.37E-05	0
117	DEL	GGCACGCAGCCTGGGGACTCTGCCTCGTGCCGCTGAGCCTGGCGCAGATCGGTGAGT	G	72802	5	6.87E-05	-56
117	DEL	GGCACGCAGCCTGGGGACTCTGCCTCGTGCCGCTGAGCCTGGCGCAGATCGGTGAGTGCCCGCC	G	72802	7	9.62E-05	-63
117	DEL	GGCACGCAGCCTGGGGACTCTGCCTCGTGCCGCTGAGCCTGGCGCAGATCGGTGAGTGCCCGCCGCAGCCTGGGCA	G	72802	4	5.50E-05	-75
117	INS	G	GC	72802	1	1.37E-05	1
118	REF	G	G	72786	72775	0.99989008	0
118	SNV	G	A	72786	5	6.87E-05	0
118	DEL	GCACGCAGCCTGGGGACTCTGCCTCGTGCCGCTGAGCCTGGCGCAGATCGGTGAGTGC	G	72786	3	4.12E-05	-57
119	REF	C	C	72783	72782	0.99998626	0
119	SNV	C	G	72783	1	1.37E-05	0
120	REF	A	A	72783	71944	0.98849975	0
120	SNV	A	G	72783	2	2.75E-05	0
120	DEL	ACGCAGCCTGGGGACTCTGCCTCGTGCCGCTGAGCCTGGCGCAGAT	A	72783	4	5.50E-05	-45
120	DEL	ACGCAGCCTGGGGACTCTGCCTCGTGCCGCTGAGCCTGGCGCAGATCGGTGAGTG	A	72783	10	0.0001374	-54
120	DEL	ACGCAGCCTGGGGACTCTGCCTCGTGC	A	72783	11	0.00015114	-26
120	DEL	ACGCAGCCTGGGGACTCTGCCTCGTGCCGCTGAGCCTGGCGCAGATCGGTGAGTGCC	A	72783	29	0.00039846	-56
120	DEL	ACGCAGCCTGGGGACTCTGCCTCGTGCCGCTGAGCCTGGCGCAGATCGGTGAGTGCCCGC	A	72783	756	0.01038733	-59
120	DEL	ACGCAGCCTGGGGACTCTGCCTCGTGCCGCTGAGCCTGG	A	72783	23	0.00031602	-38
120	INS	A	AC	72783	1	1.37E-05	1
120	INS	A	AG	72783	1	1.37E-05	1
121	REF	C	C	71950	71902	0.99934676	0
121	SNV	C	T	71950	5	6.95E-05	0
121	DEL	CGCAGCCTGGGGACTCTGCCTCGTGCCGCTGAGCCTGGCGCAGATCGGTGAGTGCCCGCCGCAGCCTGG	C	71950	21	0.00029187	-68
121	DEL	CGCAGCCTGGGGACTCTGCCTCGTGCCGCTGAGCCTGGCGCAGATCGGTGA	C	71950	7	9.73E-05	-50
121	DEL	CGCAGCCTGGGGACTCTGCCTCGTGCCGCTGAGCCTGGCGCAGATCGGTGAGT	C	71950	10	0.00013899	-52
121	DEL	CGCAGCCTGGGGACTCTGCCTCGTGCCGCT	C	71950	4	5.56E-05	-29
122	REF	G	G	71908	71872	0.99955496	0
122	SNV	G	A	71908	9	0.00012517	0
122	DEL	GCAGCCTGGGGACTCTGCCTCGTGCCGCTGAGCCTGGCGCAGAT	G	71908	6	8.34E-05	-43
122	DEL	GCAGCCTGGGGACTCTGCCTCGTGC	G	71908	7	9.74E-05	-24
122	DEL	GCAGCCTGGGGACTCTGCCTCGTGCCGCTGAGCCTGGCGCAGATCGGTGA	G	71908	2	2.78E-05	-49
122	DEL	GCAGCCTGGGGACTCTGCCTCGTGCCGCTGAGCCTGGCGCAGATCGGTGAGTGC	G	71908	8	0.00011126	-53
123	REF	C	C	71874	71766	0.99851126	0
123	DEL	CA	C	71874	1	1.39E-05	-1
123	DEL	CAGCCTGGGGACTCTGCCTCGTGCCGCTGAGCCTGGCGCAGATCGGTGAG	C	71874	4	5.57E-05	-49
123	DEL	CAGCCTGGGGACTCTGCCTCGTGCCGCTGAGCCTGGCGCAGATCGGTGAGTGCCCGCCGCAGCCTGGGCAGCA	C	71874	5	6.96E-05	-72
123	DEL	CAGCCTGGGGACTCTGCCTCGTGCCGCTGAGCCTGGCGCAGATCGGTG	C	71874	16	0.00022261	-47
123	DEL	CAGCCTGGGGACTCTGCCTCGTGCCGCTG	C	71874	78	0.00108525	-28
123	DEL	CAGCCTGGGGACTCTGCCTCGTGCCGCTGAGCCTGGCGCAGATCGGTGAGTGCCCGCCGCAGCCTGGGCAGCAAG	C	71874	3	4.17E-05	-74
124	REF	A	A	71766	71619	0.9980073	0
124	SNV	A	C	71766	1	1.39E-05	0
124	DEL	AGCCTGGGGACTCTGCCTCGTGCCGCTGAGCCTGGCGCAGATCGGTGAGTGCCC	A	71766	14	0.00019509	-53
124	DEL	AGCCTGGGGACTCTGCCTCGTGCCGCTGAGCCTGGC	A	71766	5	6.97E-05	-35
124	DEL	AGCCTGGGGACTCTGCCTCGTGCCGCTGAGCCTGGCGCAGATCG	A	71766	6	8.36E-05	-43
124	DEL	AGCCTGGGGACTCTGCCTCGTGCCGCTGAGCCT	A	71766	9	0.00012541	-32
124	DEL	AGCCTGGGGACTCTGCCTCGTGCCGCTGAGCCTGGCGCAGATCGGT	A	71766	28	0.00039018	-45
124	DEL	AGCCTGGGGACTCTGCCTCGTGCC	A	71766	23	0.0003205	-23
124	DEL	AGCCTGGGGACTCTGCCTCGTGCCGCTGAGCCTGGCGCAGATC	A	71766	12	0.00016722	-42
124	DEL	AGCCTGGGGACTCTGCCTCGTGCCGCTGAGCCTGGCGCAGATCGGTGAGTGCCCGCCGCAGCCTGGGCAGCAAGATG	A	71766	3	4.18E-05	-76
124	DEL	AGCCTGGGGACTCTGCCTCGTGCCGCTGAGCCTGGCGCAGATCGGTGAGT	A	71766	27	0.00037624	-49
124	DEL	AGCCTGGGGACTCTGCCTCGT	A	71766	8	0.00011148	-20
124	DEL	AGCCTGGGGACTCTGCCTCGTGCCGCTGAGCCTGGCGCAGATCGGTGAGTGCCCGCCG	A	71766	4	5.57E-05	-57
124	DEL	AGCCTGGGGACTCTGCCTCGTGCCGCTGAGCCTGGCGCAGATCGGTGAGTGCCCGCC	A	71766	3	4.18E-05	-56
125	REF	G	G	71625	71569	0.99926	0
125	SNV	G	A	71625	1	1.40E-05	0
125	DEL	GCCTGGGGACTCTGCCTCGTGCCGCTGAGCCTGGCGCAGAT	G	71625	16	0.0002234	-40
125	DEL	GC	G	71625	5	6.98E-05	-1
125	DEL	GCCTGGGGACTCTGCCTCGTGCCGCTGAGCCTGGCGCAGATCGGTGAGTGCCCGCCGCAGCCTGGGCAGCAA	G	71625	3	4.19E-05	-71
125	DEL	GCCTGGGGACTCTGCCTCGTGCCGCTGAGCCTGGCGCAGATCGGTGAGTGC	G	71625	18	0.00025132	-50
125	DEL	GCCTGGGGACTCTGCCTCGTGC	G	71625	8	0.0001117	-21
125	INS	G	GA	71625	2	2.79E-05	1
126	REF	C	C	71575	71477	0.99863081	0
126	SNV	C	A	71575	4	5.59E-05	0
126	SNV	C	T	71575	8	0.00011177	0
126	DEL	CCTGGGGACTCTGCCTCGTGCCGCTGAGCCTGG	C	71575	3	4.19E-05	-32
126	DEL	CCTGGGGACTCTGCCTCGTGCCGCTGAGCCTGGCGCAGATCGGTGAGT	C	71575	3	4.19E-05	-47
126	DEL	CCTGGGGACTCTGCCTCGTGCCGCTGAGCCTGGCGCAGATCGGT	C	71575	3	4.19E-05	-43
126	DEL	CCTGGGGACTCTGCCTCGTGCCGCTGAGCCTGGCGCAGATCGGTGAGTGCCCGCCGCAGCCTGGGCAGCAAGATGG	C	71575	10	0.00013971	-75
126	DEL	CCTGGGGACTCTGCCTCGTGCCG	C	71575	5	6.99E-05	-22
126	DEL	CCTGGGGACTCTGCCTCGTGCCGCTGAGCCTGGCGCAGATCGGTGAGTGCCCGCCGCAGCCTGG	C	71575	2	2.79E-05	-63
126	DEL	CCTGGGGACTCTGCCTCGTGCCGCTGAGCCTGGCGCAGATCGGTGAGTGCCCG	C	71575	6	8.38E-05	-52
126	DEL	CCTGGGGACTCTGCCTCGTGCCGCTG	C	71575	5	6.99E-05	-25
126	DEL	CCTGGGGACTCTGCCTCGTGCCGCTGAGCCTGGCGCAGAT	C	71575	19	0.00026546	-39
126	DEL	CCTGGGGACTCTGCCTCGTGCCGCTGAGCCTGGCGCAGATCGG	C	71575	3	4.19E-05	-42
126	DEL	CCTGGGGACTCTGCCTCGTGCCGCTGAGCCTGGCGCAGATCGGTGAGTG	C	71575	4	5.59E-05	-48
126	DEL	CCTGGGGACTCTGCCTCGTGCCGCTGAGCCTGGCGCAGATCGGTGAGTGCCCGCCGCAGCCTGGGCAGCAAGATG	C	71575	4	5.59E-05	-74
126	DEL	CCTGGGGACTCTGCCTCGTGCCGCTGAGCCTGGCG	C	71575	19	0.00026546	-34
127	REF	C	C	71492	71388	0.99857323	0
127	SNV	C	A	71492	1	1.40E-05	0
127	DEL	CTGGGGACTCTGCCTCGTGCCGCTG	C	71492	1	1.40E-05	-24
127	DEL	CTGGGGACTCTGCCTCGTGCCGCTGAGCCTGGCGCA	C	71492	3	4.20E-05	-35
127	DEL	CTGGGGACTCTGCCTCGTGCCGCTGAGCCTGGCGCAGAT	C	71492	12	0.00016786	-38
127	DEL	CTGGGGACTCTGCCTCGTGCCGCTGAGCCTGGCGCAGATCGGTGAG	C	71492	19	0.00026577	-45
127	DEL	CTGGGGACTCTGCCTCGTGCCGCTGAGCCTGGCGCAGATCGGTGAGTGCCCGCCGCAGCCTGGGCAGCAAGATGGG	C	71492	1	1.40E-05	-75
127	DEL	CTGGGGACTCTGCCTCGTGCCGCTGAGCCTGGCGCAGATCGGTGAGTGCCCGCCGCAGCCTGGGCAGCAAGA	C	71492	11	0.00015387	-71
127	DEL	CTGGGGACTCTGCCTCGTGCCGCTGAGCCTGGCGCAGATCGGTGA	C	71492	7	9.79E-05	-44
127	DEL	CT	C	71492	5	6.99E-05	-1
127	DEL	CTGGGGACTCTGCCTCGTGCCGCTGAGCCTGGCGCAGATCGG	C	71492	30	0.00041964	-41
127	DEL	CTGGGGACTCTGCCTCGTGCCGCTGAGCCTGGCGCAGATCGGTGAGTGCCCG	C	71492	5	6.99E-05	-51
127	DEL	CTGGGGACTCTGCCTCGTGCCGCT	C	71492	6	8.39E-05	-23
127	INS	C	CCATCCTCGGCCTCCTGAAG	71492	1	1.40E-05	19
128	REF	T	T	71388	71216	0.99763256	0
128	SNV	T	A	71388	2	2.80E-05	0
128	SNV	T	C	71388	5	7.00E-05	0
128	DEL	TGGGGACTCTGCCTCGTGCCGCTGAGCCTGGCGCAGATCGGTGAGTGCCCGCCGCAGCCTGG	T	71388	4	5.60E-05	-61
128	DEL	TGGGGACTCTGCCTCGTGCCGCTGAGCCTGGCGCAGATCGGTGAGTGCCCGCCG	T	71388	3	4.20E-05	-53
128	DEL	TG	T	71388	6	8.41E-05	-1
128	DEL	TGGGGACTCTGCCTCGTGCCGCTGAGCCTGGCGCAGATCGGTGAGTGCCCGCCGCAGCCTGGGCAGCAAGATGGGTGCG	T	71388	6	8.41E-05	-78
128	DEL	TGGGGACTCTGCCTCGTGCCGCTGAGCCTGGCGCAGATCGGTGAGTGC	T	71388	4	5.60E-05	-47
128	DEL	TGGGGACTCTGCCTCGTGCCGCTGAGCCTGGCGCAGATCGGTGA	T	71388	9	0.00012608	-43
128	DEL	TGGGGACTCTGCCTCGTGCCGCTGAGCCTGGCGCAGATCGGTGAGTGCCCGCCGCA	T	71388	13	0.00018211	-55
128	DEL	TGGGGACTCTGCCTCGTGCCGCTGAGCCTGGCGCAGATCGGTGAGTGCCCGCCGCAGCCTGGGCAGCAAGATGGGTGCGGGGTGCTCAGC	T	71388	5	7.00E-05	-89
128	DEL	TGGGGACTCTGCCTCGTGCCGCTGAGCCTGGCGCAGATCGGTGAGTGCCCGCCGCAGCCTGGGCAGCAAGATG	T	71388	2	2.80E-05	-72
128	DEL	TGGGGACTCTGCCTCGTGCCGCTGAGCCTGGCG	T	71388	3	4.20E-05	-32
128	DEL	TGGGGACTCTGCCTCGTGCCGCTGAGCCTGGCGCAGATCGGTGAGTGCCCGCCGCAGCCTG	T	71388	8	0.00011207	-60
128	DEL	TGGGGACTCTGCCTCGTGCCGCTGAGCCTGGCGCAGATCG	T	71388	6	8.41E-05	-39
128	DEL	TGGGGACTCTGCCTCGTGCCGCTGA	T	71388	4	5.60E-05	-24
128	DEL	TGGGGACTCTGCCTCGTGCCGCTGAGCCTGGCGCAGATC	T	71388	63	0.00088254	-38
128	DEL	TGGGGACTCTGCCTCGTGCCGCTGAGCCTGGCGCAGATCGGTGAGTGCCC	T	71388	9	0.00012608	-49
128	DEL	TGGGGACTCTGCCTCGTGCCGCTGAGCCTGGCGCAGATCGGTG	T	71388	10	0.00014009	-42
128	DEL	TGGGGACTCTGCCTCGTGCCGCTGAGCCTGGCGCAGATCGGTGAGTGCCCGCCGCAGCCTGGGCAGCAAGATGG	T	71388	7	9.81E-05	-73
129	REF	G	G	71229	71100	0.99818894	0
129	SNV	G	A	71229	1	1.40E-05	0
129	SNV	G	T	71229	6	8.42E-05	0
129	DEL	GGGGACTCTGCCTCGTGCCGCT	G	71229	3	4.21E-05	-21
129	DEL	GGGGACTCTGCCTCGTGCCGCTGAGCCTGGCGCAGATCGGTGAGTGCCCGCCGCAGCCTGGGC	G	71229	1	1.40E-05	-62
129	DEL	GGGGACTCTGCCTCGTGCCGCTGA	G	71229	4	5.62E-05	-23
129	DEL	GGGGACTCTGCCTCGTGCCGCTGAGCCTGGCGCAGATC	G	71229	33	0.00046329	-37
129	DEL	GGGGACTCTGCCTCGTGCCGCTGAGCCTGGCGCAGATCGGTGAGTGCCCGCC	G	71229	3	4.21E-05	-51
129	DEL	GGGGACTCTGCCTCGTGCCGCTGAGCCTGGCGCAGATCGGTGAGTGCCCGCCGCAGCCTGGGCAGCAAGATGGGTGC	G	71229	2	2.81E-05	-76
129	DEL	GGGGACTCTGCCTCGTGCCGCTGAGCCTGGCGCA	G	71229	8	0.00011231	-33
129	DEL	GGGGACTCTGCCTCGTGCCGCTGAGCCTGGCGCAGATCGGTGAGTGCCC	G	71229	4	5.62E-05	-48
129	DEL	GGGGACTCTGCCTCGTGCCGCTGAGCCTGGCGCAGATCGGTGAGTGCCCGCCGCAGCCTGGGCAGCAAGAT	G	71229	4	5.62E-05	-70
129	DEL	GGGGACTCTGCCTCGTGCCGCTGAGCCTGGCGCAGATCGGT	G	71229	7	9.83E-05	-40
129	DEL	GGGGACTCTGCCTCGTGCCGCTGAGCCTGGCGCAGATCGGTGAGT	G	71229	1	1.40E-05	-44
129	DEL	GGGGACTCTGCCTCGTGCCGCTGAGCCTGGCGCAGATCGGTGA	G	71229	9	0.00012635	-42
129	DEL	GGGGACTCTGCCTCGTGCCGCTGAGCCTGGCGCAGATCGGTGAGTGCCCGCCGCAGCCT	G	71229	36	0.00050541	-58
129	INS	G	GCAAGAT	71229	5	7.02E-05	6
129	INS	G	GGA	71229	1	1.40E-05	2
129	INS	G	GCT	71229	1	1.40E-05	2
130	REF	G	G	71119	70960	0.99783446	0
130	SNV	G	A	71119	3	4.22E-05	0
130	DEL	GGGACTCTGCCTCGTGCCGCTGAGCCTGGCGCAGATCGGT	G	71119	19	0.00026718	-39
130	DEL	GGGACTCTGCCTCGT	G	71119	9	0.00012656	-14
130	DEL	GGGACTCTGCCTCGTGCCGCTGAGCCTGGCGCAGATC	G	71119	45	0.00063279	-36
130	DEL	GGGACTCTGCCTCGTGCCGCTGAGCCTGGCGCAGATCGGTGAGTGCCCGCCGC	G	71119	2	2.81E-05	-52
130	DEL	GGGACTCTGCCTCGTGCCGCT	G	71119	9	0.00012656	-20
130	DEL	GGGACTCTGCCTCGTGCCGCTGAGCCTGGCGCAGATCGGTGAGTGCCCGCCGCAGCCTGGGCAGCAAGA	G	71119	2	2.81E-05	-68
130	DEL	GGGACTCTGCCTCGTGCCGCTGAGCCTGGCGCAGATCGGTGAGTGCCCGCCGCA	G	71119	2	2.81E-05	-53
130	DEL	GGGACTCTGCCTCGTGCCGCTGAGCCTGGCGCA	G	71119	4	5.63E-05	-32
130	DEL	GGGACTCTGCCTCGTGCCGCTGAGCCTGGCGCAGATCGGTGAGTGCCCGCCGCAGCCT	G	71119	4	5.63E-05	-57
130	DEL	GGGACTCTGCCTCGTGCCGCTGAGCCT	G	71119	12	0.00016874	-26
130	DEL	GGGACTCTGCCTCGTGCCGCTGAGCCTGGCGC	G	71119	5	7.03E-05	-31
130	DEL	GGGACTCTGCCTCGTGCCGCTGAGCCTGGCGCAGATCGGTGAGTGCCCGCCGCAGCCTGGGCAGCAA	G	71119	7	9.84E-05	-66
130	DEL	GGGACTCTGCCTCGTGCCGC	G	71119	1	1.41E-05	-19
130	DEL	GGGACTCTGCCTCGTGCCGCTGAGCCTGGCGCAGATCGGTGAGTGCCCGCC	G	71119	5	7.03E-05	-50
130	DEL	GGGACTCTGCCTCGTGCCGCTGAGCCTGGCGCAGATCGGTGAGT	G	71119	4	5.63E-05	-43
130	DEL	GGGACTCTGCCTCGTGCCGCTGAGCCTGGCGCAGATCGGTGAGTGCCCGCCGCAGCCTGGGCAGCAAGAT	G	71119	3	4.22E-05	-69
130	DEL	GGGACTCTGCCTCGTGCCGCTGAGCCTGGCGCAGATCGGTGA	G	71119	17	0.00023905	-41
130	INS	G	GC	71119	1	1.41E-05	1
131	REF	G	G	70969	70782	0.99746343	0
131	SNV	G	A	70969	5	7.05E-05	0
131	SNV	G	T	70969	7	9.86E-05	0
131	DEL	GGACTCTGCCTCGTGCCGCTGAGCCTGGCGCAGATCGGTGAGTGCCCGCCGCAGCCTGGGCAGCAAGATGGGTGC	G	70969	1	1.41E-05	-74
131	DEL	GGACTCTGCCTCGT	G	70969	7	9.86E-05	-13
131	DEL	GGACTCTGCCTCGTGCCGCTGAGCCTGGCGCAGATCGGTGAGTGCCCGCCGCAGCCT	G	70969	2	2.82E-05	-56
131	DEL	GGACTCTGCCTCGTGCCGCT	G	70969	7	9.86E-05	-19
131	DEL	GGACTCTGCCTCGTGCCGCTGAGCCTGGCGCA	G	70969	13	0.0001832	-31
131	DEL	GGACTCTGCCTCGTGCCGCTGAGCCTGGCGCAGATCGGTGAGTGCCCGCC	G	70969	2	2.82E-05	-49
131	DEL	GGACTCTGCCTCGTGCCGCTGAGCCTGGCGCAGATC	G	70969	8	0.00011274	-35
131	DEL	GGACTCTGCCTCGTGCCGCTGAGCCTGGCGCAGATCGGTGAGTGCCCGCCGCAGCCTGGGCAGCAAGATGGGT	G	70969	1	1.41E-05	-72
131	DEL	GGACTCTGCCTCGTGCCGCTGAGCCTGGCGCAGAT	G	70969	2	2.82E-05	-34
131	DEL	GGACTCTGCCTCGTGCCGCTGAGCCTGGCGCAGATCGGTGAGTGCCCGCCGCA	G	70969	4	5.64E-05	-52
131	DEL	GGACTCTGCCTCGTGCCGCTGAGCCTGGCGCAGATCGGT	G	70969	64	0.00090189	-38
131	DEL	GGACTCTGCCTCGTGCCGCTGAGCCTGGCGCAGATCGGTGAGTGC	G	70969	3	4.23E-05	-44
131	DEL	GGACTCTGCCTCGTGCCGCTGA	G	70969	4	5.64E-05	-21
131	DEL	GGACTCTGCCTCGTGCCGCTGAGCCTGGCGCAGATCGGTGA	G	70969	15	0.00021138	-40
131	DEL	GGACTCTGCCTCGTGCC	G	70969	1	1.41E-05	-16
131	DEL	GGACTCTGCCTCGTGCCGCTGAGCCTGGCGCAGATCGGTGAGTGCCCGCCGCAGCCTGGGCAGCAA	G	70969	5	7.05E-05	-65
131	DEL	GGACTCTGCCTCGTGCCGCTGAGCCTGGCGCAGATCGGTGAGT	G	70969	15	0.00021138	-42
131	DEL	GGACTCTGCCTCGTGCCGCTGAGCCTGGCGCAGATCGGTGAGTGCCC	G	70969	8	0.00011274	-46
131	DEL	GGACTCTGCCTCGTGCCGCTGAGCCTGGCGCAGATCGGTGAGTGCC	G	70969	6	8.46E-05	-45
132	REF	G	G	70795	70689	0.99868611	0
132	SNV	G	A	70795	1	1.41E-05	0
132	SNV	G	C	70795	1	1.41E-05	0
132	DEL	GACTCTGCCTCGTGC	G	70795	6	8.48E-05	-14
132	DEL	GACTCTGCCTCGTGCCGCTGAGCCTGGCGCAGATCGGTGAGTGCCCGCCGCAGCCTGGGCAGCA	G	70795	4	5.65E-05	-63
132	DEL	GACTCTGCCTCGTGCCGCTGAGCCTGGCGCAGATCGGTGAGTGCCCGCCGCAGCCTGGGCAGCAAGA	G	70795	1	1.41E-05	-66
132	DEL	GACTCTGCCTCGTGCCGCTGAGCCTGGCGC	G	70795	3	4.24E-05	-29
132	DEL	GACTCTGCCTCGTGCCGCTGAGCCTGGCGCAGATCGGT	G	70795	1	1.41E-05	-37
132	DEL	GACTCTGCCTCGTGCCGCTGAGCCTGGCGCAGATCGGTGAGTGCCCGCC	G	70795	14	0.00019779	-48
132	DEL	GACTCTGCCTCGTGCC	G	70795	13	0.00018366	-15
132	DEL	GACTCTGCCTCGTGCCGCTGAGCCTGGCGCAGATCGGTGAGTGCCCGCCGCAGCCTGGGC	G	70795	35	0.00049448	-59
132	DEL	GACTCTGCCTCGT	G	70795	1	1.41E-05	-12
132	DEL	GACTC	G	70795	5	7.06E-05	-4
132	DEL	GACTCTGCCTCGTGCCGCTGAGCCTGGCGCAGATCGGTGAGTGCCCGCCGC	G	70795	3	4.24E-05	-50
132	DEL	GACTCTGCCTCGTGCCGCTGAGCCTGGCGCAGATCGGTGAGTGCCCGCCGCA	G	70795	4	5.65E-05	-51
132	INS	G	GC	70795	1	1.41E-05	1
133	REF	A	A	70687	70477	0.99711379	0
133	SNV	A	G	70687	5	7.07E-05	0
133	DEL	ACTCTGCCTCGTGCCG	A	70687	5	7.07E-05	-15
133	DEL	ACTCTGCCTCGTGCCGCTGAGCCTGGCGCAGATCGGTGAGTG	A	70687	5	7.07E-05	-41
133	DEL	ACTCTGCCTCGTG	A	70687	5	7.07E-05	-12
133	DEL	ACTCTGCCTCGTGCCGCTGAGCCTGGCGCAGATCGGTGAGTGCCCGCCGCAGCCTGGGCAGCAAGATGGGTGCGGGGTG	A	70687	1	1.42E-05	-78
133	DEL	ACTCTGCCTCGTGC	A	70687	22	0.00031126	-13
133	DEL	ACTCTGCCTCGTGCCGCTGAGCCTGGCGCAGATCGGTGAGTGCCCGC	A	70687	6	8.49E-05	-46
133	DEL	ACTCTGCCTCGTGCCGCTGAGCCTGGCGCAGATCGGTGAGTGCCCGCCG	A	70687	1	1.42E-05	-48
133	DEL	ACTCTGCCTCGTGCCGCTGAGCCTGGCGCAGATCGGTGAGTGCCCGCCGCAGCCTGGGCAG	A	70687	2	2.83E-05	-60
133	DEL	ACTCTGCCTCGTGCCGCTGAGCCTGGCGCAGATCGGTGAGTGCCCGCCGCAGCCTGGG	A	70687	14	0.00019807	-57
133	DEL	ACTCTGCCTCGTGCCGCT	A	70687	7	9.90E-05	-17
133	DEL	ACTCTGCCTCGTGCCGCTGAGCCTGGCGCAGATCGGTGAGTGC	A	70687	5	7.07E-05	-42
133	DEL	ACTCTGCCTCGTGCCGCTGAGCCTGG	A	70687	14	0.00019807	-25
133	DEL	ACTCTGCCTCGTGCCGCTGAGCCTGGCGCAGAT	A	70687	9	0.00012733	-32
133	DEL	ACTCTGCCTCGTGCCGCTGAGCCTGGCGCAGATCGGTGAGTGCCCG	A	70687	18	0.00025467	-45
133	DEL	ACTCTGCCTCGTGCCGCTGAGC	A	70687	28	0.00039615	-21
133	DEL	ACTCTGC	A	70687	4	5.66E-05	-6
133	DEL	ACTCTGCCTCGTGCCGCTGAGCCTGGCGCAGATCGGTGAGTGCC	A	70687	22	0.00031126	-43
133	DEL	ACTCTGCCTCGTGCCGCTGAGCCTGGCG	A	70687	6	8.49E-05	-27
133	DEL	ACTCTGCCTCGTGCCGCTGAGCCTGGCGCAGATCGGTGAGTGCCCGCCGCAGC	A	70687	19	0.00026881	-52
133	DEL	ACTCTGCCTCGTGCCGCTGAGCCTGGCGCAGATCGGTGAGTGCCCGCCGCAGCCTGGGCAGCAAGATGGGTG	A	70687	1	1.42E-05	-71
133	DEL	ACT	A	70687	5	7.07E-05	-2
134	REF	C	C	70488	70396	0.99886486	0
134	SNV	C	T	70488	5	7.10E-05	0
134	DEL	CTCTGCCTCGTGCCG	C	70488	6	8.51E-05	-14
134	DEL	CTCTGCCTCGTGCCGCTGAGCCTGGCGCAGATCGGTGAGTGCCCGCCGCAGCCTGGGCAG	C	70488	7	9.93E-05	-59
134	DEL	CTCTGCCTCGTGCCGCTGAGCCTGGCGCAGA	C	70488	20	0.00028378	-30
134	DEL	CTCTGCCTCGTGCCGCTGAGCCTGGCGCAGATCGG	C	70488	9	0.0001277	-34
134	DEL	CTCTGCCTCGT	C	70488	1	1.42E-05	-10
134	DEL	CTCTGCCTCGTGCCGCTGAGCCTGGCGCAGATCGGTGAGTG	C	70488	5	7.10E-05	-40
134	DEL	CTCTGCCTCGTGCCGCTGAGCCTGGCGCAGATCGGTGAGTGCCCGCCGCAG	C	70488	4	5.68E-05	-50
134	DEL	CTCTGCCTCGTGCCGCTGAGCCTGGCGCAGATCGGTGAGTGCCCGCCGCAGCCTGGGCA	C	70488	3	4.26E-05	-58
134	DEL	CTCTGCCTCGTGCCGCTGAGCCTGGCGCAGAT	C	70488	1	1.42E-05	-31
134	DEL	CTCTGCCTCGTGCCGCTGAGCCTGGCGCAGATCGGTGAG	C	70488	15	0.00021284	-38
134	DEL	CTCTGCCTCGTGCCGCTGAGCCTGGCGCAGATCGGTGAGTGCCCGCCGCAGCCTGGGCAGCAAGATGGG	C	70488	4	5.68E-05	-68
135	REF	T	T	70405	70162	0.99674674	0
135	SNV	T	A	70405	8	0.00011365	0
135	SNV	T	C	70405	7	9.94E-05	0
135	DEL	TCTGCCTCGTGCCGCTGAGCCTGGCGCAGATCGGTGAGTGCCCG	T	70405	2	2.84E-05	-43
135	DEL	TCTGCCTCGTGCCGCTGAGC	T	70405	39	0.00055405	-19
135	DEL	TCTGCCTCGTG	T	70405	2	2.84E-05	-10
135	DEL	TCTGCCTCGTGCCGCTGAGCCTGGCGCAGATCGGTGAGTGCCCGCCGCAGC	T	70405	17	0.00024151	-50
135	DEL	TCTGCCTCGTGCCG	T	70405	32	0.0004546	-13
135	DEL	TCTGCCTCGTGCCGCTGAGCCTGGCGCAGATC	T	70405	4	5.68E-05	-31
135	DEL	TCTGCCTCGTGCCGCTGAGCCTGGCGCAGATCGGTGAGTGCC	T	70405	5	7.10E-05	-41
135	DEL	TCTGCCTCGTGCCGCTGAGCCTGGCGCAGATCGGTGAGTGCCCGCCGCAGCCTG	T	70405	6	8.52E-05	-53
135	DEL	TCTGCCTCGTGCCGCTGAGCCTGGCGCAGATCG	T	70405	4	5.68E-05	-32
135	DEL	TCTGCCTCGTGCCGCTGAGCCTGGCGCAGATCGGTGAGTGCCCGCCGCAGCCTGGGCAGCAAGATGG	T	70405	5	7.10E-05	-66
135	DEL	TCTGCCTCGTGCCGCTGAGCCTGGCGCAGATCGGTGA	T	70405	5	7.10E-05	-36
135	DEL	TCTGCCTCGTGCCGCTGAGCCTGGCGCAGATCGGTGAGTGC	T	70405	10	0.00014206	-40
135	DEL	TCTGCCTCGTGCCGCTGAGCCTGGC	T	70405	4	5.68E-05	-24
135	DEL	TCTGCCTCGTGCCGCTGAGCCTGGCGCAGATCGGTG	T	70405	3	4.26E-05	-35
135	DEL	TCTGCCTCGTGCCGCTGAGCCTGGCGCAGATCGGTGAGTGCCCGCCGCAGCCTGGGCAG	T	70405	6	8.52E-05	-58
135	DEL	TCTGCCTC	T	70405	1	1.42E-05	-7
135	DEL	TCTGCCTCGTGC	T	70405	10	0.00014206	-11
135	DEL	TCTGCCTCGTGCCGCTGAGCCTGGCGCAGATCGGTGAGTGCCCGCCGCAGCCTGGGCAGCAAGATGGGTG	T	70405	2	2.84E-05	-69
135	DEL	TCTGCCTCGTGCCGCTGAGCCTGGCGCAGATCGGTGAGTGCCCGCCGCAGCCTGGGCAGC	T	70405	4	5.68E-05	-59
135	DEL	TCTGCCTCGTGCCGCTGAGCCTGGCGCAGATCGGTGAGTGCCCGCCGCAGCCTGGG	T	70405	3	4.26E-05	-55
135	DEL	TCTGCCTCGTGCCGCTGAGCCTGGCGCAGATCGGTGAGTGCCCGCCG	T	70405	9	0.00012786	-46
135	DEL	TCTGCCTCGTGCCGCTGAGCCTGGCGCAGATCGGTGAGTGCCCGCC	T	70405	3	4.26E-05	-45
135	DEL	TCTGCCTCGTGCCGCTGAGCCTGGCGCA	T	70405	7	9.94E-05	-27
135	DEL	TCTGCCTCGTGCCGCTGAGCCTGG	T	70405	4	5.68E-05	-23
135	DEL	TCTGCCTCGTGCCGCTGAGCCTGGCGCAGATCGGTGAGTG	T	70405	22	0.00031254	-39
135	INS	T	TA	70405	4	5.68E-05	1
135	INS	T	TC	70405	1	1.42E-05	1
136	REF	C	C	70201	69846	0.99511319	0
136	SNV	C	G	70201	6	8.55E-05	0
136	DEL	CTGCCTCG	C	70201	122	0.00173816	-7
136	DEL	CTGCCTCGTGCCGCTGAGCCTGGCGCAGATCGGTGAGTGCCCGCCGCAGCCTGGGCAGCAAGATGGG	C	70201	15	0.00021371	-66
136	DEL	CTGCCTCGTGCCGCTGAGCCTGGCGCAGATCGGTGAGTGCCCGCCGCAGCCTGGGCAGCAAGAT	C	70201	2	2.85E-05	-63
136	DEL	CTGCCTCGTGCCGCTGAGCCTGGCGCAGA	C	70201	7	9.97E-05	-28
136	DEL	CTGCCTCGTGCCGCTGAGCCTGGCGCAGATCGG	C	70201	52	0.00074086	-32
136	DEL	CTGCCTCGTGCCGCTGAGCCTGGCGCAGATCGGTGAGTGCCCGCCGCAGCCTGGGCAGCAAGA	C	70201	13	0.00018521	-62
136	DEL	CTGCCTCGTGCCGCTGAGCCTGGCGCAGATCGGTGAG	C	70201	126	0.00179515	-36
137	REF	T	T	69865	69482	0.99480278	0
137	SNV	T	A	69865	5	7.16E-05	0
137	SNV	T	C	69865	5	7.16E-05	0
137	DEL	TGCCTCGTGCCGCTGAGCCTGGCGCAGATCGGTGAGTGCCCGCCGCAGCCTGGGCAGCAAGATGGGTGCGGGGTGCTCA	T	69865	18	0.00025771	-78
137	DEL	TGCCTCGTGCCGCTGAGCCTGGCGCAGATCGGTGAGTGCCCGCC	T	69865	15	0.00021476	-43
137	DEL	TGCCTCGTGCCGCTGAGCCTGGCGCAGATCGGTGAGTGCCC	T	69865	58	0.00083041	-40
137	DEL	TGCCTCGTGCCGCTGAGCCTGG	T	69865	5	7.16E-05	-21
137	DEL	TGCCTCGTGCCGCTGAGCCTG	T	69865	15	0.00021476	-20
137	DEL	TGCCTCGTGCCGCTGAGCCTGGCGCAGATCGGTGAGTGCCCGCCGCAGCCTGGGCA	T	69865	8	0.00011454	-55
137	DEL	TGCCTCGTGCCGCTGAGCCTGGCGCAGATCGGTGAGTGCCCGCCGCAGCCTGGGCAGCAAGATGGG	T	69865	3	4.30E-05	-65
137	DEL	TGCCTCGTGCCGCTGAGCCTGGC	T	69865	7	0.00010022	-22
137	DEL	TGCCTCGTGCCGCTGAGCCTGGCGCAGATCGGTG	T	69865	5	7.16E-05	-33
137	DEL	TGCCTCGTGCCGCTGAGCCTGGCGCA	T	69865	17	0.0002434	-25
137	DEL	TGCCTCGTGCCGCTGA	T	69865	60	0.00085905	-15
137	DEL	TGCCTCGTGCCGCTGAGCCTGGCGCAGATCGGTGA	T	69865	8	0.00011454	-34
137	DEL	TGCCTCGTGCCGCTGAGCCTGGCGCAGATCGGTGAGTGCCCGCCGCAGCCTG	T	69865	6	8.59E-05	-51
137	DEL	TGCCTCGTGCCGCTGAGCCTGGCGCAGATCGGTGAGTGCCCGCCGCA	T	69865	97	0.00138879	-46
137	DEL	TGCCTCGTGCCGCTGAGCCTGGCGCAGATCGGTGAGTGCCCGCCGCAGCCTGGGCAGCAA	T	69865	1	1.43E-05	-59
137	DEL	TGCCTCGTGCC	T	69865	5	7.16E-05	-10
137	DEL	TGCCTCGTGCCGCTGAGCCTGGCGCAGATC	T	69865	8	0.00011454	-29
137	DEL	TGCCTCGTGCCGCTGAGCCTGGCGCAGATCGGTGAGTGCCCGCCGCAGCCTGG	T	69865	5	7.16E-05	-52
137	DEL	TGCCTCGTGCCGCTGAGCCTGGCGCAGATCG	T	69865	10	0.00014317	-30
137	INS	T	TGAGCCCA	69865	1	1.43E-05	7
137	INS	T	TG	69865	1	1.43E-05	1
138	REF	G	G	69507	69211	0.99579874	0
138	SNV	G	A	69507	5	7.19E-05	0
138	SNV	G	C	69507	1	1.44E-05	0
138	DEL	GC	G	69507	4	5.76E-05	-1
138	DEL	GCCTCGTGCCGCTGAGCCTGGCGCAGATCGGTGA	G	69507	4	5.76E-05	-33
138	DEL	GCCTCGTGCCGCTGAGCCTGGCGCAGATCGGT	G	69507	1	1.44E-05	-31
138	DEL	GCCTCGTGCCGCTGAGCCTGGCGCAGAT	G	69507	1	1.44E-05	-27
138	DEL	GCCTCGTGC	G	69507	7	0.00010072	-8
138	DEL	GCCTCGTGCCGCTGAGCCTGGC	G	69507	5	7.19E-05	-21
138	DEL	GCCTCGTGCCGCTGAGCCTGGCGCAGATCGGTGAGTGC	G	69507	5	7.19E-05	-37
138	DEL	GCCTC	G	69507	5	7.19E-05	-4
138	DEL	GCCTCGTGCCGCTGAGCCTGGCGCAGATCGGTGAGTGCCCGCCGCAGCCTGGGCA	G	69507	3	4.32E-05	-54
138	DEL	GCCTCGTGCCGCTGAGCCTGGCGCAGATCGGTGAGTGCC	G	69507	3	4.32E-05	-38
138	INS	G	GA	69507	238	0.00342431	1
138	INS	G	GATCC	69507	10	0.00014388	4
139	REF	C	C	69455	69378	0.99913592	0
139	SNV	C	A	69455	1	1.44E-05	0
139	SNV	C	G	69455	2	2.88E-05	0
139	SNV	C	T	69455	25	0.00036003	0
139	DEL	CCTCGT	C	69455	1	1.44E-05	-5
139	DEL	CCTCGTGCCGCTGAGCCTGGCGCAGATCGGTGAGTG	C	69455	5	7.20E-05	-35
139	DEL	CCTCGTGCCGCTGAGCCT	C	69455	3	4.32E-05	-17
139	DEL	CCTCGTG	C	69455	1	1.44E-05	-6
139	DEL	CCTCGTGCCGCTGAGCCTGGCGCAGAT	C	69455	5	7.20E-05	-26
139	DEL	CCTCGTGCCGCTGAGCCTGGCG	C	69455	6	8.64E-05	-21
139	DEL	CCTCGTGCCGCTGAGCCTGGCGCAGATCGGTGAGTGCCCGCCGCAGCCTGGG	C	69455	5	7.20E-05	-51
139	DEL	CCTCGTGCCG	C	69455	4	5.76E-05	-9
139	DEL	CCTCGTGCCGCTGAGCCTGGCGCAGATCGGTGAGTGCCCGCCGCAGCCTGGGCAGCAAGATGGG	C	69455	2	2.88E-05	-63
140	REF	C	C	69430	69135	0.99602369	0
140	SNV	C	A	69430	2	2.88E-05	0
140	SNV	C	G	69430	6	8.64E-05	0
140	DEL	CTCGTGCCGCTGAGCCTGGCGCA	C	69430	7	0.00010085	-22
140	DEL	CTCGTGCCGCTGAGCCTGGCGCAGATCGG	C	69430	3	4.32E-05	-28
140	DEL	CTCG	C	69430	12	0.00017288	-3
140	DEL	CTCGTGCCGCTGAGCCTGGCGCAGA	C	69430	224	0.00322715	-24
140	DEL	CTCGTGCCGCTGAGCCTGGCGCAGATCG	C	69430	1	1.44E-05	-27
140	DEL	CTCGTGCCGCTGAGCCTGGCGCAGATCGGTGAG	C	69430	10	0.00014407	-32
140	INS	C	CAAGGTT	69430	10	0.00014407	6
140	INS	C	CT	69430	1	1.44E-05	1
141	REF	T	T	69166	68965	0.99739677	0
141	SNV	T	C	69166	6	8.68E-05	0
141	SNV	T	G	69166	9	0.00013016	0
141	DEL	TCGTGCCGCTGAGCCTGGCGCAGATCGGTGAGTG	T	69166	4	5.79E-05	-33
141	DEL	TCGTGCCGCTGAG	T	69166	4	5.79E-05	-12
141	DEL	TCGTGCCGCTGAGCCTGGCGCAGATCGGTGAGTGCCCGCCGCAGCCTGGGCAGCAAGATGGGTGCGGGGTGCTCAGCGCGGACCC	T	69166	3	4.34E-05	-84
141	DEL	TCGTGCCGCTGAGCCTGGCGCAGATCGGTGA	T	69166	4	5.79E-05	-30
141	DEL	TCGTGCCGCTGAGCCTGG	T	69166	3	4.34E-05	-17
141	DEL	TCGTGCCGCTGAGCCTGGCGCAGATCGGTGAGTGCCCG	T	69166	2	2.89E-05	-37
141	DEL	TCGTGCCGCTGAGCCTGGCGCAGATCGGTGAGTGCCCGCCG	T	69166	1	1.45E-05	-40
141	DEL	TCGTGCCGCTGAGCCTGGCGCAGATCGGTGAGTGCCCGCCGCAGCCTG	T	69166	3	4.34E-05	-47
141	DEL	TCGTGCCGCTGAGCCTGGCGCAGATCGGTGAGTGCC	T	69166	68	0.00098344	-35
141	DEL	TCGTGC	T	69166	23	0.00033263	-5
141	DEL	TCGTGCCGCTGAGCCTGGCGCAGATCGGTGAGTGCCCGCCGCAGCCTGGG	T	69166	8	0.0001157	-49
141	DEL	TCGTGCCGCTGA	T	69166	3	4.34E-05	-11
141	DEL	TCGTGCCGCTGAGCCTGGCGCAGATCGGTGAGTGCCC	T	69166	2	2.89E-05	-36
141	DEL	TCGTGCCGCTGAGCCTGGCGCAGATCGGTGAGTGCCCGCCGCAGCCTGGGCAG	T	69166	7	0.00010124	-52
141	DEL	TCGTGCCGCTGAGCCTGGCGCAGATCGGTGAGTGCCCGCCGCA	T	69166	2	2.89E-05	-42
141	DEL	TCGTGCCGCTGAGCCTGGCGCA	T	69166	3	4.34E-05	-21
141	DEL	TCGTGCCGCTGAGCCTGGCGCAGATCGGTGAGTGCCCGCCGCAG	T	69166	7	0.00010124	-43
141	DEL	TCGTGCCGCTGAGCCTGGCGCAGATCGGTGAGTGCCCGCCGCAGC	T	69166	5	7.23E-05	-44
141	DEL	TCGTGCCG	T	69166	1	1.45E-05	-7
141	DEL	TCGTGCCGCTGAGCCTGGCGCAGATCGGTGAGTGCCCGC	T	69166	10	0.00014462	-38
141	DEL	TCGTG	T	69166	1	1.45E-05	-4
141	INS	T	TG	69166	1	1.45E-05	1
142	REF	C	C	69002	68535	0.99352005	0
142	SNV	C	G	69002	10	0.00014497	0
142	SNV	C	T	69002	10	0.00014497	0
142	DEL	CGTGCCGCTGAGCCTGGCGCAGATCGGTGAGTGCCCGCCGCAGCCTG	C	69002	17	0.00024644	-46
142	DEL	CGT	C	69002	3	4.35E-05	-2
142	DEL	CGTGCCGCTGAGCCTGGCGCAGATCGGTGAGTGCCCGCCGCAGCCTGG	C	69002	6	8.70E-05	-47
142	DEL	CGTGCCGCTGAGCCTGGCGCAGATCGGTGAGTGCCCG	C	69002	9	0.00013047	-36
142	DEL	CGTGCCGCTGAGCCTG	C	69002	19	0.00027543	-15
142	DEL	CGTGCCGCTGAGCCTGGCGCAGATCGGTGAGTGCCCGCCGCAGCCTGGGCA	C	69002	18	0.00026094	-50
142	DEL	CG	C	69002	1	1.45E-05	-1
142	DEL	CGTGCCGCTGAGCCT	C	69002	9	0.00013047	-14
142	DEL	CGTGCCGCTGAGCCTGGCGCAGATCG	C	69002	58	0.0008408	-25
142	DEL	CGTGCCGCTGAGCCTGGCGCAGATCGGTGA	C	69002	10	0.00014497	-29
142	DEL	CGTGCCGCT	C	69002	8	0.00011597	-8
142	DEL	CGTGCCGCTGAGCCTGGCGCAGATCGGTGAGTGCCCGCCGCAGCCT	C	69002	6	8.70E-05	-45
142	DEL	CGTGCCGCTGAGCCTGGCGCAGATCGGTGAGTGCCCGCCGCA	C	69002	6	8.70E-05	-41
142	DEL	CGTGCCGCTGAGCCTGGCGCAGATCGGTGAGT	C	69002	3	4.35E-05	-31
142	DEL	CGTGCCGCTGAGCCTGGCGCAGATCGGTGAGTGCCCGCCGCAGCCTGGGCAGCAAGAT	C	69002	5	7.25E-05	-57
142	DEL	CGTGCCGCTGAGCCTGGCGCAGATCGGTGAGTGCCCGCCGCAGCCTGGGCAGCAAGATGGGTGCGGG	C	69002	3	4.35E-05	-66
142	INS	C	CAGA	69002	1	1.45E-05	3
142	INS	C	CG	69002	245	0.00355165	1
143	REF	G	G	68826	68739	0.99879399	0
143	SNV	G	A	68826	13	0.00018889	0
143	SNV	G	C	68826	4	5.81E-05	0
143	SNV	G	T	68826	10	0.0001453	0
143	DEL	GTGCCGCTGAGCCTGGCGCAGATCGGTGAGTGCCC	G	68826	3	4.36E-05	-34
143	DEL	GTGCCGCTGAGCCTGGCGCAGATCGGTGAGTGCCCGC	G	68826	7	0.00010171	-36
143	DEL	GTGCCGCTGAGCCTGGCGCAGA	G	68826	6	8.72E-05	-21
143	DEL	GTGCCGCTGAGCC	G	68826	1	1.45E-05	-12
143	DEL	GTGCCGC	G	68826	7	0.00010171	-6
143	DEL	GTGCCGCTGAGCCTGGCGCAGATCGGTGAGTGCCCGCCGCA	G	68826	6	8.72E-05	-40
143	DEL	GTGCCGCTGAGCCTGGCGCAGATCGGTGAGTGCCCGCCGCAGCCTGGGCAGCAAGA	G	68826	5	7.27E-05	-55
143	INS	G	GTAANCC	68826	1	1.45E-05	6
143	INS	G	GGGAC	68826	1	1.45E-05	4
143	INS	G	GGTGAGTGCC	68826	6	8.72E-05	9
143	INS	G	GT	68826	12	0.00017436	1
143	INS	G	GGACCCGGCGGCAGCCCC	68826	1	1.45E-05	17
144	REF	T	T	68923	68267	0.99058274	0
144	SNV	T	A	68923	5	7.26E-05	0
144	SNV	T	C	68923	22	0.00031923	0
144	SNV	T	G	68923	16	0.00023217	0
144	DEL	TGCCGCTGAGCCTGGC	T	68923	15	0.00021766	-15
144	DEL	TGCCGCTGAGCCTGGCGCAGATCGGTGAGTGC	T	68923	5	7.26E-05	-31
144	DEL	TGCCGCTGAGCCTGGCGCA	T	68923	2	2.90E-05	-18
144	DEL	TG	T	68923	1	1.45E-05	-1
144	DEL	TGCCGCTGAGCCTGGCGCAGATCGGTGAGTG	T	68923	2	2.90E-05	-30
144	DEL	TGCCGCTGAGCCTGGCGCAGATCGGTGAGTGCCC	T	68923	19	0.0002757	-33
144	DEL	TGCCGCTGAGCCTGGCGCAGATCGGTG	T	68923	2	2.90E-05	-26
144	DEL	TGCCGCTGA	T	68923	1	1.45E-05	-8
144	DEL	TGCCGCTGAGCCTGGCGCAGATCGGTGAGTGCCCGCCGCAGCCTGGGCAGCAAGATGGGTGCGG	T	68923	4	5.80E-05	-63
144	DEL	TGCCGCTGAGCCTGGCGCAGATCGGTGAGTGCCCGCCGCA	T	68923	2	2.90E-05	-39
144	DEL	TGC	T	68923	11	0.00015961	-2
144	DEL	TGCCGCTGAGCCTGGCGCAGATCGGTGAGTGCCCGCCGCAGCCTGG	T	68923	1	1.45E-05	-45
144	DEL	TGCCGCTGAGCCTGGCGCAGATCGGTGAGTGCCCGC	T	68923	5	7.26E-05	-35
144	DEL	TGCCGCTGAG	T	68923	4	5.80E-05	-9
144	INS	T	TA	68923	40	0.00058042	1
144	INS	T	TC	68923	5	7.26E-05	1
144	INS	T	TCTGCGCCAG	68923	1	1.45E-05	9
144	INS	T	TG	68923	472	0.00684892	1
144	INS	T	TCC	68923	1	1.45E-05	2
144	INS	T	TGCCGCTGAGCCTG	68923	3	4.35E-05	13
144	INS	T	TTCTGC	68923	1	1.45E-05	5
144	INS	T	TGC	68923	9	0.00013059	2
145	REF	G	G	68858	68829	0.99962239	0
145	SNV	G	T	68858	4	5.81E-05	0
145	DEL	GC	G	68858	6	8.71E-05	-1
145	DEL	GCC	G	68858	1	1.45E-05	-2
145	DEL	GCCGCT	G	68858	3	4.36E-05	-5
145	DEL	GCCGCTGAGCCTGGCGCAGATCGGTGAGTGC	G	68858	5	7.26E-05	-30
145	DEL	GCCGCTGAGCCTGGCGCAGATC	G	68858	3	4.36E-05	-21
145	DEL	GCCGCTGAGC	G	68858	3	4.36E-05	-9
145	INS	G	GAC	68858	1	1.45E-05	2
146	REF	C	C	68844	68799	0.99944797	0
146	SNV	C	A	68844	9	0.00013074	0
146	SNV	C	G	68844	1	1.45E-05	0
146	SNV	C	T	68844	11	0.0001598	0
146	DEL	CCGCTGAGCCTGGCGCAGAT	C	68844	8	0.00011622	-19
146	DEL	CCG	C	68844	1	1.45E-05	-2
146	DEL	CCGCTGAGCCTGG	C	68844	3	4.36E-05	-12
146	INS	C	CTCAG	68844	5	7.26E-05	4
147	REF	C	C	68943	68700	0.99657653	0
147	SNV	C	G	68943	1	1.45E-05	0
147	SNV	C	T	68943	2	2.90E-05	0
147	DEL	CGCTGAGCCTGGCGCAGATCGGTGAGTGCCCGCCGCAGCCTGG	C	68943	3	4.35E-05	-42
147	DEL	CG	C	68943	230	0.00333643	-1
148	REF	G	G	68753	68698	0.99934539	0
148	SNV	G	A	68753	18	0.00026184	0
148	SNV	G	C	68753	15	0.0002182	0
148	SNV	G	T	68753	1	1.46E-05	0
148	DEL	GCTGAGCCTGGCGCAGATCGGTGA	G	68753	3	4.36E-05	-23
148	DEL	GCTGAGCCTGGCGCAGATCGGTGAGTGCCCGCCGCAGC	G	68753	8	0.00011638	-37
149	REF	C	C	69026	68987	0.99960878	0
149	DEL	CTG	C	69026	17	0.00024633	-2
149	DEL	CTGAGCCTGGCGCAGATCGGTGAGT	C	69026	5	7.25E-05	-24
149	DEL	CTGAGCCTGGCGCAGATCGG	C	69026	5	7.25E-05	-19
150	REF	T	T	69007	68959	0.9995072	0
150	SNV	T	C	69007	2	2.90E-05	0
150	SNV	T	G	69007	6	8.70E-05	0
150	DEL	TGAGCCTGGCGCAGATCGGTGAGTGCCCGCCG	T	69007	3	4.35E-05	-31
150	DEL	TGAGCCTGGCGCAGATCGGTGAGTGCCC	T	69007	8	0.00011595	-27
150	DEL	TG	T	69007	1	1.45E-05	-1
150	DEL	TGAGCCTGGCGCAGATCGGTGA	T	69007	3	4.35E-05	-21
150	INS	T	TTGGAATATA	69007	10	0.00014494	9
150	INS	T	TGCTCAG	69007	1	1.45E-05	6
151	REF	G	G	69039	68927	0.99842111	0
151	SNV	G	T	69039	2	2.90E-05	0
151	DEL	GAGCCTGGCGCAGATCGGTGAGTGCCCGCCGC	G	69039	100	0.00144852	-31
151	DEL	GAGCCTGGCGCAGATCGGTGAGTGCCCGCCGCAGCCTGGGCAGCAAGATGGGTGCGGGGTGCTCAGCGCGGACCCGGCGGC	G	69039	1	1.45E-05	-80
151	DEL	GAGCCTGGCGCAGATCGGTGAGTGCCCGCCGCAGCCTGGGC	G	69039	6	8.69E-05	-40
152	REF	A	A	69034	68989	0.99963775	0
152	SNV	A	C	69034	2	2.90E-05	0
152	SNV	A	G	69034	9	0.00013041	0
152	SNV	A	T	69034	1	1.45E-05	0
152	DEL	AGCCTGGCGCAGATCGGTGAGT	A	69034	12	0.00017388	-21
152	INS	A	AC	69034	1	1.45E-05	1
153	REF	G	G	69098	69066	0.99956582	0
153	SNV	G	A	69098	7	0.00010131	0
153	SNV	G	C	69098	5	7.24E-05	0
153	SNV	G	T	69098	1	1.45E-05	0
153	DEL	GCCTGGCGCAGAT	G	69098	4	5.79E-05	-12
153	DEL	GCCTGGCGCAGATC	G	69098	6	8.68E-05	-13
153	INS	G	GTGC	69098	7	0.00010131	3
154	REF	C	C	69096	69076	0.99984078	0
154	SNV	C	T	69096	8	0.0001158	0
154	INS	C	CA	69096	3	4.34E-05	1
155	REF	C	C	69166	69149	0.99997108	0
155	SNV	C	T	69166	2	2.89E-05	0
156	REF	T	T	69171	69121	0.99953726	0
156	SNV	T	C	69171	7	0.00010122	0
156	SNV	T	G	69171	5	7.23E-05	0
156	DEL	TGGCGCAGATC	T	69171	11	0.00015907	-10
156	DEL	TGGCGCAGATCGGTGAGTGCCCGCCGCAGCCTGGGCA	T	69171	4	5.78E-05	-36
156	DEL	TGGCGCA	T	69171	5	7.23E-05	-6
157	REF	G	G	69185	69161	0.99981207	0
157	SNV	G	A	69185	11	0.00015902	0
157	DEL	GGCGCAGATCGGTGAGT	G	69185	2	2.89E-05	-16
158	REF	G	G	69217	69168	0.99937871	0
158	SNV	G	A	69217	10	0.00014449	0
158	SNV	G	C	69217	5	7.22E-05	0
158	DEL	GC	G	69217	17	0.00024563	-1
158	DEL	GCGCAGAT	G	69217	7	0.00010114	-7
158	DEL	GCGCAGATCGGTGAGTGCCCGCCGCAGCCTGGGC	G	69217	1	1.45E-05	-33
158	DEL	GCGCAGATCGGTGAGTGCCCGC	G	69217	3	4.34E-05	-21
159	REF	C	C	69244	69197	0.99942227	0
159	SNV	C	A	69244	8	0.00011555	0
159	SNV	C	G	69244	5	7.22E-05	0
159	SNV	C	T	69244	5	7.22E-05	0
159	DEL	CGCAGATCGGTGAGT	C	69244	14	0.0002022	-14
159	DEL	CGCAGA	C	69244	7	0.0001011	-5
159	INS	C	CA	69244	1	1.44E-05	1
160	REF	G	G	69275	69257	0.99987007	0
160	SNV	G	A	69275	5	7.22E-05	0
160	DEL	GCAGATCGGTGAGTGCCCGCCGCAGCCTGGGCA	G	69275	3	4.33E-05	-32
160	INS	G	GA	69275	1	1.44E-05	1
161	REF	C	C	69306	69281	0.99966813	0
161	SNV	C	G	69306	4	5.77E-05	0
161	SNV	C	T	69306	3	4.33E-05	0
161	DEL	CAGATCGGTGAGTGCCCGCCGCAGCCTGGGCAGCA	C	69306	2	2.89E-05	-34
161	DEL	CAGATCGGTG	C	69306	2	2.89E-05	-9
161	INS	C	CAGCA	69306	11	0.00015872	4
161	INS	C	CCA	69306	1	1.44E-05	2
162	REF	A	A	69315	69270	0.99972579	0
162	SNV	A	G	69315	15	0.00021648	0
162	SNV	A	T	69315	4	5.77E-05	0
163	REF	G	G	69391	69371	0.99984146	0
163	SNV	G	A	69391	6	8.65E-05	0
163	INS	G	GCCCCTCCGGCTGA	69391	5	7.21E-05	13
164	REF	A	A	69391	69365	0.9997838	0
164	SNV	A	C	69391	6	8.65E-05	0
164	SNV	A	G	69391	9	0.00012972	0
165	REF	T	T	69657	69630	0.99979898	0
165	SNV	T	A	69657	7	0.00010051	0
165	SNV	T	C	69657	1	1.44E-05	0
165	INS	T	TGGGTGCGGGG	69657	6	8.62E-05	10
166	REF	C	C	69751	69723	0.99964157	0
166	SNV	C	A	69751	9	0.00012904	0
166	SNV	C	G	69751	5	7.17E-05	0
166	SNV	C	T	69751	8	0.0001147	0
166	INS	C	CCG	69751	1	1.43E-05	2
166	INS	C	CT	69751	1	1.43E-05	1
166	INS	C	CN	69751	1	1.43E-05	1
167	REF	G	G	69956	69925	0.99975694	0
167	SNV	G	A	69956	13	0.00018587	0
167	INS	G	GGTGAGTGCCCGCC	69956	4	5.72E-05	13
168	REF	G	G	70041	70015	0.99970015	0
168	SNV	G	A	70041	12	0.00017134	0
168	SNV	G	C	70041	2	2.86E-05	0
168	SNV	G	T	70041	1	1.43E-05	0
168	DEL	GTGAGTGC	G	70041	5	7.14E-05	-7
168	DEL	GT	G	70041	1	1.43E-05	-1
169	REF	T	T	70140	70123	0.99985741	0
169	SNV	T	C	70140	6	8.56E-05	0
169	SNV	T	G	70140	3	4.28E-05	0
169	INS	T	TN	70140	1	1.43E-05	1
170	REF	G	G	70265	70259	0.99997153	0
170	INS	G	GC	70265	2	2.85E-05	1
171	REF	A	A	70303	70261	0.99961587	0
171	SNV	A	G	70303	1	1.42E-05	0
171	SNV	A	T	70303	25	0.00035568	0
171	DEL	AGTGCCCGCCG	A	70303	1	1.42E-05	-10
172	REF	G	G	70415	70408	0.99995739	0
172	SNV	G	A	70415	2	2.84E-05	0
172	DEL	GT	G	70415	1	1.42E-05	-1
173	REF	T	T	70591	70578	0.99985833	0
173	SNV	T	C	70591	5	7.08E-05	0
173	DEL	TGCCC	T	70591	4	5.67E-05	-4
173	INS	T	TC	70591	1	1.42E-05	1
174	REF	G	G	70691	70672	0.99981609	0
174	SNV	G	A	70691	9	0.00012733	0
174	SNV	G	C	70691	1	1.42E-05	0
174	SNV	G	T	70691	1	1.42E-05	0
174	DEL	GC	G	70691	2	2.83E-05	-1
175	REF	C	C	70750	70727	0.9997597	0
175	SNV	C	T	70750	16	0.00022617	0
175	INS	C	CA	70750	1	1.41E-05	1
176	REF	C	C	70815	70812	1	0
177	REF	C	C	70950	70940	0.99995771	0
177	SNV	C	T	70950	3	4.23E-05	0
178	REF	G	G	71092	71074	0.99985932	0
178	SNV	G	C	71092	7	9.85E-05	0
178	SNV	G	T	71092	3	4.22E-05	0
179	REF	C	C	71134	71132	0.99998594	0
179	SNV	C	T	71134	1	1.41E-05	0
180	REF	C	C	71924	71918	0.99995829	0
180	SNV	C	T	71924	3	4.17E-05	0
181	REF	G	G	71977	71966	0.99987496	0
181	SNV	G	A	71977	6	8.34E-05	0
181	SNV	G	C	71977	2	2.78E-05	0
181	INS	G	GA	71977	1	1.39E-05	1
182	REF	C	C	72007	72003	0.99998611	0
182	SNV	C	T	72007	1	1.39E-05	0
183	REF	A	A	72112	72100	0.99988906	0
183	SNV	A	C	72112	1	1.39E-05	0
183	SNV	A	G	72112	6	8.32E-05	0
183	INS	A	AG	72112	1	1.39E-05	1
184	REF	G	G	72248	72245	1	0
185	REF	C	C	72259	72256	0.99998616	0
185	SNV	C	T	72259	1	1.38E-05	0
186	REF	C	C	72308	72300	0.99988936	0
186	SNV	C	A	72308	5	6.92E-05	0
186	SNV	C	T	72308	3	4.15E-05	0
187	REF	T	T	72318	72304	0.99984789	0
187	SNV	T	C	72318	8	0.00011063	0
187	SNV	T	G	72318	1	1.38E-05	0
187	DEL	TG	T	72318	2	2.77E-05	-1
188	REF	G	G	72363	72356	0.99991708	0
188	SNV	G	T	72363	5	6.91E-05	0
188	INS	G	GA	72363	1	1.38E-05	1
189	REF	G	G	72404	72397	0.99997238	0
189	SNV	G	C	72404	1	1.38E-05	0
189	INS	G	GAGT	72404	1	1.38E-05	3
190	REF	G	G	72446	72436	0.99997239	0
190	SNV	G	A	72446	1	1.38E-05	0
190	SNV	G	C	72446	1	1.38E-05	0
191	REF	C	C	72476	72469	0.99991721	0
191	SNV	C	A	72476	4	5.52E-05	0
191	SNV	C	T	72476	2	2.76E-05	0
192	REF	A	A	72519	72505	0.9998621	0
192	SNV	A	G	72519	10	0.0001379	0
193	REF	G	G	72564	72561	0.99995866	0
193	SNV	G	A	72564	1	1.38E-05	0
193	SNV	G	T	72564	1	1.38E-05	0
193	INS	G	GT	72564	1	1.38E-05	1
194	REF	C	C	72586	72578	0.99994489	0
194	SNV	C	A	72586	1	1.38E-05	0
194	INS	C	CT	72586	1	1.38E-05	1
194	INS	C	CG	72586	2	2.76E-05	1
195	REF	A	A	72590	72583	0.99995867	0
195	SNV	A	C	72590	2	2.76E-05	0
195	SNV	A	G	72590	1	1.38E-05	0
196	REF	A	A	72601	72591	0.99991735	0
196	SNV	A	C	72601	1	1.38E-05	0
196	SNV	A	G	72601	5	6.89E-05	0
197	REF	G	G	72617	72614	1	0
198	REF	A	A	72620	72609	0.99995868	0
198	SNV	A	C	72620	3	4.13E-05	0
199	REF	T	T	72656	72643	0.99987612	0
199	SNV	T	C	72656	5	6.88E-05	0
199	DEL	TG	T	72656	4	5.51E-05	-1
200	REF	G	G	72666	72658	0.99993119	0
200	SNV	G	T	72666	4	5.51E-05	0
200	INS	G	GN	72666	1	1.38E-05	1
201	REF	G	G	72688	72680	0.9999037	0
201	SNV	G	A	72688	6	8.26E-05	0
201	SNV	G	C	72688	1	1.38E-05	0
202	REF	G	G	72710	72708	1	0
203	REF	T	T	72735	72722	0.99993125	0
203	SNV	T	A	72735	2	2.75E-05	0
203	SNV	T	C	72735	2	2.75E-05	0
203	SNV	T	G	72735	1	1.38E-05	0
204	REF	G	G	72736	72731	0.9999725	0
204	SNV	G	A	72736	1	1.38E-05	0
204	SNV	G	T	72736	1	1.38E-05	0
205	REF	C	C	72739	72726	0.99991751	0
205	SNV	C	A	72739	1	1.38E-05	0
205	SNV	C	T	72739	4	5.50E-05	0
205	INS	C	CT	72739	1	1.38E-05	1
206	REF	G	G	72743	72736	0.9999725	0
206	SNV	G	A	72743	1	1.38E-05	0
206	SNV	G	C	72743	1	1.38E-05	0
207	REF	G	G	72749	72739	0.99993127	0
207	SNV	G	A	72749	2	2.75E-05	0
207	SNV	G	C	72749	2	2.75E-05	0
207	INS	G	GCA	72749	1	1.38E-05	2
208	REF	G	G	72753	72749	0.99998625	0
208	SNV	G	C	72753	1	1.38E-05	0
209	REF	G	G	72756	72751	0.99997251	0
209	SNV	G	A	72756	1	1.38E-05	0
209	SNV	G	T	72756	1	1.38E-05	0
210	REF	T	T	72756	72740	0.99989003	0
210	SNV	T	C	72756	8	0.00010997	0
211	REF	G	G	72756	72752	0.99997251	0
211	SNV	G	A	72756	2	2.75E-05	0
212	REF	C	C	72747	72743	0.99995876	0
212	SNV	C	T	72747	3	4.12E-05	0
213	REF	T	T	72747	72729	0.99984878	0
213	SNV	T	A	72747	3	4.12E-05	0
213	SNV	T	C	72747	8	0.00010998	0
214	REF	C	C	72747	72741	0.99991752	0
214	SNV	C	T	72747	6	8.25E-05	0
215	REF	A	A	72747	72700	0.99943636	0
215	SNV	A	G	72747	1	1.38E-05	0
215	SNV	A	T	72747	40	0.0005499	0
216	REF	G	G	72767	72759	0.99998626	0
216	SNV	G	A	72767	1	1.37E-05	0
217	REF	C	C	72767	72748	0.99979385	0
217	SNV	C	T	72767	14	0.00019241	0
217	INS	C	CT	72767	1	1.37E-05	1
218	REF	G	G	72772	72764	0.99994503	0
218	SNV	G	A	72772	2	2.75E-05	0
218	SNV	G	C	72772	1	1.37E-05	0
218	SNV	G	T	72772	1	1.37E-05	0
219	REF	C	C	72772	72758	0.99987632	0
219	SNV	C	T	72772	8	0.00010994	0
219	INS	C	CT	72772	1	1.37E-05	1
220	REF	G	G	72768	72764	1	0
221	REF	G	G	72768	72761	0.99998626	0
221	SNV	G	T	72768	1	1.37E-05	0
222	REF	A	A	72769	72754	0.99984883	0
222	SNV	A	G	72769	11	0.00015117	0
223	REF	C	C	72771	72761	0.99991755	0
223	SNV	C	A	72771	1	1.37E-05	0
223	SNV	C	T	72771	4	5.50E-05	0
223	INS	C	CA	72771	1	1.37E-05	1
224	REF	C	C	72764	72759	0.99998626	0
224	SNV	C	T	72764	1	1.37E-05	0
225	REF	C	C	72764	72751	0.99987631	0
225	SNV	C	G	72764	7	9.62E-05	0
225	SNV	C	T	72764	2	2.75E-05	0
226	REF	G	G	72768	72760	0.99997251	0
226	SNV	G	A	72768	1	1.37E-05	0
226	SNV	G	C	72768	1	1.37E-05	0
227	REF	G	G	72768	72761	0.99995877	0
227	SNV	G	C	72768	2	2.75E-05	0
227	INS	G	GA	72768	1	1.37E-05	1
228	REF	C	C	72768	72760	0.99994503	0
228	SNV	C	G	72768	2	2.75E-05	0
228	SNV	C	T	72768	2	2.75E-05	0
229	REF	G	G	72768	72753	0.99993128	0
229	SNV	G	A	72768	2	2.75E-05	0
229	SNV	G	C	72768	1	1.37E-05	0
229	SNV	G	T	72768	1	1.37E-05	0
229	INS	G	GN	72768	1	1.37E-05	1
230	REF	G	G	72770	72759	0.99991754	0
230	SNV	G	A	72770	5	6.87E-05	0
230	SNV	G	T	72770	1	1.37E-05	0
231	REF	C	C	72771	72770	0.99998626	0
231	INS	C	CGA	72771	1	1.37E-05	2
232	REF	A	A	72772	72756	0.99989006	0
232	SNV	A	C	72772	1	1.37E-05	0
232	SNV	A	G	72772	7	9.62E-05	0
233	REF	G	G	72773	72770	1	0
234	REF	C	C	72773	72755	0.99980761	0
234	SNV	C	A	72773	1	1.37E-05	0
234	SNV	C	T	72773	13	0.00017865	0
235	REF	C	C	72773	72767	0.99997252	0
235	SNV	C	T	72773	2	2.75E-05	0
236	REF	C	C	72774	72771	0.99998626	0
236	SNV	C	G	72774	1	1.37E-05	0
237	REF	C	C	72783	72781	1	0
238	REF	T	T	72783	72747	0.99978011	0
238	SNV	T	C	72783	15	0.00020615	0
238	SNV	T	G	72783	1	1.37E-05	0
239	REF	C	C	72786	72783	0.99997252	0
239	SNV	C	A	72786	1	1.37E-05	0
239	SNV	C	T	72786	1	1.37E-05	0
240	REF	C	C	72786	72780	0.9999313	0
240	SNV	C	G	72786	1	1.37E-05	0
240	SNV	C	T	72786	4	5.50E-05	0
241	REF	G	G	72786	72777	0.99991756	0
241	SNV	G	A	72786	5	6.87E-05	0
241	SNV	G	C	72786	1	1.37E-05	0
242	REF	G	G	72786	72769	0.99984886	0
242	SNV	G	A	72786	8	0.00010992	0
242	SNV	G	C	72786	3	4.12E-05	0
243	REF	C	C	72795	72782	0.99990383	0
243	SNV	C	T	72795	5	6.87E-05	0
243	DEL	CT	C	72795	1	1.37E-05	-1
243	INS	C	CT	72795	1	1.37E-05	1
244	REF	T	T	72794	72779	0.9999313	0
244	SNV	T	C	72794	4	5.50E-05	0
244	INS	T	TG	72794	1	1.37E-05	1
245	REF	G	G	72790	72782	0.99998626	0
245	SNV	G	C	72790	1	1.37E-05	0
246	REF	A	A	72789	72763	0.99991755	0
246	SNV	A	C	72789	1	1.37E-05	0
246	SNV	A	G	72789	5	6.87E-05	0
247	REF	G	G	72792	72789	0.99998626	0
247	INS	G	GGC	72792	1	1.37E-05	2
248	REF	T	T	72794	72778	0.99987635	0
248	SNV	T	C	72794	5	6.87E-05	0
248	SNV	T	G	72794	4	5.50E-05	0
249	REF	C	C	72794	72785	0.99995878	0
249	SNV	C	T	72794	3	4.12E-05	0
250	REF	G	G	72794	72780	0.99989009	0
250	SNV	G	C	72794	1	1.37E-05	0
250	SNV	G	T	72794	6	8.24E-05	0
250	INS	G	GT	72794	1	1.37E-05	1
251	REF	G	G	72795	72791	0.99998626	0
251	INS	G	GC	72795	1	1.37E-05	1
252	REF	C	C	72799	72777	0.99984888	0
252	SNV	C	G	72799	4	5.50E-05	0
252	SNV	C	T	72799	7	9.62E-05	0
253	REF	C	C	72799	72792	0.99998626	0
253	SNV	C	G	72799	1	1.37E-05	0
254	REF	C	C	72801	72797	0.99998626	0
254	SNV	C	A	72801	1	1.37E-05	0
255	REF	T	T	72801	72780	0.99990383	0
255	SNV	T	C	72801	5	6.87E-05	0
255	SNV	T	G	72801	1	1.37E-05	0
255	INS	T	TG	72801	1	1.37E-05	1
256	REF	G	G	72800	72798	0.99998626	0
256	SNV	G	T	72800	1	1.37E-05	0
257	REF	G	G	72801	72797	0.99998626	0
257	SNV	G	T	72801	1	1.37E-05	0
258	REF	G	G	72801	72793	0.99994505	0
258	SNV	G	A	72801	1	1.37E-05	0
258	SNV	G	T	72801	3	4.12E-05	0
259	REF	G	G	72795	72792	0.99997253	0
259	SNV	G	T	72795	1	1.37E-05	0
259	INS	G	GA	72795	1	1.37E-05	1
260	REF	G	G	72790	72788	0.99997252	0
260	SNV	G	T	72790	2	2.75E-05	0
261	REF	A	A	72789	72635	0.9994221	0
261	SNV	A	C	72789	2	2.75E-05	0
261	SNV	A	G	72789	40	0.00055038	0
262	REF	C	C	72783	72775	0.9999313	0
262	SNV	C	A	72783	3	4.12E-05	0
262	SNV	C	T	72783	1	1.37E-05	0
262	DEL	CT	C	72783	1	1.37E-05	-1
263	REF	T	T	72780	72766	0.99990381	0
263	SNV	T	A	72780	1	1.37E-05	0
263	SNV	T	C	72780	4	5.50E-05	0
263	SNV	T	G	72780	2	2.75E-05	0
264	REF	G	G	72781	72774	0.99998626	0
264	SNV	G	A	72781	1	1.37E-05	0
265	REF	G	G	72780	72775	0.99995878	0
265	SNV	G	A	72780	2	2.75E-05	0
265	SNV	G	T	72780	1	1.37E-05	0
266	REF	A	A	72772	72618	0.99920194	0
266	SNV	A	C	72772	1	1.38E-05	0
266	SNV	A	G	72772	53	0.00072926	0
266	SNV	A	T	72772	3	4.13E-05	0
266	INS	A	AT	72772	1	1.38E-05	1
267	REF	G	G	72772	72768	0.99997252	0
267	SNV	G	A	72772	1	1.37E-05	0
267	SNV	G	T	72772	1	1.37E-05	0
268	REF	T	T	72772	72718	0.99975253	0
268	SNV	T	C	72772	11	0.00015123	0
268	SNV	T	G	72772	7	9.62E-05	0
269	REF	C	C	72772	72765	1	0
270	REF	A	A	72772	72746	0.99979385	0
270	SNV	A	C	72772	3	4.12E-05	0
270	SNV	A	G	72772	12	0.00016492	0
271	REF	A	A	72771	72751	0.99994502	0
271	SNV	A	C	72771	3	4.12E-05	0
271	SNV	A	G	72771	1	1.37E-05	0
272	REF	G	G	72771	72760	0.99995877	0
272	SNV	G	A	72771	2	2.75E-05	0
272	SNV	G	T	72771	1	1.37E-05	0
273	REF	T	T	72770	72744	0.99984881	0
273	SNV	T	C	72770	9	0.0001237	0
273	SNV	T	G	72770	1	1.37E-05	0
273	DEL	TG	T	72770	1	1.37E-05	-1
274	REF	G	G	72767	72749	0.99993128	0
274	SNV	G	A	72767	2	2.75E-05	0
274	SNV	G	T	72767	3	4.12E-05	0
275	REF	A	A	72760	72703	0.99986247	0
275	SNV	A	C	72760	2	2.75E-05	0
275	SNV	A	G	72760	8	0.00011002	0
276	REF	G	G	72756	72749	1	0
277	REF	C	C	72739	72730	0.99998625	0
277	SNV	C	T	72739	1	1.38E-05	0
278	REF	T	T	71899	71881	0.99997218	0
278	SNV	T	A	71899	1	1.39E-05	0
278	SNV	T	C	71899	1	1.39E-05	0
279	REF	G	G	5780	5778	1	0
280	REF	T	T	4551	4522	0.9984544	0
280	SNV	T	C	4551	1	0.0002208	0
280	SNV	T	G	4551	6	0.0013248	0
281	REF	C	C	4474	4469	1	0
282	REF	T	T	4446	4426	0.99977411	0
282	SNV	T	C	4446	1	0.00022589	0
283	REF	G	G	4427	4418	0.9997737	0
283	SNV	G	C	4427	1	0.0002263	0
284	REF	C	C	4388	4382	0.99977185	0
284	INS	C	CG	4388	1	0.00022815	1
285	REF	G	G	4365	4358	0.99977059	0
285	INS	G	GN	4365	1	0.00022941	1
286	REF	A	A	4233	4205	0.99928707	0
286	SNV	A	C	4233	1	0.00023764	0
286	SNV	A	G	4233	2	0.00047529	0
287	REF	A	A	4198	4176	0.99856528	0
287	SNV	A	C	4198	6	0.00143472	0
288	REF	G	G	4180	4174	1	0
289	REF	T	T	4169	4157	0.9997595	0
289	SNV	T	G	4169	1	0.0002405	0
290	REF	G	G	4155	4145	1	0
291	REF	C	C	4127	4127	1	0
292	REF	A	A	4065	4060	1	0
293	REF	T	T	4024	4019	1	0
294	REF	T	T	3894	3888	0.99974286	0
294	SNV	T	C	3894	1	0.00025714	0
295	REF	G	G	3891	3868	0.9994832	0
295	SNV	G	T	3891	2	0.0005168	0
296	REF	G	G	3881	3870	1	0
297	REF	G	G	3876	3867	0.99974147	0
297	INS	G	GC	3876	1	0.00025853	1
298	REF	C	C	3817	3809	1	0
299	REF	T	T	3780	3749	0.99893419	0
299	SNV	T	C	3780	4	0.00106581	0
300	REF	C	C	3695	3690	1	0
301	REF	C	C	3672	3663	0.99972707	0
301	SNV	C	G	3672	1	0.00027293	0
302	REF	G	G	3638	3638	1	0
303	REF	G	G	3405	3400	1	0
304	REF	A	A	3305	3286	0.99908787	0
304	SNV	A	C	3305	1	0.00030404	0
304	SNV	A	G	3305	1	0.00030404	0
304	SNV	A	T	3305	1	0.00030404	0
305	REF	A	A	3273	3263	1	0
306	REF	A	A	3247	3243	1	0
307	REF	G	G	3158	3153	1	0
308	REF	C	C	3134	3120	0.99776143	0
308	SNV	C	T	3134	6	0.00191877	0
308	DEL	CA	C	3134	1	0.0003198	-1
309	REF	A	A	3091	3082	0.99870382	0
309	SNV	A	G	3091	2	0.00064809	0
309	DEL	AG	A	3091	2	0.00064809	-1
310	REF	G	G	2959	2957	1	0
311	REF	G	G	2863	2860	1	0
312	REF	G	G	2822	2815	0.99893542	0
312	SNV	G	C	2822	2	0.00070972	0
312	DEL	GC	G	2822	1	0.00035486	-1
313	REF	C	C	2780	2770	1	0
314	REF	T	T	2681	2665	0.99887556	0
314	SNV	T	C	2681	1	0.00037481	0
314	SNV	T	G	2681	2	0.00074963	0
315	REF	G	G	2479	2473	1	0
316	REF	G	G	2424	2423	1	0
317	REF	G	G	2228	2228	1	0
318	REF	A	A	2150	2079	0.99283668	0
318	SNV	A	G	2150	15	0.00716332	0
319	REF	T	T	2018	1998	1	0
320	REF	T	T	1957	1951	1	0
321	REF	T	T	1890	1880	1	0
322	REF	G	G	1815	1815	1	0
323	REF	C	C	1795	1795	1	0
