# Supplementary material for: Pathways and signatures of mutagenesis at targeted DNA nicks
Source: PLoS Genet. 2021 Apr 15;17(4):e1009329. doi: 10.1371/journal.pgen.1009329 (PMC8078790; doi:10.1371/journal.pgen.1009329)
Supplement: S1 Data — (ZIP) [file pgen.1009329.s008.zip › DSB_siBRCA2.vcf]

POS	ID	Reference	Alternate allele	Read Depth	Alternate allele observation count	Allele Frequency	Indel Size
1	REF	T	T	9	9	1	0
2	REF	T	T	9	9	1	0
3	REF	C	C	9	9	1	0
4	REF	G	G	11	11	1	0
5	REF	G	G	16	16	1	0
6	REF	T	T	21	21	1	0
7	REF	C	C	24	24	1	0
8	REF	C	C	32	32	1	0
9	REF	G	G	210	210	1	0
10	REF	C	C	172895	172895	1	0
11	REF	C	C	175793	175793	1	0
12	REF	A	A	175999	175999	1	0
13	REF	T	T	176253	176252	1	0
14	REF	C	C	176486	176483	0.999983	0
14	SNV	C	A	176486	1	5.67E-06	0
14	SNV	C	T	176486	2	1.13E-05	0
15	REF	C	C	176551	176547	0.99997734	0
15	SNV	C	A	176551	2	1.13E-05	0
15	SNV	C	G	176551	2	1.13E-05	0
16	REF	T	T	176583	176548	0.99981312	0
16	SNV	T	A	176583	1	5.66E-06	0
16	SNV	T	C	176583	32	0.00018122	0
17	REF	C	C	176602	176602	1	0
18	REF	G	G	176614	176537	0.99959232	0
18	SNV	G	A	176614	22	0.00012457	0
18	SNV	G	T	176614	50	0.00028311	0
19	REF	T	T	176624	176623	0.99999434	0
19	SNV	T	C	176624	1	5.66E-06	0
20	REF	C	C	176627	176627	1	0
21	REF	C	C	176635	176635	1	0
22	REF	C	C	176643	176642	1	0
23	REF	G	G	176647	176636	0.99994905	0
23	SNV	G	A	176647	1	5.66E-06	0
23	SNV	G	C	176647	2	1.13E-05	0
23	SNV	G	T	176647	6	3.40E-05	0
24	REF	T	T	176651	176644	0.99996037	0
24	SNV	T	C	176651	1	5.66E-06	0
24	DEL	TCCTCCG	T	176651	6	3.40E-05	-6
25	REF	C	C	176650	176650	1	0
26	REF	C	C	176652	176648	0.99997736	0
26	SNV	C	A	176652	3	1.70E-05	0
26	SNV	C	T	176652	1	5.66E-06	0
27	REF	T	T	176653	176637	0.99992075	0
27	SNV	T	C	176653	6	3.40E-05	0
27	INS	T	TCCGCCGG	176653	8	4.53E-05	7
28	REF	C	C	176654	176653	0.99999434	0
28	SNV	C	A	176654	1	5.66E-06	0
29	REF	C	C	176656	176653	0.99998302	0
29	SNV	C	A	176656	1	5.66E-06	0
29	SNV	C	T	176656	2	1.13E-05	0
30	REF	G	G	176656	176647	0.99995471	0
30	SNV	G	A	176656	2	1.13E-05	0
30	SNV	G	T	176656	6	3.40E-05	0
31	REF	C	C	176663	176658	0.99997736	0
31	SNV	C	T	176663	4	2.26E-05	0
32	REF	C	C	176663	176659	0.99997736	0
32	SNV	C	T	176663	4	2.26E-05	0
33	REF	G	G	176664	176641	0.99987547	0
33	SNV	G	A	176664	1	5.66E-06	0
33	SNV	G	T	176664	1	5.66E-06	0
33	DEL	GGCCCCT	G	176664	12	6.79E-05	-6
33	INS	G	GGCCCCT	176664	8	4.53E-05	6
34	REF	G	G	176653	176642	0.99994339	0
34	SNV	G	A	176653	2	1.13E-05	0
34	DEL	GC	G	176653	3	1.70E-05	-1
34	INS	G	GC	176653	5	2.83E-05	1
35	REF	C	C	176651	176650	0.99999434	0
35	SNV	C	T	176651	1	5.66E-06	0
36	REF	C	C	176654	176651	0.99998868	0
36	SNV	C	A	176654	2	1.13E-05	0
37	REF	C	C	176654	176649	0.9999717	0
37	SNV	C	A	176654	5	2.83E-05	0
38	REF	C	C	176666	176660	0.9999717	0
38	SNV	C	A	176666	3	1.70E-05	0
38	SNV	C	T	176666	2	1.13E-05	0
39	REF	T	T	176666	176663	0.99998302	0
39	SNV	T	C	176666	3	1.70E-05	0
40	REF	G	G	176679	176642	0.9998019	0
40	SNV	G	A	176679	11	6.23E-05	0
40	SNV	G	T	176679	4	2.26E-05	0
40	DEL	GC	G	176679	20	0.0001132	-1
41	REF	C	C	176659	176658	0.99999434	0
41	SNV	C	T	176659	1	5.66E-06	0
42	REF	C	C	176669	176657	0.99993208	0
42	SNV	C	A	176669	1	5.66E-06	0
42	SNV	C	G	176669	11	6.23E-05	0
43	REF	C	C	176652	176639	0.99992641	0
43	SNV	C	A	176652	1	5.66E-06	0
43	SNV	C	T	176652	12	6.79E-05	0
44	REF	C	C	176652	176646	0.99996603	0
44	SNV	C	A	176652	6	3.40E-05	0
45	REF	G	G	176652	176650	0.99999434	0
45	SNV	G	T	176652	1	5.66E-06	0
46	REF	C	C	176663	176661	0.99998868	0
46	SNV	C	T	176663	2	1.13E-05	0
47	REF	G	G	176652	176607	0.99975658	0
47	SNV	G	A	176652	9	5.10E-05	0
47	SNV	G	C	176652	1	5.66E-06	0
47	SNV	G	T	176652	3	1.70E-05	0
47	DEL	GC	G	176652	30	0.00016983	-1
48	REF	C	C	176622	176619	0.99998868	0
48	SNV	C	A	176622	2	1.13E-05	0
49	REF	C	C	176644	176641	0.99998868	0
49	SNV	C	A	176644	1	5.66E-06	0
49	SNV	C	G	176644	1	5.66E-06	0
50	REF	C	C	176643	176639	0.99999434	0
50	SNV	C	T	176643	1	5.66E-06	0
51	REF	A	A	176638	176630	0.99998868	0
51	SNV	A	G	176638	2	1.13E-05	0
52	REF	G	G	176638	176635	0.99998868	0
52	SNV	G	T	176638	2	1.13E-05	0
53	REF	G	G	176633	176631	1	0
54	REF	G	G	176633	176630	0.99998868	0
54	SNV	G	A	176633	2	1.13E-05	0
55	REF	A	A	176625	176623	1	0
56	REF	T	T	176621	176610	0.99994904	0
56	DEL	TC	T	176621	9	5.10E-05	-1
57	REF	C	C	176612	176604	0.99996036	0
57	SNV	C	T	176612	7	3.96E-05	0
58	REF	C	C	176619	176618	0.99999434	0
58	SNV	C	A	176619	1	5.66E-06	0
59	REF	T	T	176619	176613	0.99997169	0
59	SNV	T	C	176619	5	2.83E-05	0
60	REF	C	C	176618	176606	0.99993206	0
60	SNV	C	G	176618	1	5.66E-06	0
60	SNV	C	T	176618	11	6.23E-05	0
61	REF	C	C	176611	176611	1	0
62	REF	A	A	176609	176600	0.9999547	0
62	SNV	A	G	176609	2	1.13E-05	0
62	DEL	AGCTCCTTTCGCCC	A	176609	6	3.40E-05	-13
63	REF	G	G	176603	176601	0.99998868	0
63	SNV	G	A	176603	2	1.13E-05	0
64	REF	C	C	176593	176573	0.99988675	0
64	SNV	C	A	176593	18	0.00010193	0
64	SNV	C	T	176593	2	1.13E-05	0
65	REF	T	T	176584	176581	0.99999434	0
65	SNV	T	C	176584	1	5.66E-06	0
66	REF	C	C	176580	176579	0.99999434	0
66	SNV	C	A	176580	1	5.66E-06	0
67	REF	C	C	176580	176561	0.9998924	0
67	SNV	C	A	176580	6	3.40E-05	0
67	SNV	C	T	176580	12	6.80E-05	0
67	DEL	CT	C	176580	1	5.66E-06	-1
68	REF	T	T	176579	176565	0.99992072	0
68	SNV	T	A	176579	2	1.13E-05	0
68	SNV	T	C	176579	10	5.66E-05	0
68	SNV	T	G	176579	2	1.13E-05	0
69	REF	T	T	176571	176566	0.99997168	0
69	SNV	T	A	176571	1	5.66E-06	0
69	SNV	T	C	176571	2	1.13E-05	0
69	SNV	T	G	176571	1	5.66E-06	0
69	INS	T	TCCATCC	176571	1	5.66E-06	6
70	REF	T	T	176571	176571	1	0
71	REF	C	C	176571	176557	0.99992637	0
71	SNV	C	T	176571	13	7.36E-05	0
72	REF	G	G	176570	176548	0.9998754	0
72	SNV	G	A	176570	2	1.13E-05	0
72	DEL	GC	G	176570	12	6.80E-05	-1
72	DEL	GCCCGCGCCCTCCGTTCGCTCCGGA	G	176570	8	4.53E-05	-24
73	REF	C	C	176550	176539	0.99994902	0
73	SNV	C	T	176550	9	5.10E-05	0
74	REF	C	C	176552	176532	0.99989238	0
74	SNV	C	A	176552	17	9.63E-05	0
74	SNV	C	T	176552	2	1.13E-05	0
75	REF	C	C	176551	176548	0.99998301	0
75	SNV	C	A	176551	3	1.70E-05	0
76	REF	G	G	176557	176532	0.99987539	0
76	SNV	G	A	176557	15	8.50E-05	0
76	INS	G	GCGCCCTCCGTT	176557	7	3.97E-05	11
77	REF	C	C	176557	176535	0.99988106	0
77	SNV	C	T	176557	21	0.00011894	0
78	REF	G	G	176535	176531	0.99997734	0
78	SNV	G	A	176535	2	1.13E-05	0
78	SNV	G	T	176535	2	1.13E-05	0
79	REF	C	C	176535	176533	0.99999434	0
79	SNV	C	T	176535	1	5.66E-06	0
80	REF	C	C	176533	176533	1	0
81	REF	C	C	176516	176511	0.99997734	0
81	SNV	C	A	176516	3	1.70E-05	0
81	SNV	C	T	176516	1	5.67E-06	0
82	REF	T	T	176516	176499	0.99992635	0
82	SNV	T	C	176516	2	1.13E-05	0
82	DEL	TCCGTTCGCTCCGGACACCATGGACAAGTTTTGGTGGCACGCAGCCTGGGGACTCTGCCTCGTG	T	176516	11	6.23E-05	-63
83	REF	C	C	176504	176504	1	0
84	REF	C	C	176504	176502	0.99999433	0
84	SNV	C	T	176504	1	5.67E-06	0
85	REF	G	G	176504	176501	0.99998867	0
85	SNV	G	A	176504	2	1.13E-05	0
86	REF	T	T	176503	176501	1	0
87	REF	T	T	176503	176495	0.99996034	0
87	SNV	T	C	176503	1	5.67E-06	0
87	DEL	TCGCTCCGGACACCATGGACAAGTTTTGGTGGCACGCAGCCTGGGGACTCTGCCTCGTGC	T	176503	6	3.40E-05	-59
88	REF	C	C	176497	176484	0.99993768	0
88	SNV	C	A	176497	4	2.27E-05	0
88	DEL	CGCTCCGGACACCATGGACAAGTTTTGGTGGCACGCAGCCTGGGGACTCTGCCTCGT	C	176497	4	2.27E-05	-56
88	DEL	CGCTCCGGACACCATGGACAAGTTTTGGTGGCACGCAGCCTGGGGACTCTGCCTCGTGCCGCTGAGCCTG	C	176497	3	1.70E-05	-69
89	REF	G	G	176490	176483	0.99996034	0
89	SNV	G	A	176490	6	3.40E-05	0
89	SNV	G	C	176490	1	5.67E-06	0
90	REF	C	C	176490	176480	0.99994334	0
90	SNV	C	A	176490	1	5.67E-06	0
90	SNV	C	T	176490	2	1.13E-05	0
90	DEL	CTCCGGACACCATGGACAAGTTTTGGTGGCACGCAGCCTGGGGACTCTG	C	176490	6	3.40E-05	-48
90	DEL	CTCCGGACACCATGGACAAGTTTTGGTGGCACGCAGCCTGGGGACTCT	C	176490	1	5.67E-06	-47
91	REF	T	T	176483	176455	0.99985268	0
91	SNV	T	A	176483	1	5.67E-06	0
91	SNV	T	C	176483	2	1.13E-05	0
91	SNV	T	G	176483	1	5.67E-06	0
91	DEL	TCCGGACACCATGGACAAGTTTTGGTGGCACGCAGCCTGGGGACTCTGCCTCGTG	T	176483	22	0.00012466	-54
92	REF	C	C	176461	176452	0.99996033	0
92	SNV	C	T	176461	5	2.83E-05	0
92	DEL	CCGGACACCATGGACAAGTTTTGGTGGCACGCAGCCTGGGGACTCTGCCTCGTGCCGCTGAGCCTGGCG	C	176461	2	1.13E-05	-68
93	REF	C	C	176459	176452	0.999966	0
93	SNV	C	G	176459	1	5.67E-06	0
93	SNV	C	T	176459	3	1.70E-05	0
93	DEL	CGGACACCATGGACAAGTTTTGGTGGCACGCAGCCTGGGGACTCTGCCTCG	C	176459	2	1.13E-05	-50
94	REF	G	G	176454	176450	0.999983	0
94	SNV	G	A	176454	2	1.13E-05	0
94	DEL	GGACACCATGGACAAGT	G	176454	1	5.67E-06	-16
95	REF	G	G	176449	176439	0.99994333	0
95	SNV	G	A	176449	4	2.27E-05	0
95	DEL	GACACCATGGACAAGTTTTGGTGGCACGCAGCCTGGGGACTCTGCCTC	G	176449	6	3.40E-05	-47
96	REF	A	A	176442	176424	0.99991498	0
96	SNV	A	C	176442	2	1.13E-05	0
96	SNV	A	G	176442	6	3.40E-05	0
96	DEL	ACACCATGGACAAGTTTTGGTGGCACGCAGCCTGGGGACTCTGCCTCGTGCC	A	176442	2	1.13E-05	-51
96	DEL	ACACCATGGACAAGTTTTGGTGGCACGCAGCCTGGGGACTCTGCCTCGT	A	176442	5	2.83E-05	-48
97	REF	C	C	176443	176441	0.99999433	0
97	DEL	CA	C	176443	1	5.67E-06	-1
98	REF	A	A	176442	176400	0.99979029	0
98	SNV	A	G	176442	4	2.27E-05	0
98	SNV	A	T	176442	4	2.27E-05	0
98	DEL	ACCATGGACAAGTTTTGGTGGCACGCAGCCTGGGGACTCTGCCTCGTGCCG	A	176442	5	2.83E-05	-50
98	DEL	ACCATGGACAAGTTTT	A	176442	21	0.00011902	-15
98	DEL	ACCATGGACAAGTTTTGGTGGCACGCAGCCTGGGGACTCTGCCTCGTGCCGCTGAGC	A	176442	3	1.70E-05	-56
99	REF	C	C	176414	176397	0.9999093	0
99	SNV	C	T	176414	6	3.40E-05	0
99	DEL	CCATGGACAAGTTTTGGTGGCACGCAGCCTGGGGACTCTGCCTCG	C	176414	4	2.27E-05	-44
99	DEL	CCATGGACAAGTTTTGGTGGCACGCAGCCTGGGGACTCTGCCTCGTG	C	176414	6	3.40E-05	-46
100	REF	C	C	176404	176400	0.99997732	0
100	SNV	C	T	176404	1	5.67E-06	0
100	INS	C	CG	176404	3	1.70E-05	1
101	REF	A	A	176404	176378	0.99989229	0
101	SNV	A	C	176404	2	1.13E-05	0
101	SNV	A	G	176404	1	5.67E-06	0
101	DEL	ATGGACAAGTTTTGGTGGCACGCAGCCTGGGGACTCTGCCTCGTGCCGCTGAGCC	A	176404	6	3.40E-05	-54
101	INS	A	ATGGACAAGTTTTGG	176404	3	1.70E-05	14
101	INS	A	ATGGACAAGTTT	176404	7	3.97E-05	11
102	REF	T	T	176397	176389	0.99996032	0
102	SNV	T	C	176397	3	1.70E-05	0
102	DEL	TGGACAAGTTTTGGTGGCACGCAGCCTGGGGACTCTGCCTCGTGCCGCTGAGCCTGGCGCAGATC	T	176397	1	5.67E-06	-64
102	DEL	TGGACAAGTTTTGGTGGCACGCAGCCTGGGGACTCTGCCTCGTGCCG	T	176397	3	1.70E-05	-46
103	REF	G	G	176393	176382	0.99993764	0
103	DEL	GGACAAGTTTTGGTGGCACGCAGCCTGGGGACTCTGCCTCGT	G	176393	7	3.97E-05	-41
103	DEL	GGACAAGTTTTGGTGGCACGCAGCCTGGGGACTCTGCCTCGTGCCGCTGAGCCTGGCGCAGATCGGT	G	176393	4	2.27E-05	-66
104	REF	G	G	176382	176365	0.99990929	0
104	SNV	G	A	176382	1	5.67E-06	0
104	SNV	G	C	176382	2	1.13E-05	0
104	DEL	GACAAGTTTTGGTGGCA	G	176382	8	4.54E-05	-16
104	DEL	GACAAGTTTTGGTGGCACGCAGCCTGGGGACTCTGC	G	176382	5	2.84E-05	-35
105	REF	A	A	176366	176317	0.99975051	0
105	SNV	A	G	176366	1	5.67E-06	0
105	DEL	ACAAGTTTTGGTGGCACGCAGCCTGGGGACTCTGCCTCGTGCC	A	176366	6	3.40E-05	-42
105	DEL	ACAAGTTTTGGTGGCACGCAGCCTGGGGACTCTGCCTCGTGCCGCTGAGCCTGGCGCAGATCGGTGAGTGCCCGCCGCAGCCTGGGCAG	A	176366	4	2.27E-05	-88
105	DEL	ACAAGTTTTGGTGGCACGCAGCCTGGGGACTCTGC	A	176366	25	0.00014175	-34
105	DEL	ACAAGTTTTGGTGGCACGCAGCCTGGGGACTCTGCCTCGTGCCGCTG	A	176366	6	3.40E-05	-46
105	DEL	ACAAGTTTTGGTGGCACGCAGCCTGGGGACTCTGCCTCGTGCCGCTGAGCCTGGCGCAGATCGGTGAGTGCCCGCCGCAGCCTGGG	A	176366	2	1.13E-05	-85
106	REF	C	C	176323	176323	1	0
107	REF	A	A	176319	176285	0.99982985	0
107	SNV	A	C	176319	2	1.13E-05	0
107	SNV	A	G	176319	2	1.13E-05	0
107	DEL	AAGTTTTGGTGGCACGCAGCCTGGGGACTCTGCCTCGTGCCGC	A	176319	7	3.97E-05	-42
107	DEL	AAGTTTTGGTGGCACGCAGCCTGGGGACTCTGCCTCGTG	A	176319	19	0.00010776	-38
108	REF	A	A	176293	176273	0.99991491	0
108	SNV	A	C	176293	3	1.70E-05	0
108	SNV	A	G	176293	2	1.14E-05	0
108	DEL	AGTTTTGGTGGCACGCAGCCTGGGGACTCTGCCTCGTGCCGCTGAGCCTGGCGCAGATCGGTGAGT	A	176293	6	3.40E-05	-65
108	DEL	AGTTTTGGTGGCACGCAGCCTGGGGACTCTGCCTCGTGCCGCT	A	176293	4	2.27E-05	-42
109	REF	G	G	176283	176206	0.99956887	0
109	DEL	GT	G	176283	76	0.00043113	-1
110	REF	T	T	176207	176188	0.99990352	0
110	SNV	T	G	176207	1	5.68E-06	0
110	DEL	TTTTGGTGGCACGCAGCC	T	176207	6	3.41E-05	-17
110	DEL	TTTTGGTGGCACGCAG	T	176207	2	1.14E-05	-15
110	DEL	TTTTGGTGGCACGCAGCCTGGGGACTCTGCCTCGTGCCGC	T	176207	8	4.54E-05	-39
111	REF	T	T	176268	176244	0.99987519	0
111	SNV	T	C	176268	1	5.67E-06	0
111	SNV	T	G	176268	1	5.67E-06	0
111	DEL	TTTGGTGGCACGCAGCCTGGGGACTCTGCCTCG	T	176268	4	2.27E-05	-32
111	DEL	TTTGGTGGCACGCAGCCTGGGGACTCTGCCTC	T	176268	16	9.08E-05	-31
112	REF	T	T	176248	176220	0.99984113	0
112	SNV	T	A	176248	9	5.11E-05	0
112	DEL	TTGGTGGCACGCAGCCTGGGGACTCTGCCTCGTGCCGCTGAGCC	T	176248	14	7.94E-05	-43
112	DEL	TTGGTGGCACGCAGCC	T	176248	5	2.84E-05	-15
113	REF	T	T	176229	176196	0.99982409	0
113	SNV	T	A	176229	7	3.97E-05	0
113	SNV	T	C	176229	3	1.70E-05	0
113	SNV	T	G	176229	1	5.67E-06	0
113	DEL	TGGTGGCACGCAGCCTGGGGACTCTGCCTCG	T	176229	10	5.67E-05	-30
113	DEL	TGGTGGCACGCAGCCTGG	T	176229	5	2.84E-05	-17
113	DEL	TGGTGGCACGCAGCCTG	T	176229	1	5.67E-06	-16
113	DEL	TGGTGGCACGCAGCCTGGGGACTCTGCCTCGTGCCGCTGAGCCTGGCGCAGATC	T	176229	4	2.27E-05	-53
114	REF	G	G	176230	176195	0.99980707	0
114	SNV	G	A	176230	1	5.67E-06	0
114	SNV	G	T	176230	1	5.67E-06	0
114	DEL	GGTGGCACGCAGCCTGGGGACTCTGCCTCGTGCCGCTGAGCCTGGCGCAGATCGGTGA	G	176230	18	0.00010214	-57
114	DEL	GGT	G	176230	8	4.54E-05	-2
114	DEL	GGTGGCACGCAGCCTGGGGACTCTGCCTCGTGCC	G	176230	6	3.41E-05	-33
115	REF	G	G	176198	176137	0.99965947	0
115	SNV	G	A	176198	14	7.95E-05	0
115	SNV	G	C	176198	1	5.68E-06	0
115	DEL	GTGGCACGCAGCCTGGGGACTCTGCCTCGTGCCGC	G	176198	15	8.51E-05	-34
115	DEL	GTGGCACGCAGCCTGGGGACTCTGCCTC	G	176198	4	2.27E-05	-27
115	DEL	GTGGCACGCAGCCTGGGGACTCTGCCTCGTGCCGCTGAGCC	G	176198	21	0.00011918	-40
115	INS	G	GC	176198	5	2.84E-05	1
116	REF	T	T	176158	176125	0.99982402	0
116	SNV	T	A	176158	2	1.14E-05	0
116	SNV	T	C	176158	2	1.14E-05	0
116	DEL	TGGCACGCAGCCTGGGGACTCTGCCTCGTGC	T	176158	1	5.68E-06	-30
116	DEL	TGGCACGCAGCCTGGGGACTCTGCCTCGTGCCGCTGAGCCTGGCGCAGATC	T	176158	3	1.70E-05	-50
116	DEL	TGGCACGCAGCCTGGGGACTCTGCC	T	176158	21	0.00011921	-24
116	DEL	TGGCACGCAGCCTGGGGACTCTGCCTCGTGCCGCTGAGCCTGGC	T	176158	1	5.68E-06	-43
116	INS	T	TGGCACGCAGCCTGG	176158	1	5.68E-06	14
117	REF	G	G	176139	176030	0.99939819	0
117	SNV	G	A	176139	1	5.68E-06	0
117	SNV	G	C	176139	1	5.68E-06	0
117	DEL	GGCACGCAGCCTGGGGACTCTGCCTCGTGCC	G	176139	27	0.00015329	-30
117	DEL	GGCACGCAGCCTGGGGACTCTGCCTCGT	G	176139	66	0.00037471	-27
117	DEL	GGCACGCAGCCTGGGGACTCTGCCTCGTGCCGCTGAGCCTGGCGCAGATCGGTGAGTGCCCGCCGCAGCCTGGGCAGCAAGATGGGT	G	176139	6	3.41E-05	-86
117	INS	G	GA	176139	5	2.84E-05	1
118	REF	G	G	176040	176002	0.9997955	0
118	SNV	G	A	176040	25	0.00014201	0
118	SNV	G	C	176040	4	2.27E-05	0
118	SNV	G	T	176040	1	5.68E-06	0
118	DEL	GCACGCAGCCTGGGGACTCTGCCTCGTGCCGCTGAGCCTGGCGCAGATCGGTGAGTGCCCGCCGCAGCCTGGGCAGCAAGA	G	176040	3	1.70E-05	-80
118	DEL	GCACGCAGCCTGGGGACTCTGCCTCGTGC	G	176040	3	1.70E-05	-28
119	REF	C	C	176034	175993	0.99978413	0
119	SNV	C	T	176034	11	6.25E-05	0
119	DEL	CACGCAGCCTGGGGACTCTGCCTCGTGCCGCTGAGCCTGGCGCAGAT	C	176034	11	6.25E-05	-46
119	DEL	CACGCAGCCTGGGGACTCTGCCTCGTG	C	176034	12	6.82E-05	-26
119	DEL	CACGCAGCCTGGGGACTCTGCCTCGTGCCGCTGAGCCTGGCGCAGATCGGT	C	176034	4	2.27E-05	-50
120	REF	A	A	176006	175761	0.9986307	0
120	SNV	A	C	176006	7	3.98E-05	0
120	DEL	ACGCAGCCTGGGGACTCTGCCTCGTGC	A	176006	165	0.00093749	-26
120	DEL	ACGCAGCCTGGGGACTCTGCCTCGTGCCGCTGAG	A	176006	12	6.82E-05	-33
120	DEL	ACGCAGCCTGGGGACTCTGCCTCG	A	176006	1	5.68E-06	-23
120	DEL	ACGCAGCCTGGGGACTCTGCCTCGTGCCG	A	176006	15	8.52E-05	-28
120	DEL	ACGCAGCCTGGGGACTCTGCCTCGTGCCGCTGAGCCTGGCGCAGATCGGTGAGTGCCCGC	A	176006	19	0.00010795	-59
120	DEL	ACGCAGCCTGGGGACTCTGCCTCGTGCCGCTGAGCCTGG	A	176006	16	9.09E-05	-38
120	INS	A	AG	176006	6	3.41E-05	1
121	REF	C	C	175786	175741	0.99975538	0
121	SNV	C	T	175786	14	7.96E-05	0
121	DEL	CGCAGCCTGGGGACTCTGCCTCGTGCCGCTGAGCCTGGCGCAGATCGGTGAGTGCCCGCCGCAGCCTGG	C	175786	2	1.14E-05	-68
121	DEL	CGCAGCCTGGGGACTCTGCCTCGT	C	175786	4	2.28E-05	-23
121	DEL	CGCAGCCTGGGGACTCTGCCTCGTGCCGCT	C	175786	11	6.26E-05	-29
121	DEL	CGCAGCCTGGGGACTCTGCCTCGTGCCGCTGAGCCTGGCG	C	175786	2	1.14E-05	-39
121	DEL	CGCAGCCTGGGGACTCTGCCTCGTGCCGCTGAGCCTG	C	175786	6	3.41E-05	-36
121	INS	C	CGCA	175786	4	2.28E-05	3
122	REF	G	G	175750	175667	0.9995448	0
122	SNV	G	A	175750	12	6.83E-05	0
122	SNV	G	C	175750	20	0.0001138	0
122	SNV	G	T	175750	23	0.00013087	0
122	DEL	GCAGCCTGGGGACTCTGCCTCGTGCCGCTGA	G	175750	6	3.41E-05	-30
122	DEL	GCAGCCTGGGGACTCTGCCTCGTGC	G	175750	10	5.69E-05	-24
122	DEL	GCAGCCTGGGGACTCTGCCTCGT	G	175750	7	3.98E-05	-22
122	INS	G	GC	175750	2	1.14E-05	1
123	REF	C	C	175727	175239	0.99722864	0
123	SNV	C	A	175727	10	5.69E-05	0
123	SNV	C	T	175727	3	1.71E-05	0
123	DEL	CAGCCTGGGGACTCTGCCTCGTGCCGCTG	C	175727	461	0.0026234	-28
123	DEL	CAGCCTGGGGACTCTGCCTCGT	C	175727	9	5.12E-05	-21
123	DEL	CAGCCTGGGGACTCTGCCTCG	C	175727	3	1.71E-05	-20
123	INS	C	CCA	175727	1	5.69E-06	2
124	REF	A	A	175253	175014	0.99866475	0
124	SNV	A	G	175253	2	1.14E-05	0
124	DEL	AGCCTGGGGACTCTGCCTCGTGCCGCTGAGCCTGGC	A	175253	5	2.85E-05	-35
124	DEL	AGCCTGGGGACTCTGCCTCGTGCCGCT	A	175253	10	5.71E-05	-26
124	DEL	AGCCTGGGGACTCTGCCTCGTGCCGCTGAGCCTG	A	175253	7	3.99E-05	-33
124	DEL	AGCCTGGGGACTCTGCCTCGTGCCGCTGAGCCTGGCGCAGATCGGTGAGTGCCCGCCGCAGCCTGGGCAGCAAGATGGGT	A	175253	10	5.71E-05	-79
124	DEL	AGCCTGGGGACTCTGCCTCGTGCCGCTGAGCCTGGCGCAGATCGGTGAGTGCCCGCCGCAGCC	A	175253	2	1.14E-05	-62
124	DEL	AGCCTGGGGACTCTGCCTCGTGCC	A	175253	56	0.00031955	-23
124	DEL	AGCCTGGGGACTCTGCCTCGTGCCGCTGAGCCTGGCGCAGATCGGTGAGTGCCCGCCGCAGCCT	A	175253	7	3.99E-05	-63
124	DEL	AGCCTGGGGACTCTGCCTCGTGCCGCTGAGCCTGGCGCAGATCGGTGAGTGCCCGCCGCAGCCTGGGCAGCAAGATGGGTGCGGG	A	175253	4	2.28E-05	-84
124	DEL	AGCCTGGGGACTCTGCCTCGT	A	175253	108	0.00061627	-20
124	DEL	AGCCTGGGGACTCTGCCTCGTGCCGCTGAGCCTGGCGCAGATCGGTGAGTGCCCGCCGCAGCCTGG	A	175253	8	4.57E-05	-65
124	DEL	AGCCTGGGGACTCTGCCTCGTG	A	175253	11	6.28E-05	-21
124	INS	A	AGCCTGGG	175253	4	2.28E-05	7
125	REF	G	G	175020	174910	0.99938863	0
125	SNV	G	A	175020	10	5.71E-05	0
125	DEL	GCCTGGGGACTCTGCCTCGT	G	175020	13	7.43E-05	-19
125	DEL	GC	G	175020	1	5.71E-06	-1
125	DEL	GCCTGGGGACTCTGCCTCGTGC	G	175020	46	0.00026283	-21
125	DEL	GCCTGGGGACTCTGCCTC	G	175020	6	3.43E-05	-17
125	DEL	GCCTGGGGACTCTGCCTCGTGCCGCTGAGCCT	G	175020	9	5.14E-05	-31
125	INS	G	GATCGAGGCAGAGTCC	175020	12	6.86E-05	15
125	INS	G	GAGTCC	175020	10	5.71E-05	5
126	REF	C	C	174939	174825	0.99935406	0
126	SNV	C	A	174939	18	0.00010289	0
126	SNV	C	G	174939	5	2.86E-05	0
126	SNV	C	T	174939	2	1.14E-05	0
126	DEL	CCTGGGGACTCTGCCTCGTGCCG	C	174939	22	0.00012576	-22
126	DEL	CCTGGGGACTCTGCCTCGTGCCGCTGAGCCT	C	174939	7	4.00E-05	-30
126	DEL	CCTGGGGACTCTGCCTCG	C	174939	5	2.86E-05	-17
126	DEL	CCTGGGG	C	174939	1	5.72E-06	-6
126	DEL	CCTGGGGACTCTGCCTCGTGCCGCTG	C	174939	23	0.00013148	-25
126	DEL	CCTGGGGACTCTGCCTCGT	C	174939	7	4.00E-05	-18
126	DEL	CCTGGGGACTCTGCCTCGTG	C	174939	15	8.57E-05	-19
126	DEL	CCTGGGGACTCTGCCTCGTGCCGCTGAG	C	174939	7	4.00E-05	-27
126	INS	C	CG	174939	1	5.72E-06	1
127	REF	C	C	174849	174685	0.99906776	0
127	SNV	C	A	174849	3	1.72E-05	0
127	SNV	C	G	174849	1	5.72E-06	0
127	SNV	C	T	174849	2	1.14E-05	0
127	DEL	CTGGGGACTCTGCCTCGT	C	174849	27	0.00015442	-17
127	DEL	CTGGGGACTCTGCCTCGTGCCGCTG	C	174849	20	0.00011439	-24
127	DEL	CTGGGGACTCTGCCTCGTG	C	174849	8	4.58E-05	-18
127	DEL	CTGGGGACTCTGCCTCGTGCCGCTGAGCCTGGCGCAGATCGGTGAGTGCCCGCCGCAGCCTGGGCAGCAAGA	C	174849	3	1.72E-05	-71
127	DEL	CTGGGGACTCTGCCTCGTGCCGCTGA	C	174849	12	6.86E-05	-25
127	DEL	CTGGGGACTCTGCCTCGTGCCGCTGAGCCTGGCGCAGATCGG	C	174849	21	0.0001201	-41
127	DEL	CTGGGGACTCTGCCTCG	C	174849	56	0.00032028	-16
127	DEL	CTGGGGACTCTGCCTCGTGCCGCT	C	174849	10	5.72E-05	-23
128	REF	T	T	174698	174500	0.99887233	0
128	SNV	T	A	174698	29	0.000166	0
128	SNV	T	C	174698	14	8.01E-05	0
128	SNV	T	G	174698	7	4.01E-05	0
128	DEL	TG	T	174698	24	0.00013738	-1
128	DEL	TGGGGACTCTGCCTC	T	174698	9	5.15E-05	-14
128	DEL	TGGGGACTCTGCCTCGTGCCGCTGAGCCTGGC	T	174698	13	7.44E-05	-31
128	DEL	TGGGGACTCTGCCTCGTGCC	T	174698	25	0.0001431	-19
128	DEL	TGGGGACTC	T	174698	8	4.58E-05	-8
128	DEL	TGGGGACTCTGCCTCGTGCCGCTGAGCCTGGCGCAGA	T	174698	10	5.72E-05	-36
128	DEL	TGGGGACTCTGCCTCGTGC	T	174698	4	2.29E-05	-18
128	DEL	TGGGGACTCTGCCTCGTGCCGCTGA	T	174698	14	8.01E-05	-24
128	INS	T	TGG	174698	11	6.30E-05	2
128	INS	T	TG	174698	29	0.000166	1
129	REF	G	G	174591	174473	0.99936993	0
129	SNV	G	A	174591	6	3.44E-05	0
129	SNV	G	T	174591	5	2.86E-05	0
129	DEL	GGGGACTCTGCCTCGTGCCGCTGAGCCTGGCGCAGAT	G	174591	4	2.29E-05	-36
129	DEL	GGGGACTC	G	174591	8	4.58E-05	-7
129	DEL	GGGGACTCTGCCTCGTGCCGCT	G	174591	3	1.72E-05	-21
129	DEL	GGGGACTCTGCCTC	G	174591	7	4.01E-05	-13
129	DEL	GGGGACTCTGCCTCGTGCCGCTGAGCCTGGC	G	174591	12	6.87E-05	-30
129	DEL	GGGGACTCTGCCTCGTGCCGCTGAGCCTGGCGCAGATC	G	174591	6	3.44E-05	-37
129	DEL	GGGGACTCTGC	G	174591	5	2.86E-05	-10
129	DEL	GGGGACTCTGCCTCGTGCCGCTGAGCCT	G	174591	16	9.17E-05	-27
129	DEL	GGGGACTCTGCCTCGT	G	174591	37	0.00021193	-15
129	INS	G	GGGGCCTN	174591	1	5.73E-06	7
130	REF	G	G	174515	174267	0.99860181	0
130	SNV	G	A	174515	1	5.73E-06	0
130	SNV	G	C	174515	13	7.45E-05	0
130	SNV	G	T	174515	2	1.15E-05	0
130	DEL	GGGACTCTGCCTCGTGCCGCTGAGCCTGGCGCAGATCGGTGAGTGCCCGCCGCAGCCTGGGCAGCAAGATGGGTGCGGGGTGCTCAGCGC	G	174515	8	4.58E-05	-89
130	DEL	GGGACT	G	174515	22	0.00012607	-5
130	DEL	GGGACTCTGCCTCGTGCCGCT	G	174515	10	5.73E-05	-20
130	DEL	GGGACTCTGCCTCGTGCCGCTGAGCCTGGCGCA	G	174515	1	5.73E-06	-32
130	DEL	GGGACTCTGCCTCGTGCCGCTGA	G	174515	29	0.00016618	-22
130	DEL	GGGACTCTGCCTCGTGCCGCTGAGCCT	G	174515	16	9.17E-05	-26
130	DEL	GGGACTCTGCCTC	G	174515	23	0.0001318	-12
130	DEL	GGGACTCTGCCTCGT	G	174515	74	0.00042404	-14
130	DEL	GGGACTCTGCCTCGTGCCGCTGAGCCTGGCGCAGATC	G	174515	7	4.01E-05	-36
130	DEL	GGGACTCTGCCTCGTGCC	G	174515	11	6.30E-05	-17
130	DEL	GGGACTCTGCCTCGTGCCGCTGAGCCTGGC	G	174515	7	4.01E-05	-29
130	DEL	GGGACTCTGCCTCGTGCCGCTGAGCCTGGCGCAGATCGGTGA	G	174515	4	2.29E-05	-41
130	INS	G	GGGACTCT	174515	6	3.44E-05	7
130	INS	G	GCTC	174515	10	5.73E-05	3
131	REF	G	G	174301	173944	0.99798617	0
131	SNV	G	C	174301	4	2.30E-05	0
131	SNV	G	T	174301	20	0.00011475	0
131	DEL	GGACTCTGCCTCGTGCCGC	G	174301	6	3.44E-05	-18
131	DEL	GGACTCTGCCTCGT	G	174301	101	0.00057948	-13
131	DEL	GGACTCTGCCTCGTGCC	G	174301	41	0.00023523	-16
131	DEL	GGACTCTGCCTCGTGCCGCTGAGCCTGGCGCAGATCGGTGAGTGCCCGCCGCA	G	174301	5	2.87E-05	-52
131	DEL	GGACTCTGCCTCGTGCCGCTGAGCCTGGCGCA	G	174301	12	6.89E-05	-31
131	DEL	GGACTCTGCCTCGTGCCGCTGA	G	174301	10	5.74E-05	-21
131	DEL	GGACTC	G	174301	5	2.87E-05	-5
131	DEL	GGACTCTGCCTCGTGCCGCT	G	174301	65	0.00037293	-19
131	DEL	GGACTCTGCCTCGTGCCGCTGAGCCTGGCGCAGATCGGT	G	174301	9	5.16E-05	-38
131	DEL	GGACTCTGCCTC	G	174301	2	1.15E-05	-11
131	DEL	GGACTCTGCCTCGTGCCGCTGAGC	G	174301	8	4.59E-05	-23
131	DEL	GGACTCTGCCTCGTGCCGCTGAGCCT	G	174301	8	4.59E-05	-25
131	DEL	GGACTCTGCCTCGTGCCGCTGAGCCTGGC	G	174301	47	0.00026966	-28
131	DEL	GGACTCTGCCTCGTGCCGCTGAGCCTGGCGCAGATCGGTGAGTGCCCGCCGCAGCCTGGGCAGCAA	G	174301	2	1.15E-05	-65
131	INS	G	GT	174301	6	3.44E-05	1
132	REF	G	G	173961	173724	0.99869503	0
132	SNV	G	A	173961	12	6.90E-05	0
132	SNV	G	C	173961	8	4.60E-05	0
132	SNV	G	T	173961	6	3.45E-05	0
132	DEL	GACTCTGCCTCGTGC	G	173961	16	9.20E-05	-14
132	DEL	GACTCTGCCTC	G	173961	9	5.17E-05	-10
132	DEL	GACTCTGCCTCGT	G	173961	41	0.0002357	-12
132	DEL	GACTCTGCCTCGTGCCGC	G	173961	14	8.05E-05	-17
132	DEL	GACTCTGCCTCGTGCCGCTGAGCCTGGCGC	G	173961	11	6.32E-05	-29
132	DEL	GACTCTGCC	G	173961	1	5.75E-06	-8
132	DEL	GACTCTGC	G	173961	13	7.47E-05	-7
132	DEL	GACTCTGCCTCGTGCCGCT	G	173961	4	2.30E-05	-18
132	DEL	GACTCTGCCTCGTGCC	G	173961	24	0.00013797	-15
132	DEL	GACTCTGCCTCGTGCCGCTGAGCCTGGCGCAGATCGGTGAGTGCCCGCCGCAGCCTGGGC	G	173961	6	3.45E-05	-59
132	DEL	GACTCTGCCTCGTGCCGCTGA	G	173961	8	4.60E-05	-20
132	DEL	GACTC	G	173961	13	7.47E-05	-4
132	DEL	GACTCTGCCTCGTGCCGCTGAGCCTGGC	G	173961	1	5.75E-06	-27
132	DEL	GACTCTGCCTCGTGCCGCTGAGCC	G	173961	9	5.17E-05	-23
132	INS	G	GC	173961	20	0.00011497	1
132	INS	G	GTGGC	173961	9	5.17E-05	4
132	INS	G	GT	173961	2	1.15E-05	1
133	REF	A	A	173780	172243	0.99123534	0
133	SNV	A	C	173780	21	0.00012085	0
133	SNV	A	G	173780	52	0.00029925	0
133	SNV	A	T	173780	7	4.03E-05	0
133	DEL	ACTCTGCCTCGTGCCG	A	173780	513	0.00295225	-15
133	DEL	ACTCTGCCTCGTGCCGCTGAGCCTGGCGCAGATCGGTGAGTG	A	173780	6	3.45E-05	-41
133	DEL	ACTCTGCCTCGTG	A	173780	162	0.00093229	-12
133	DEL	ACTCTGCCTCGTGC	A	173780	170	0.00097833	-13
133	DEL	ACTCTGCCTCGT	A	173780	35	0.00020142	-11
133	DEL	ACTCTGCCT	A	173780	9	5.18E-05	-8
133	DEL	ACTCTG	A	173780	1	5.75E-06	-5
133	DEL	ACTCTGCCTCGTGCCGCTGAGCCTGGCGCAGATCGGTGAGTGCCCGCCGCAGCCTGGGCAGCAAGATGGGTGCGGGGTG	A	173780	5	2.88E-05	-78
133	DEL	ACTCTGCCTCGTGCCGCT	A	173780	5	2.88E-05	-17
133	DEL	ACTCTGCCTCGTGCCGCTGAG	A	173780	57	0.00032803	-20
133	DEL	ACTCTGCCTCGTGCCGCTGAGCCTGG	A	173780	55	0.00031652	-25
133	DEL	ACTCTGCCTCGTGCC	A	173780	55	0.00031652	-14
133	DEL	ACTCTGCCTC	A	173780	33	0.00018991	-9
133	DEL	ACTCTGC	A	173780	22	0.00012661	-6
133	DEL	ACTCTGCCTCGTGCCGCTGAGC	A	173780	173	0.00099559	-21
133	DEL	AC	A	173780	45	0.00025897	-1
133	DEL	ACTCTGCCTCG	A	173780	19	0.00010934	-10
133	DEL	ACTCTGCCTCGTGCCGCTGAGCCTGGCG	A	173780	21	0.00012085	-27
133	DEL	ACTCTGCC	A	173780	5	2.88E-05	-7
133	DEL	ACT	A	173780	23	0.00013236	-2
133	INS	A	AC	173780	8	4.60E-05	1
133	INS	A	ACAG	173780	12	6.91E-05	3
133	INS	A	AG	173780	9	5.18E-05	1
134	REF	C	C	172366	172073	0.99835805	0
134	SNV	C	A	172366	30	0.00017406	0
134	SNV	C	G	172366	6	3.48E-05	0
134	SNV	C	T	172366	12	6.96E-05	0
134	DEL	CTCTGCCT	C	172366	17	9.86E-05	-7
134	DEL	CTCTGCCTCGT	C	172366	60	0.00034812	-10
134	DEL	CTCTGCCTCGTGCCGCTGAGCCTGGCGCAGA	C	172366	13	7.54E-05	-30
134	DEL	CTCTGCCTCGTGCCGCTGAGCCTGGCGCAGATCGG	C	172366	1	5.80E-06	-34
134	DEL	CTCTGCCTCGTGCCGCTGAG	C	172366	9	5.22E-05	-19
134	DEL	CTCTGCCTCGTGCCGCTGAGCCTGG	C	172366	9	5.22E-05	-24
134	DEL	CT	C	172366	13	7.54E-05	-1
134	DEL	CTCTGCCTCGTG	C	172366	5	2.90E-05	-11
134	DEL	CTCTGCCTCG	C	172366	77	0.00044675	-9
134	DEL	CTCTGCCTCGTGCCGCTG	C	172366	1	5.80E-06	-17
134	INS	C	CA	172366	9	5.22E-05	1
134	INS	C	CGT	172366	1	5.80E-06	2
134	INS	C	CAAGT	172366	13	7.54E-05	4
134	INS	C	CG	172366	7	4.06E-05	1
135	REF	T	T	172201	170247	0.98876189	0
135	SNV	T	A	172201	22	0.00012777	0
135	SNV	T	C	172201	2	1.16E-05	0
135	SNV	T	G	172201	15	8.71E-05	0
135	DEL	TC	T	172201	1	5.81E-06	-1
135	DEL	TCTGCCTCGTGCCGCTGAGCCTGGCGCAGATCGGTGAGTGCCCGCCGCAGCCTGGG	T	172201	3	1.74E-05	-55
135	DEL	TCTGCCTCGTGCCGCTGAGC	T	172201	277	0.00160876	-19
135	DEL	TCTGCCTCGTGCCGCTGAGCCTGGCGCAGATCGGTGAGTGCCCGCCG	T	172201	6	3.49E-05	-46
135	DEL	TCTGCCTCGTGCCGCTGAGCCTGGCGCAGATCGGTGAGTGCCCGCCGCAGC	T	172201	8	4.65E-05	-50
135	DEL	TCTGCCTCGTGCCGCTG	T	172201	39	0.0002265	-16
135	DEL	TCTGCCTC	T	172201	107	0.00062144	-7
135	DEL	TCTGCCTCGTGCCGCTGAGCCTGGCGC	T	172201	7	4.07E-05	-26
135	DEL	TCTGCCTCGTGCCGCTGAGCCTGGCGCAG	T	172201	11	6.39E-05	-28
135	DEL	TCTGCCTCGTGCCGCTGAG	T	172201	37	0.00021489	-18
135	DEL	TCTGCCTCGTGCCGCTGAGCCTGG	T	172201	24	0.00013939	-23
135	DEL	TCTGCCTCGTG	T	172201	441	0.00256124	-10
135	DEL	TCTGCCTCGTGCCGCTGAGCCTGGCGCAGATCGGTGAGTGC	T	172201	5	2.90E-05	-40
135	DEL	TCTGC	T	172201	1	5.81E-06	-4
135	DEL	TCTGCCTCG	T	172201	42	0.00024393	-8
135	DEL	TCTGCCTCGTGCCG	T	172201	682	0.00396093	-13
135	DEL	TCTGCCTCGTGC	T	172201	48	0.00027877	-11
135	DEL	TCTGCCTCGTGCC	T	172201	34	0.00019747	-12
135	DEL	TCTGCCTCGTGCCGCTGAGCCTGGCGCAGATCGGTG	T	172201	11	6.39E-05	-35
135	DEL	TCTGCCTCGTGCCGCTGAGCCTGGCG	T	172201	58	0.00033685	-25
135	INS	T	TCG	172201	8	4.65E-05	2
135	INS	T	TC	172201	11	6.39E-05	1
135	INS	T	TCTGTCCATGGTGTCCGGAGCGAACGGAGGCAATGAGG	172201	6	3.49E-05	37
135	INS	T	TG	172201	29	0.00016843	1
136	REF	C	C	170398	161356	0.94702492	0
136	SNV	C	A	170398	2	1.17E-05	0
136	SNV	C	G	170398	56	0.00032867	0
136	SNV	C	T	170398	13	7.63E-05	0
136	DEL	CTGCCTCGTGCCGCTGAGCCTGGCGCAG	C	170398	9	5.28E-05	-27
136	DEL	CTGCCTCGTGCCGCT	C	170398	15	8.80E-05	-14
136	DEL	CTGCCTCG	C	170398	8608	0.05052177	-7
136	DEL	CTGCCTCGTGCCGCTGAGCCTGGCGCAGATCGG	C	170398	16	9.39E-05	-32
136	DEL	CTGCCTCGTG	C	170398	9	5.28E-05	-9
136	DEL	CT	C	170398	1	5.87E-06	-1
136	DEL	CTGCCTCGTGCCGCTGAGCCT	C	170398	5	2.94E-05	-20
136	DEL	CTGCCTCGTGCCGCTGAGCCTGGCGCAGATCGGTGAGTGCCCGCCGCAGCCTGGGCAGCAAGATGGGTGCGGGG	C	170398	12	7.04E-05	-73
136	DEL	CTGCCTCGTGCCGCTG	C	170398	70	0.00041084	-15
136	DEL	CTGCCTCGTGCCGCTGAGCCTGGCGCAGATCGGTGAGTGCCCGCCGCAGCCTGGGCAGCAAGATGGG	C	170398	6	3.52E-05	-66
136	DEL	CTGCCTCGTGCCGCTGAGCCTGGCGCAGATCGGTGAG	C	170398	89	0.00052236	-36
136	DEL	CTGCCTCGTGCCGCTGAGCCTG	C	170398	5	2.94E-05	-21
136	DEL	CTGCCTCGT	C	170398	71	0.00041671	-8
136	INS	C	CA	170398	6	3.52E-05	1
136	INS	C	CTATGAG	170398	1	5.87E-06	6
136	INS	C	CG	170398	3	1.76E-05	1
136	INS	C	CACCG	170398	1	5.87E-06	4
136	INS	C	CTTTGG	170398	11	6.46E-05	5
136	INS	C	CCTGG	170398	11	6.46E-05	4
136	INS	C	CTGA	170398	6	3.52E-05	3
137	REF	T	T	161501	158636	0.98237574	0
137	SNV	T	A	161501	254	0.00157293	0
137	SNV	T	C	161501	20	0.00012385	0
137	SNV	T	G	161501	42	0.00026009	0
137	DEL	TGCCTC	T	161501	33	0.00020436	-5
137	DEL	TGCCTCGTGCCGCTGAGCCTGGCGCAGATCGGTGAGTGCCC	T	161501	21	0.00013005	-40
137	DEL	TGCCTCGTGCCGCTGAGCCTGGCGCAGATCGGTGAGTGCCCGCCGCAGCCTGGGC	T	161501	5	3.10E-05	-54
137	DEL	TGCCTCGTGCCGC	T	161501	9	5.57E-05	-12
137	DEL	TGCCTCGTGCCGCTGAGCC	T	161501	14	8.67E-05	-18
137	DEL	TGCCTCGTGCCGCTGAGCCTGGCGCAGATCGGTGAGTGCCCGCCGCAGCCTGG	T	161501	34	0.00021055	-52
137	DEL	TGCCTCGTGCCGCTGAGCCTGGCGCAGATCGGTGAGTGCCCGCCGCAGCCTGGGCAGCAAGATGGGTGCGGGGTGCTCA	T	161501	5	3.10E-05	-78
137	DEL	TGCCTCGTGCCGCTGAGCCTGGCGCA	T	161501	23	0.00014243	-25
137	DEL	TGCCTCGTGCCGCTGA	T	161501	1324	0.00819906	-15
137	DEL	TGCCTCGTGCCGCTGAGCCTGGCGCAGATCGGTGAGTGCCCGCCGCAGCCTGGGCAGCAAGATGGGTGCGGGGTGCTCAGCGCGGACCCG	T	161501	6	3.72E-05	-89
137	DEL	TGCCTCGTGCCGCTGAGCCTGGCGCAGATCGGTGAGTGCCCGCCGCA	T	161501	32	0.00019816	-46
137	DEL	TGCCTCGTGCC	T	161501	632	0.00391375	-10
137	DEL	TGCCTCGTGCCGCTGAGCCTGGCGCAGATC	T	161501	14	8.67E-05	-29
137	DEL	TGCCTCGTGCCGCTGAGCCTGG	T	161501	12	7.43E-05	-21
137	DEL	TGCCTCGTGCCGCTGAGCCTG	T	161501	163	0.0010094	-20
137	DEL	TGCCTCGTGCCGCTGAGCCTGGCGCAGATCGGTGAGTGCCCGCCGCAGCCTGGGCA	T	161501	9	5.57E-05	-55
137	DEL	TGCCTCGTG	T	161501	16	9.91E-05	-8
137	DEL	TGCCTCG	T	161501	6	3.72E-05	-6
137	DEL	TGC	T	161501	2	1.24E-05	-2
137	DEL	TGCCTCGTGCCG	T	161501	6	3.72E-05	-11
137	DEL	TGCCTCGTGCCGCTGAGCCTGGCGC	T	161501	4	2.48E-05	-24
137	DEL	TGCCTCGTGCCGCTGAGCCTGGC	T	161501	59	0.00036537	-22
137	DEL	TGCCTCGTGCCGCTGAG	T	161501	9	5.57E-05	-16
137	INS	T	TTTTCCA	161501	2	1.24E-05	6
137	INS	T	TGCCAGC	161501	9	5.57E-05	6
137	INS	T	TGCAGGCACGCA	161501	11	6.81E-05	11
137	INS	T	TGCCGCTGA	161501	5	3.10E-05	8
137	INS	T	TGAGCCCA	161501	7	4.34E-05	7
137	INS	T	TGGG	161501	24	0.00014862	3
137	INS	T	TGAGCCTGGCGCTGA	161501	5	3.10E-05	14
137	INS	T	TGA	161501	14	8.67E-05	2
137	INS	T	TGCCTGGGGAGAGCA	161501	7	4.34E-05	14
137	INS	T	TGCCTGGCTGA	161501	8	4.95E-05	10
138	REF	G	G	159025	157549	0.99078697	0
138	SNV	G	A	159025	9	5.66E-05	0
138	SNV	G	C	159025	14	8.80E-05	0
138	SNV	G	T	159025	6	3.77E-05	0
138	DEL	GCCTCGT	G	159025	169	0.0010628	-6
138	DEL	GCCTCGTGCCGCTGAGCCT	G	159025	3	1.89E-05	-18
138	DEL	GCC	G	159025	5	3.14E-05	-2
138	DEL	GCCTCGTGCCGCTGAGCCTGGCGCAGAT	G	159025	27	0.0001698	-27
138	DEL	GCCTCGTGC	G	159025	1070	0.00672897	-8
138	DEL	GCCTCGTGCCGCTGAGC	G	159025	10	6.29E-05	-16
138	DEL	GCCTCGTGCC	G	159025	34	0.00021382	-9
138	DEL	GC	G	159025	3	1.89E-05	-1
138	DEL	GCCT	G	159025	33	0.00020753	-3
138	DEL	GCCTCGTGCCGCTGAGCCTGGCGCAGATCGGTGAGTGCCCGCCGCAGCCTGGGCAGCAAGATGGGTGCGGGGTGCTCAGCGCGGAC	G	159025	7	4.40E-05	-85
138	DEL	GCCTC	G	159025	39	0.00024526	-4
138	INS	G	GA	159025	13	8.18E-05	1
138	INS	G	GC	159025	1	6.29E-06	1
138	INS	G	GGT	159025	4	2.52E-05	2
138	INS	G	GGCCA	159025	5	3.14E-05	4
138	INS	G	GGGGAT	159025	6	3.77E-05	5
138	INS	G	GT	159025	1	6.29E-06	1
138	INS	G	GTGAGTGC	159025	6	3.77E-05	7
139	REF	C	C	157626	155166	0.9845246	0
139	SNV	C	A	157626	166	0.00105327	0
139	SNV	C	G	157626	84	0.00053298	0
139	SNV	C	T	157626	34	0.00021573	0
139	DEL	CCTCGT	C	157626	1272	0.00807081	-5
139	DEL	CCTCGTGCCGCTGAGCCTGGCGCAGATCGGT	C	157626	3	1.90E-05	-30
139	DEL	CCTCGTGCCGCT	C	157626	4	2.54E-05	-11
139	DEL	CCTCGTGCCGCTGAGCCTGGCG	C	157626	6	3.81E-05	-21
139	DEL	CCTCGTGCCGCTGAGCCT	C	157626	11	6.98E-05	-17
139	DEL	CCTCGTGCCGCTGAG	C	157626	9	5.71E-05	-14
139	DEL	CCTCGTGCCGCTGA	C	157626	36	0.00022842	-13
139	DEL	CCTCGTG	C	157626	167	0.00105961	-6
139	DEL	CCTCGTGCCGCTGAGCCTGGCGCAGATCGGTGAGTGCCCGCCGCAGCCTGGGCAGCAAGATGGGTGCGGGGTG	C	157626	10	6.35E-05	-72
139	DEL	CCTCGTGCCGCTGAGCCTG	C	157626	5	3.17E-05	-18
139	DEL	CCTCGTGCCGCTGAGCCTGG	C	157626	13	8.25E-05	-19
139	DEL	CCTCGTGCCG	C	157626	311	0.00197329	-9
139	DEL	CCTCG	C	157626	50	0.00031725	-4
139	DEL	CCT	C	157626	107	0.00067891	-2
139	INS	C	CGNGGCAGAGGGG	157626	1	6.34E-06	12
139	INS	C	CGCCAGG	157626	12	7.61E-05	6
139	INS	C	CTCGA	157626	6	3.81E-05	4
139	INS	C	CCTGGGGA	157626	13	8.25E-05	7
139	INS	C	CG	157626	31	0.00019669	1
139	INS	C	CCCAGCCTGGGGA	157626	16	0.00010152	12
139	INS	C	CGAGGCAGAGGGG	157626	6	3.81E-05	12
139	INS	C	CCCTGGGGACTCTG	157626	7	4.44E-05	13
139	INS	C	CCCCAGGGCCGA	157626	3	1.90E-05	11
139	INS	C	CACCCAT	157626	16	0.00010152	6
139	INS	C	CGG	157626	1	6.34E-06	2
139	INS	C	CCGAT	157626	9	5.71E-05	4
139	INS	C	CCGCAGGA	157626	16	0.00010152	7
139	INS	C	CT	157626	4	2.54E-05	1
139	INS	C	CAG	157626	8	5.08E-05	2
139	INS	C	CTCNA	157626	1	6.34E-06	4
139	INS	C	CCAGG	157626	1	6.34E-06	4
140	REF	C	C	155663	154801	0.9945774	0
140	SNV	C	A	155663	7	4.50E-05	0
140	SNV	C	G	155663	52	0.00033409	0
140	SNV	C	T	155663	25	0.00016062	0
140	DEL	CTCGTGCCGCTGAGCCTGGCGCA	C	155663	10	6.43E-05	-22
140	DEL	CTCGTGCCGCTGAGCCTG	C	155663	7	4.50E-05	-17
140	DEL	CTCGTGCCGCTGAGCCTGGCGCAGATCGG	C	155663	3	1.93E-05	-28
140	DEL	CTCGTG	C	155663	183	0.00117575	-5
140	DEL	CTCGTGCCGCTGAGCCTGGCGCAGATCGGTGAGTGCCCGCCGCAGCCTGGG	C	155663	7	4.50E-05	-50
140	DEL	CT	C	155663	10	6.43E-05	-1
140	DEL	CTCGTGCCGCTG	C	155663	4	2.57E-05	-11
140	DEL	CTCG	C	155663	167	0.00107295	-3
140	DEL	CTCGTGCCGCTGAGCCTGGCGCAGA	C	155663	265	0.00170259	-24
140	DEL	CTCGT	C	155663	55	0.00035337	-4
140	INS	C	CA	155663	5	3.21E-05	1
140	INS	C	CAGGGACGTNGG	155663	1	6.42E-06	11
140	INS	C	CAGGGACGTGGG	155663	7	4.50E-05	11
140	INS	C	CTGGGCAAGATGGCAAAACCAAAATACTAAAATTAGCCTGGCA	155663	8	5.14E-05	42
140	INS	C	CAGAAGAGAG	155663	9	5.78E-05	9
140	INS	C	CAGCG	155663	1	6.42E-06	4
140	INS	C	CT	155663	5	3.21E-05	1
140	INS	C	CGA	155663	1	6.42E-06	2
140	INS	C	CACCAAAACTTGTCCA	155663	5	3.21E-05	15
140	INS	C	CAGGCAGGGAATATGAGCCACCT	155663	7	4.50E-05	22
141	REF	T	T	154917	150779	0.97349001	0
141	SNV	T	A	154917	74	0.00047777	0
141	SNV	T	C	154917	94	0.0006069	0
141	SNV	T	G	154917	53	0.00034219	0
141	DEL	TCGTGCCGCTGAGCCTG	T	154917	14	9.04E-05	-16
141	DEL	TCGTGCCGCTGAGC	T	154917	67	0.00043258	-13
141	DEL	TCGTGCC	T	154917	3	1.94E-05	-6
141	DEL	TCGTGCCGCTGAG	T	154917	22	0.00014204	-12
141	DEL	TCGTGCCGCTGAGCCTGGCGCAGATCGGTGAGTGCCCGCCGCAGC	T	154917	14	9.04E-05	-44
141	DEL	TCGTGCCGCTGAGCCTGGCGCAGATCGGTGAGTGCCCGCCGCAGCCTGGG	T	154917	12	7.75E-05	-49
141	DEL	TCGTGCCGCTGAGCCTGG	T	154917	106	0.00068438	-17
141	DEL	TCGTGCCGCTGAGCCTGGCGCAGATCGGTGAGTGCCCGCCGCAGCCTGGGCAGCAAGATGGGTGCGGGGTGCTCAGCGCGGAC	T	154917	1	6.46E-06	-82
141	DEL	TCGTGCCGCTGAGCCTGGCGCAGATCGGTGAGTGCCCGCCGCAGCCTGGGCAGCAAGATGGGTG	T	154917	4	2.58E-05	-63
141	DEL	TCGTGCCGCTGAGCCTGGCGCAGATCGGTGAGTGCCCGC	T	154917	6	3.87E-05	-38
141	DEL	TCGTGCCGCTGAGCCTGGCGCAGATCGGTGAGTGCCCGCCG	T	154917	8	5.17E-05	-40
141	DEL	TCGTGCCGCTGAGCCTGGCGCAGATCGGTGAGTGCCC	T	154917	1	6.46E-06	-36
141	DEL	TCGTGCCGCTGAGCCTGGCG	T	154917	34	0.00021952	-19
141	DEL	TC	T	154917	66	0.00042612	-1
141	DEL	TCGTGCCGC	T	154917	6	3.87E-05	-8
141	DEL	TCGTGCCGCTGAGCCTGGCGCAGATCGGTGAGTGCCCGCC	T	154917	5	3.23E-05	-39
141	DEL	TCG	T	154917	18	0.00011622	-2
141	DEL	TCGTGCCGCTG	T	154917	7	4.52E-05	-10
141	DEL	TCGTGCCG	T	154917	1018	0.00657262	-7
141	DEL	TCGTGCCGCTGAGCCTGGCGCAGATC	T	154917	7	4.52E-05	-25
141	DEL	TCGTGCCGCTGAGCCTGGCGCAGATCGGTGAGTGCC	T	154917	9	5.81E-05	-35
141	DEL	TCGTGC	T	154917	1790	0.01155696	-5
141	DEL	TCGTG	T	154917	493	0.00318301	-4
141	DEL	TCGTGCCGCTGAGCCTGGCGCAGATCGGTGAGTGCCCGCCGCAGCCTGGGCAGCAAGATGGGTGCGGGGTGCTCAGC	T	154917	3	1.94E-05	-76
141	INS	T	TGCNGACTCAG	154917	1	6.46E-06	10
141	INS	T	TATAATATAATC	154917	4	2.58E-05	11
141	INS	T	TGGCGCNNATCGGTGAGTG	154917	1	6.46E-06	18
141	INS	T	TGAGGC	154917	6	3.87E-05	5
141	INS	T	TG	154917	11	7.10E-05	1
141	INS	T	TCTGAG	154917	20	0.00012913	5
141	INS	T	TCA	154917	7	4.52E-05	2
141	INS	T	TGGGGATC	154917	13	8.39E-05	7
141	INS	T	TGGCGC	154917	17	0.00010976	5
141	INS	T	TGGCGCAGATCGGTGAGTG	154917	3	1.94E-05	18
141	INS	T	TGCGGACTCAG	154917	9	5.81E-05	10
141	INS	T	TCGTGCGGTTTCTGTGAATTTCCTCGAGCAAAGG	154917	8	5.17E-05	33
141	INS	T	TGGGGACTC	154917	46	0.00029699	8
141	INS	T	TCTCATTGCTGCCCAGACTGGGACCCCAGCCTGCCCTGCACCCTAACAG	154917	9	5.81E-05	48
141	INS	T	TCTGAN	154917	1	6.46E-06	5
141	INS	T	TGGGNNTC	154917	1	6.46E-06	7
141	INS	T	TAACCCTAA	154917	7	4.52E-05	8
141	INS	T	TCAG	154917	5	3.23E-05	3
141	INS	T	TGGGGNCTC	154917	1	6.46E-06	8
141	INS	T	TGGGGANC	154917	1	6.46E-06	7
142	REF	C	C	151360	148359	0.98028968	0
142	SNV	C	A	151360	80	0.0005286	0
142	SNV	C	G	151360	459	0.00303287	0
142	SNV	C	T	151360	84	0.00055503	0
142	DEL	CGTGCCGCTGA	C	151360	58	0.00038324	-10
142	DEL	CGTGCCGCTGAGCCTGG	C	151360	48	0.00031716	-16
142	DEL	CGTGCCGCTG	C	151360	42	0.00027752	-9
142	DEL	CGTGCCGCTGAGCCT	C	151360	43	0.00028412	-14
142	DEL	CGTGCCGCTGAGCCTGGCGCAGATCGGTGA	C	151360	12	7.93E-05	-29
142	DEL	CGTGCCGCTGAGCCTGGCG	C	151360	5	3.30E-05	-18
142	DEL	CGTGCCGCTGAGCCTGGCGCAGATCGGTGAGTGCCCGCCGCAGCCTG	C	151360	13	8.59E-05	-46
142	DEL	CGT	C	151360	583	0.0038522	-2
142	DEL	CGTGCCGCTGAGCCTGGCGCAGATCGGTGAGTGCCCGCCGCAGCCTGGGCAGCAAGATGGGTGCGGGGTGCTCA	C	151360	1	6.61E-06	-73
142	DEL	CG	C	151360	364	0.00240515	-1
142	DEL	CGTG	C	151360	18	0.00011894	-3
142	DEL	CGTGCCGCTGAGCCTGGCGCAGATCGGTGAGTGCCCGCCGCAGCCTGGGCAGCAAGATGG	C	151360	20	0.00013215	-59
142	DEL	CGTGCCG	C	151360	11	7.27E-05	-6
142	DEL	CGTGCCGCTGAGCCTGGCGCAGATCGGTGAG	C	151360	12	7.93E-05	-30
142	DEL	CGTGCCGCTGAGCCTGGCGCAGATCGGTGAGTGCCCGCCGCAGCCTGGGCAGCAAGATGGGTGCGGG	C	151360	14	9.25E-05	-66
142	DEL	CGTGCCGCTGAGCCTGGCGCAGATCGGTGAGTGCCCGCCGCAGCCTGGGCAGCAAGATGGGTGCGGGGT	C	151360	4	2.64E-05	-68
142	DEL	CGTGCCGCTGAGCCTG	C	151360	195	0.00128847	-15
142	DEL	CGTGCCGCTGAGCCTGGCGCAGATCGGTGAGTGCCCGCCGCAGCCTGG	C	151360	5	3.30E-05	-47
142	DEL	CGTGCCGCTGAGCCTGGCGCAGATCGGT	C	151360	6	3.97E-05	-27
142	DEL	CGTGCCGCTGAGCCTGGCGCAGATCG	C	151360	34	0.00022466	-25
142	DEL	CGTGCCGCT	C	151360	162	0.00107042	-8
142	DEL	CGTGCCGCTGAGCCTGGCGCAGATCGG	C	151360	5	3.30E-05	-26
142	INS	C	CACCGAG	151360	13	8.59E-05	6
142	INS	C	CGAGGCGCA	151360	9	5.95E-05	8
142	INS	C	CGCAGCCTGGGGACTCT	151360	12	7.93E-05	16
142	INS	C	CGTCTGGGGACTCT	151360	3	1.98E-05	13
142	INS	C	CCCCAGTATCTCACT	151360	5	3.30E-05	14
142	INS	C	CAGA	151360	14	9.25E-05	3
142	INS	C	CG	151360	7	4.63E-05	1
142	INS	C	CTGAGGGACT	151360	13	8.59E-05	9
142	INS	C	CAGNNCT	151360	1	6.61E-06	6
142	INS	C	CTGAGT	151360	15	9.91E-05	5
142	INS	C	CGCTGNGGACTCT	151360	1	6.61E-06	12
142	INS	C	CTGAACAGAAAGAAAGTGCTTCCCCTTCCAGGGAACTATTGCTCAGCATCTGG	151360	7	4.63E-05	52
142	INS	C	CGGGACTCA	151360	1	6.61E-06	8
142	INS	C	CTGAGCCTGGGACT	151360	10	6.61E-05	13
142	INS	C	CTGAGCCTGGGGACTCTGCCTCT	151360	8	5.29E-05	22
142	INS	C	CTGAGCAGAT	151360	10	6.61E-05	9
142	INS	C	CAGCG	151360	6	3.97E-05	4
142	INS	C	CAGGGG	151360	12	7.93E-05	5
142	INS	C	CTGAGGACT	151360	16	0.00010572	8
142	INS	C	CGGGGACTCTGAGCCTG	151360	5	3.30E-05	16
142	INS	C	CAAAGGCA	151360	10	6.61E-05	7
142	INS	C	CTG	151360	8	5.29E-05	2
142	INS	C	CTGCCAG	151360	10	6.61E-05	6
142	INS	C	CA	151360	80	0.0005286	1
142	INS	C	CTGAGCCTGGCGCAGATCGGTGA	151360	4	2.64E-05	22
142	INS	C	CTGCCGCACCATCTTGCTGCCCAGGCCT	151360	7	4.63E-05	27
142	INS	C	CGT	151360	124	0.00081934	2
142	INS	C	CAG	151360	39	0.00025769	2
142	INS	C	CAGCGGCCTG	151360	4	2.64E-05	9
142	INS	C	CACCGAN	151360	1	6.61E-06	6
142	INS	C	CAGCAGCT	151360	5	3.30E-05	7
142	INS	C	CCTATAAGTGACTCCTATAATTCCCACCTATAA	151360	7	4.63E-05	32
142	INS	C	CGCTGGGGACTCT	151360	21	0.00013876	12
142	INS	C	CT	151360	113	0.00074665	1
142	INS	C	CGTTAGGGTTAG	151360	7	4.63E-05	11
142	INS	C	CTGCT	151360	11	7.27E-05	4
142	INS	C	CGN	151360	1	6.61E-06	2
142	INS	C	CTGNGGACT	151360	1	6.61E-06	8
142	INS	C	CTGAGTCCCCAG	151360	6	3.97E-05	11
142	INS	C	CCT	151360	5	3.30E-05	2
142	INS	C	CAGGCACGCAGCCTGGGGACTCTGCTCA	151360	4	2.64E-05	27
142	INS	C	CTGAGCCTGGCGCNGATCGGCT	151360	1	6.61E-06	21
142	INS	C	CTGCCGCTGAGCCT	151360	3	1.98E-05	13
142	INS	C	CTGAGCCTGGCGCAGATCGGTGN	151360	1	6.61E-06	22
142	INS	C	CGCTGAGCCT	151360	11	7.27E-05	9
142	INS	C	CTGAG	151360	29	0.00019162	4
142	INS	C	CTGAGCCTGGCGCAGATCGGCT	151360	5	3.30E-05	21
142	INS	C	CGTGCCGCTGTGCAGCCTGGGGACTCTGCAGCCTGGGGACTCTGCCTCT	151360	3	1.98E-05	48
142	INS	C	CGCT	151360	16	0.00010572	3
143	REF	G	G	150027	146776	0.97853928	0
143	SNV	G	A	150027	130	0.0008667	0
143	SNV	G	C	150027	218	0.00145338	0
143	SNV	G	T	150027	73	0.00048668	0
143	DEL	GTGCCGCTGAGCCTGGCGCAGATCGGTGAGTGCCCGCC	G	150027	7	4.67E-05	-37
143	DEL	GTGCCGCTGAGCCTGGCGCA	G	150027	16	0.00010667	-19
143	DEL	GTGCCGCTGAGCCTGGCGC	G	150027	11	7.33E-05	-18
143	DEL	GTGCC	G	150027	40	0.00026668	-4
143	DEL	GTGCCGCTGAGCC	G	150027	78	0.00052002	-12
143	DEL	GTGCCGCTGAGCCT	G	150027	32	0.00021334	-13
143	DEL	GTGCCGC	G	150027	323	0.00215341	-6
143	DEL	GTGCCGCTGAGCCTGGCGCAGATCGGTGAGTGCCCGCCGCAGCCTGGGCAGCAAGATGGGTGCGGGGTGCTCAGCGCGGACCC	G	150027	5	3.33E-05	-82
143	DEL	GTGCCGCTGAGCCTGGCGCAGA	G	150027	9	6.00E-05	-21
143	DEL	GTGC	G	150027	148	0.0009867	-3
143	DEL	GTGCCGCT	G	150027	34	0.00022667	-7
143	DEL	GT	G	150027	149	0.00099337	-1
143	DEL	GTGCCGCTGAGCCTGGCGCAGATCGGTGAGTGCCCGCCGCAGCCTGGGCAGCAAGA	G	150027	5	3.33E-05	-55
143	INS	G	GGGGACTCTGCTC	150027	1	6.67E-06	12
143	INS	G	GATC	150027	18	0.00012	3
143	INS	G	GTAGTANAATGTGTAGAATTCTGATATGTTGGAGAGC	150027	1	6.67E-06	36
143	INS	G	GATA	150027	16	0.00010667	3
143	INS	G	GTGAGCCTGGGGACTCA	150027	5	3.33E-05	16
143	INS	G	GGCCTGGGGACTCA	150027	7	4.67E-05	13
143	INS	G	GGGATC	150027	9	6.00E-05	5
143	INS	G	GAGGCAGAGGACTC	150027	3	2.00E-05	13
143	INS	G	GTTGAGCC	150027	1	6.67E-06	7
143	INS	G	GTGT	150027	25	0.00016667	3
143	INS	G	GTTGGGT	150027	8	5.33E-05	6
143	INS	G	GTT	150027	188	0.00125338	2
143	INS	G	GTANCCTGGCGCAGATCAGTAACC	150027	1	6.67E-06	23
143	INS	G	GTGTTTTTTTTT	150027	6	4.00E-05	11
143	INS	G	GTTT	150027	21	0.00014	3
143	INS	G	GTGC	150027	6	4.00E-05	3
143	INS	G	GCAGCCTGGGGACTC	150027	5	3.33E-05	14
143	INS	G	GGGACTC	150027	124	0.00082669	6
143	INS	G	GCCCCC	150027	1	6.67E-06	5
143	INS	G	GGAGGGGC	150027	10	6.67E-05	7
143	INS	G	GTCGGC	150027	7	4.67E-05	5
143	INS	G	GTA	150027	71	0.00047335	2
143	INS	G	GA	150027	55	0.00036668	1
143	INS	G	GCTGAGCCTGGGGACTC	150027	11	7.33E-05	16
143	INS	G	GC	150027	42	0.00028001	1
143	INS	G	GGACCCGGCGGCAGCCCC	150027	3	2.00E-05	17
143	INS	G	GCGCAGATCGGTGGCCGCTGAGCCTGCCTGGT	150027	6	4.00E-05	31
143	INS	G	GTCC	150027	6	4.00E-05	3
143	INS	G	GN	150027	2	1.33E-05	1
143	INS	G	GTGCC	150027	9	6.00E-05	4
143	INS	G	GTAACCTGGCGCAGATCAGTAACC	150027	14	9.33E-05	23
143	INS	G	GGC	150027	5	3.33E-05	2
143	INS	G	GT	150027	1132	0.00754692	1
143	INS	G	GCTGAGCCTGGCGCTGAGCC	150027	6	4.00E-05	19
143	INS	G	GCAGC	150027	12	8.00E-05	4
143	INS	G	GTGCCACCAGACTC	150027	5	3.33E-05	13
143	INS	G	GCAGCCTGGGGACGC	150027	6	4.00E-05	14
143	INS	G	GTTCTGCCTCGATCTGCCTCGATCTGCCTCGATC	150027	6	4.00E-05	33
143	INS	G	GGGNCNC	150027	1	6.67E-06	6
143	INS	G	GTCCCAGCCTGGGGACTC	150027	6	4.00E-05	17
143	INS	G	GTC	150027	10	6.67E-05	2
143	INS	G	GTANCCTGGCGCAGNTCAGTAACC	150027	1	6.67E-06	23
143	INS	G	GTCCCCTCATC	150027	11	7.33E-05	10
143	INS	G	GGGGAACC	150027	8	5.33E-05	7
143	INS	G	GTTTT	150027	17	0.00011334	4
143	INS	G	GTAGTAAAATGTGTAGAATTCTGATATGTTGGAGAGC	150027	5	3.33E-05	36
143	INS	G	GTCTC	150027	18	0.00012	4
143	INS	G	GGACTC	150027	5	3.33E-05	5
143	INS	G	GTGTT	150027	5	3.33E-05	4
144	REF	T	T	158629	118242	0.74563937	0
144	SNV	T	A	158629	708	0.00446468	0
144	SNV	T	C	158629	698	0.00440162	0
144	SNV	T	G	158629	482	0.00303951	0
144	DEL	TGCCG	T	158629	103	0.00064952	-4
144	DEL	TGCCGCTGAG	T	158629	89	0.00056124	-9
144	DEL	TGCC	T	158629	228	0.00143778	-3
144	DEL	TGCCGCTGAGCCTGGCGCA	T	158629	7	4.41E-05	-18
144	DEL	TG	T	158629	291	0.00183506	-1
144	DEL	TGCCGCTGAGCCTGGCGCAGATCGGTGAGTG	T	158629	1	6.31E-06	-30
144	DEL	TGCCGCTGAGCCTG	T	158629	37	0.00023332	-13
144	DEL	TGCCGC	T	158629	120	0.00075673	-5
144	DEL	TGCCGCTG	T	158629	66	0.0004162	-7
144	DEL	TGCCGCTGAGCCTGGCGC	T	158629	19	0.00011981	-17
144	DEL	TGCCGCTGA	T	158629	170	0.00107203	-8
144	DEL	TGCCGCTGAGCCTGGCGCAGATC	T	158629	18	0.00011351	-22
144	DEL	TGCCGCTGAGCCTGGCGCAGATCGGTGAGTGCCCGC	T	158629	13	8.20E-05	-35
144	DEL	TGCCGCTGAGC	T	158629	94	0.00059277	-10
144	DEL	TGC	T	158629	184	0.00116031	-2
144	DEL	TGCCGCTGAGCC	T	158629	17	0.0001072	-11
144	DEL	TGCCGCTGAGCCTGGCGCAGATCGGTGAGTGCCCGCCGCAGCCTGG	T	158629	5	3.15E-05	-45
144	DEL	TGCCGCTGAGCCTGGC	T	158629	18	0.00011351	-15
144	DEL	TGCCGCTGAGCCTGGCGCAGA	T	158629	6	3.78E-05	-20
144	DEL	TGCCGCTGAGCCTGGCGCAGATCG	T	158629	7	4.41E-05	-23
144	DEL	TGCCGCTGAGCCTGG	T	158629	32	0.00020179	-14
144	INS	T	TAC	158629	30	0.00018918	2
144	INS	T	TAA	158629	244	0.00153867	2
144	INS	T	TGCCAG	158629	9	5.68E-05	5
144	INS	T	TCTGCGCCAG	158629	7	4.41E-05	9
144	INS	T	TAN	158629	2	1.26E-05	2
144	INS	T	TGCCTG	158629	14	8.83E-05	5
144	INS	T	TGTAGTGGC	158629	5	3.15E-05	8
144	INS	T	TGNTCTGC	158629	1	6.31E-06	7
144	INS	T	TCCTGC	158629	6	3.78E-05	5
144	INS	T	TAGA	158629	7	4.41E-05	3
144	INS	T	TGCCA	158629	13	8.20E-05	4
144	INS	T	TGCCTCAGGACTCTGC	158629	8	5.05E-05	15
144	INS	T	TCTC	158629	7	4.41E-05	3
144	INS	T	TGCCTGNGGACTN	158629	1	6.31E-06	12
144	INS	T	TNNAG	158629	1	6.31E-06	4
144	INS	T	TCCCTGC	158629	6	3.78E-05	6
144	INS	T	TCCTTG	158629	3	1.89E-05	5
144	INS	T	TCCC	158629	4	2.52E-05	3
144	INS	T	TCACAGC	158629	11	6.94E-05	6
144	INS	T	TAGAG	158629	7	4.41E-05	4
144	INS	T	TG	158629	29150	0.18382121	1
144	INS	T	TNA	158629	2	1.26E-05	2
144	INS	T	TCCTGCGTCCTGCG	158629	13	8.20E-05	13
144	INS	T	TANNGNG	158629	1	6.31E-06	6
144	INS	T	TTN	158629	1	6.31E-06	2
144	INS	T	TTGC	158629	9	5.68E-05	3
144	INS	T	TTCTGC	158629	8	5.05E-05	5
144	INS	T	TCCTGGGAC	158629	5	3.15E-05	8
144	INS	T	TCCCCAGGCTGC	158629	10	6.31E-05	11
144	INS	T	TCCCCA	158629	3	1.89E-05	5
144	INS	T	TTG	158629	37	0.00023332	2
144	INS	T	TAGCCACAG	158629	9	5.68E-05	8
144	INS	T	TTC	158629	74	0.00046665	2
144	INS	T	TGAA	158629	35	0.00022071	3
144	INS	T	TTA	158629	114	0.00071889	2
144	INS	T	TA	158629	4751	0.02996002	1
144	INS	T	TGTA	158629	11	6.94E-05	3
144	INS	T	TC	158629	1571	0.0099068	1
144	INS	T	TGCCTGC	158629	4	2.52E-05	6
144	INS	T	TAG	158629	35	0.00022071	2
144	INS	T	TGTG	158629	10	6.31E-05	3
144	INS	T	TCC	158629	81	0.00051079	2
144	INS	T	TCA	158629	63	0.00039728	2
144	INS	T	TTCCATGAACTACATGGAAACTGAACA	158629	10	6.31E-05	26
144	INS	T	TN	158629	194	0.00122337	1
144	INS	T	TGG	158629	34	0.00021441	2
144	INS	T	TCTCTGC	158629	7	4.41E-05	6
144	INS	T	TGNNTATGA	158629	1	6.31E-06	8
144	INS	T	TGC	158629	51	0.00032161	2
144	INS	T	TCNC	158629	1	6.31E-06	3
144	INS	T	TGA	158629	140	0.00088285	2
144	INS	T	TGCC	158629	5	3.15E-05	3
144	INS	T	TGN	158629	1	6.31E-06	2
144	INS	T	TCCTGCGTCNTNCG	158629	1	6.31E-06	13
144	INS	T	TTGA	158629	4	2.52E-05	3
144	INS	T	TCAGCGGTGTCAGCCTGGGGAC	158629	7	4.41E-05	21
144	INS	T	TGTTAGG	158629	9	5.68E-05	6
144	INS	T	TGTTAGN	158629	1	6.31E-06	6
144	INS	T	TGAATATGA	158629	4	2.52E-05	8
144	INS	T	TTGGCAGAGTGGC	158629	6	3.78E-05	12
144	INS	T	TTTCAACTAC	158629	5	3.15E-05	9
144	INS	T	TCCCCAGGTG	158629	17	0.0001072	9
144	INS	T	TCCN	158629	1	6.31E-06	3
144	INS	T	TTGAGCCTGGCGCAGA	158629	17	0.0001072	15
144	INS	T	TGATCCTGAGGCA	158629	5	3.15E-05	12
144	INS	T	TGCCTGGGGACTC	158629	4	2.52E-05	12
144	INS	T	TNCCAG	158629	1	6.31E-06	5
144	INS	T	TGTC	158629	7	4.41E-05	3
144	INS	T	TGATCTGC	158629	2	1.26E-05	7
144	INS	T	TCCGCGCTGAGCACCCAGG	158629	5	3.15E-05	18
145	REF	G	G	159881	157758	0.98690656	0
145	SNV	G	A	159881	173	0.00108226	0
145	SNV	G	C	159881	147	0.00091961	0
145	SNV	G	T	159881	268	0.00167656	0
145	DEL	GC	G	159881	219	0.00137003	-1
145	DEL	GCCGCTGAGCCTGGC	G	159881	29	0.00018142	-14
145	DEL	GCCGCTGAGCCTGGCGCAGATCGGTGAGTGCC	G	159881	4	2.50E-05	-31
145	DEL	GCC	G	159881	422	0.00263996	-2
145	DEL	GCCGCT	G	159881	104	0.00065061	-5
145	DEL	GCCGCTGAGCCTGGCGCAGATCGGTGAGTGCCCGCCGCAGCCTGGGCAGCAA	G	159881	5	3.13E-05	-51
145	DEL	GCCGC	G	159881	61	0.00038161	-4
145	DEL	GCCGCTGA	G	159881	30	0.00018767	-7
145	DEL	GCCGCTGAGCC	G	159881	108	0.00067563	-10
145	DEL	GCCGCTGAGCCTGGCGC	G	159881	3	1.88E-05	-16
145	DEL	GCCGCTGAGCCTGGCGCAGATCGGTGAGTGCCCGCCGCAGCCTGGGCAGCAAGATGGGT	G	159881	6	3.75E-05	-58
145	DEL	GCCGCTGAGC	G	159881	83	0.00051923	-9
145	DEL	GCCGCTGAGCCTGGCGCAGAT	G	159881	22	0.00013763	-20
145	DEL	GCCGCTGAGCCTGGCGCAGATCGGT	G	159881	3	1.88E-05	-24
145	INS	G	GACTCTCTTTTTCTTTCAA	159881	10	6.26E-05	18
145	INS	G	GAA	159881	5	3.13E-05	2
145	INS	G	GACA	159881	10	6.26E-05	3
145	INS	G	GCAGAGTCC	159881	13	8.13E-05	8
145	INS	G	GAACC	159881	1	6.26E-06	4
145	INS	G	GAGTCCGCTGAGCCT	159881	3	1.88E-05	14
145	INS	G	GC	159881	44	0.00027526	1
145	INS	G	GACTCTCTTTTTCTNTCAN	159881	1	6.26E-06	18
145	INS	G	GNGGACT	159881	1	6.26E-06	6
145	INS	G	GGGGA	159881	12	7.51E-05	4
145	INS	G	GACT	159881	31	0.00019393	3
145	INS	G	GTAGAGA	159881	10	6.26E-05	6
145	INS	G	GCACTCA	159881	8	5.01E-05	6
145	INS	G	GAGGC	159881	1	6.26E-06	4
145	INS	G	GGGGNCT	159881	1	6.26E-06	6
145	INS	G	GACGCAGCCTGGGGACTCAC	159881	9	5.63E-05	19
145	INS	G	GCCT	159881	4	2.50E-05	3
145	INS	G	GAGGGACTCT	159881	16	0.00010009	9
145	INS	G	GAGTGCCC	159881	8	5.01E-05	7
145	INS	G	GA	159881	40	0.00025023	1
145	INS	G	GAC	159881	26	0.00016265	2
145	INS	G	GCCAGGGT	159881	7	4.38E-05	7
145	INS	G	GGGGACT	159881	8	5.01E-05	6
145	INS	G	GN	159881	15	9.38E-05	1
145	INS	G	GGC	159881	27	0.00016891	2
145	INS	G	GT	159881	26	0.00016265	1
145	INS	G	GGA	159881	29	0.00018142	2
145	INS	G	GACTCA	159881	9	5.63E-05	5
145	INS	G	GGACTCT	159881	1	6.26E-06	6
145	INS	G	GCNGNGTCN	159881	1	6.26E-06	8
145	INS	G	GCT	159881	6	3.75E-05	2
145	INS	G	GGCTTCTCATGGTGGCTCTGAGAAGTCAGGGAAACTGGAGGC	159881	8	5.01E-05	41
145	INS	G	GCTCA	159881	5	3.13E-05	4
145	INS	G	GAGTCCCT	159881	9	5.63E-05	7
145	INS	G	GCNGANTCC	159881	1	6.26E-06	8
146	REF	C	C	160512	159580	0.99432986	0
146	SNV	C	A	160512	224	0.00139573	0
146	SNV	C	G	160512	347	0.00216213	0
146	SNV	C	T	160512	99	0.00061686	0
146	DEL	CCGCTGA	C	160512	7	4.36E-05	-6
146	DEL	CCGCTGAGCCT	C	160512	13	8.10E-05	-10
146	DEL	CCGCT	C	160512	8	4.99E-05	-4
146	DEL	CCG	C	160512	10	6.23E-05	-2
146	DEL	CCGCTGAG	C	160512	12	7.48E-05	-7
146	INS	C	CA	160512	32	0.00019939	1
146	INS	C	CG	160512	56	0.00034893	1
146	INS	C	CTCAG	160512	12	7.48E-05	4
146	INS	C	CGCTGAGCTCAG	160512	5	3.12E-05	11
146	INS	C	CCTGGGGACTCTG	160512	4	2.49E-05	12
146	INS	C	CCAGAGGACTNTG	160512	1	6.23E-06	12
146	INS	C	CN	160512	1	6.23E-06	1
146	INS	C	CAGAGT	160512	8	4.99E-05	5
146	INS	C	CTGAG	160512	2	1.25E-05	4
146	INS	C	CCTG	160512	18	0.00011216	3
146	INS	C	CCTGGGGNCTCTG	160512	1	6.23E-06	12
146	INS	C	CCACCAAAACTTGTGACTG	160512	12	7.48E-05	18
146	INS	C	CAGAT	160512	6	3.74E-05	4
146	INS	C	CTG	160512	2	1.25E-05	2
146	INS	C	CCCG	160512	1	6.23E-06	3
146	INS	C	CCT	160512	11	6.85E-05	2
146	INS	C	CACGCAGCCTGGGGACT	160512	12	7.48E-05	16
146	INS	C	CACGCAGCCTGGGGA	160512	6	3.74E-05	14
147	REF	C	C	164312	163583	0.99577543	0
147	SNV	C	A	164312	311	0.00189314	0
147	SNV	C	G	164312	157	0.0009557	0
147	SNV	C	T	164312	93	0.00056612	0
147	DEL	CGCTGAG	C	164312	1	6.09E-06	-6
147	DEL	CGCTGA	C	164312	1	6.09E-06	-5
147	DEL	CGCTGAGCCTGGCG	C	164312	4	2.44E-05	-13
147	DEL	CGCT	C	164312	22	0.00013392	-3
147	DEL	CG	C	164312	13	7.91E-05	-1
147	INS	C	CA	164312	8	4.87E-05	1
147	INS	C	CTGGTA	164312	1	6.09E-06	5
147	INS	C	CAG	164312	7	4.26E-05	2
147	INS	C	CACCAAAACTTGTCCATGGTGT	164312	4	2.44E-05	21
147	INS	C	CTGGGG	164312	6	3.65E-05	5
147	INS	C	CT	164312	17	0.00010348	1
147	INS	C	CACACTCA	164312	8	4.87E-05	7
147	INS	C	CCAG	164312	30	0.00018262	3
147	INS	C	CTGGCGCAGACTCT	164312	11	6.70E-05	13
148	REF	G	G	165901	165394	0.99718439	0
148	SNV	G	A	165901	165	0.00099481	0
148	SNV	G	C	165901	101	0.00060894	0
148	SNV	G	T	165901	140	0.00084408	0
148	DEL	GCTGAGCCTGGC	G	165901	4	2.41E-05	-11
148	DEL	GC	G	165901	4	2.41E-05	-1
148	DEL	GCTGAGCCT	G	165901	6	3.62E-05	-8
148	DEL	GCT	G	165901	5	3.02E-05	-2
148	INS	G	GA	165901	6	3.62E-05	1
148	INS	G	GC	165901	4	2.41E-05	1
148	INS	G	GN	165901	1	6.03E-06	1
148	INS	G	GGGAT	165901	10	6.03E-05	4
148	INS	G	GAT	165901	21	0.00012661	2
149	REF	C	C	168615	168408	0.99886713	0
149	SNV	C	A	168615	31	0.00018387	0
149	SNV	C	G	168615	95	0.00056347	0
149	SNV	C	T	168615	10	5.93E-05	0
149	DEL	CTGAGCCT	C	168615	4	2.37E-05	-7
149	DEL	CTG	C	168615	39	0.00023132	-2
149	DEL	CTGAG	C	168615	4	2.37E-05	-4
149	DEL	CT	C	168615	8	4.75E-05	-1
150	REF	T	T	169150	168804	0.99815511	0
150	SNV	T	A	169150	143	0.00084557	0
150	SNV	T	C	169150	48	0.00028383	0
150	SNV	T	G	169150	62	0.00036661	0
150	DEL	TG	T	169150	1	5.91E-06	-1
150	DEL	TGAGCCTGG	T	169150	8	4.73E-05	-8
150	DEL	TGAGC	T	169150	15	8.87E-05	-4
150	DEL	TGAGCCTGGC	T	169150	17	0.00010052	-9
150	INS	T	TC	169150	2	1.18E-05	1
150	INS	T	TGCCTGGG	169150	1	5.91E-06	7
150	INS	T	TATA	169150	8	4.73E-05	3
150	INS	T	TGGG	169150	5	2.96E-05	3
150	INS	T	TGG	169150	1	5.91E-06	2
150	INS	T	TGCCTNGG	169150	1	5.91E-06	7
151	REF	G	G	169607	169415	0.99896221	0
151	SNV	G	A	169607	14	8.26E-05	0
151	SNV	G	C	169607	98	0.00057786	0
151	SNV	G	T	169607	8	4.72E-05	0
151	DEL	GA	G	169607	8	4.72E-05	-1
151	DEL	GAGCCTGGC	G	169607	1	5.90E-06	-8
151	DEL	GAGCCTGGCGC	G	169607	9	5.31E-05	-10
151	DEL	GAGCCT	G	169607	4	2.36E-05	-5
151	INS	G	GC	169607	11	6.49E-05	1
151	INS	G	GCGCC	169607	9	5.31E-05	4
151	INS	G	GAAAGT	169607	14	8.26E-05	5
152	REF	A	A	170376	170208	0.99924854	0
152	SNV	A	C	170376	37	0.00021722	0
152	SNV	A	G	170376	13	7.63E-05	0
152	SNV	A	T	170376	34	0.00019961	0
152	DEL	AGCCT	A	170376	10	5.87E-05	-4
152	DEL	AG	A	170376	1	5.87E-06	-1
152	INS	A	AAGTGAATGGTAGGAAAG	170376	6	3.52E-05	17
152	INS	A	AGT	170376	15	8.81E-05	2
152	INS	A	AGCG	170376	5	2.94E-05	3
152	INS	A	ACTCT	170376	4	2.35E-05	4
152	INS	A	AATGGTAGGAAAG	170376	1	5.87E-06	12
152	INS	A	AATGGTAGGNAAG	170376	1	5.87E-06	12
152	INS	A	AT	170376	1	5.87E-06	1
153	REF	G	G	172114	171983	0.99929694	0
153	SNV	G	A	172114	47	0.00027309	0
153	SNV	G	C	172114	32	0.00018593	0
153	SNV	G	T	172114	7	4.07E-05	0
153	DEL	GCC	G	172114	12	6.97E-05	-2
153	DEL	GCCTGGC	G	172114	8	4.65E-05	-6
153	INS	G	GC	172114	1	5.81E-06	1
153	INS	G	GNGNNA	172114	1	5.81E-06	5
153	INS	G	GT	172114	11	6.39E-05	1
153	INS	G	GAGTNA	172114	1	5.81E-06	5
153	INS	G	GN	172114	1	5.81E-06	1
154	REF	C	C	172368	172112	0.99862488	0
154	SNV	C	A	172368	14	8.12E-05	0
154	SNV	C	G	172368	47	0.0002727	0
154	SNV	C	T	172368	137	0.0007949	0
154	DEL	CCT	C	172368	35	0.00020308	-2
154	INS	C	CA	172368	1	5.80E-06	1
154	INS	C	CT	172368	3	1.74E-05	1
155	REF	C	C	173069	173034	0.99987287	0
155	SNV	C	A	173069	7	4.05E-05	0
155	SNV	C	G	173069	1	5.78E-06	0
155	SNV	C	T	173069	1	5.78E-06	0
155	DEL	CTGGCG	C	173069	7	4.05E-05	-5
155	DEL	CTGG	C	173069	6	3.47E-05	-3
156	REF	T	T	173335	173191	0.99924418	0
156	SNV	T	A	173335	70	0.00040387	0
156	SNV	T	C	173335	33	0.0001904	0
156	SNV	T	G	173335	28	0.00016155	0
157	REF	G	G	173557	173490	0.99967156	0
157	SNV	G	A	173557	5	2.88E-05	0
157	SNV	G	C	173557	17	9.80E-05	0
157	SNV	G	T	173557	26	0.00014982	0
157	INS	G	GGT	173557	1	5.76E-06	2
157	INS	G	GCGACTCT	173557	8	4.61E-05	7
158	REF	G	G	174008	173886	0.99935631	0
158	SNV	G	A	174008	20	0.00011494	0
158	SNV	G	C	174008	27	0.00015517	0
158	SNV	G	T	174008	5	2.87E-05	0
158	DEL	GC	G	174008	16	9.20E-05	-1
158	DEL	GCGCAGATCGGTGAGTGCCCGCCGCAGCCT	G	174008	9	5.17E-05	-29
158	DEL	GCGCAGAT	G	174008	11	6.32E-05	-7
158	INS	G	GCACT	174008	12	6.90E-05	4
158	INS	G	GGGA	174008	12	6.90E-05	3
159	REF	C	C	174303	174227	0.99961559	0
159	SNV	C	A	174303	12	6.89E-05	0
159	SNV	C	G	174303	9	5.16E-05	0
159	SNV	C	T	174303	31	0.00017786	0
159	DEL	CG	C	174303	5	2.87E-05	-1
159	INS	C	CA	174303	3	1.72E-05	1
159	INS	C	CGCAGATCGGTGAGT	174303	4	2.30E-05	14
159	INS	C	CG	174303	3	1.72E-05	1
160	REF	G	G	174539	174364	0.99906032	0
160	SNV	G	A	174539	59	0.00033805	0
160	SNV	G	C	174539	32	0.00018335	0
160	SNV	G	T	174539	57	0.0003266	0
160	DEL	GCAGATCGGTGAGTGCCCGCCGCAGCCTGGGCAGCAAGAT	G	174539	12	6.88E-05	-39
160	INS	G	GC	174539	2	1.15E-05	1
160	INS	G	GT	174539	1	5.73E-06	1
160	INS	G	GN	174539	1	5.73E-06	1
161	REF	C	C	174663	174638	0.99988549	0
161	SNV	C	A	174663	2	1.15E-05	0
161	SNV	C	T	174663	3	1.72E-05	0
161	DEL	CAGATCGGTG	C	174663	7	4.01E-05	-9
161	DEL	CAGA	C	174663	8	4.58E-05	-3
162	REF	A	A	174708	174586	0.99940466	0
162	SNV	A	C	174708	23	0.00013166	0
162	SNV	A	G	174708	6	3.44E-05	0
162	SNV	A	T	174708	16	9.16E-05	0
162	DEL	AGATCGGTGAGTGCCCGC	A	174708	6	3.44E-05	-17
162	DEL	AG	A	174708	4	2.29E-05	-1
162	DEL	AGATCGGTGAGTGCCCGCC	A	174708	8	4.58E-05	-18
162	DEL	AGATCG	A	174708	17	9.73E-05	-5
162	DEL	AGATCGGTGAGTGCCCGCCGC	A	174708	3	1.72E-05	-20
162	DEL	AGATCGGT	A	174708	4	2.29E-05	-7
162	DEL	AGATC	A	174708	9	5.15E-05	-4
162	INS	A	ACTCACC	174708	8	4.58E-05	6
163	REF	G	G	174723	174668	0.99971955	0
163	SNV	G	C	174723	16	9.16E-05	0
163	DEL	GATCGGTGA	G	174723	1	5.72E-06	-8
163	DEL	GATCGGT	G	174723	4	2.29E-05	-6
163	DEL	GAT	G	174723	16	9.16E-05	-2
163	INS	G	GCCT	174723	8	4.58E-05	3
163	INS	G	GCCC	174723	3	1.72E-05	3
163	INS	G	GTA	174723	1	5.72E-06	2
164	REF	A	A	174719	174664	0.99979393	0
164	SNV	A	C	174719	23	0.00013165	0
164	SNV	A	G	174719	1	5.72E-06	0
164	SNV	A	T	174719	1	5.72E-06	0
164	DEL	ATCGGTGAGTGCCCGCCGCAGCCTG	A	174719	6	3.43E-05	-24
164	DEL	ATCGGTGAGTG	A	174719	5	2.86E-05	-10
165	REF	T	T	175018	174968	0.9998	0
165	SNV	T	A	175018	7	4.00E-05	0
165	SNV	T	C	175018	19	0.00010857	0
165	SNV	T	G	175018	9	5.14E-05	0
166	REF	C	C	175109	175079	0.99985152	0
166	SNV	C	A	175109	1	5.71E-06	0
166	SNV	C	T	175109	9	5.14E-05	0
166	DEL	CGGTGAG	C	175109	12	6.85E-05	-6
166	INS	C	CCG	175109	3	1.71E-05	2
166	INS	C	CT	175109	1	5.71E-06	1
167	REF	G	G	175166	175122	0.99980589	0
167	SNV	G	A	175166	3	1.71E-05	0
167	SNV	G	T	175166	30	0.00017128	0
167	DEL	GGTGAGTGCCC	G	175166	1	5.71E-06	-10
168	REF	G	G	175223	175154	0.99963474	0
168	SNV	G	A	175223	29	0.00016551	0
168	SNV	G	C	175223	12	6.85E-05	0
168	DEL	GTGAGTGCCCGCCGC	G	175223	8	4.57E-05	-14
168	DEL	GTGAGTGCC	G	175223	8	4.57E-05	-8
168	INS	G	GC	175223	1	5.71E-06	1
168	INS	G	GTAA	175223	6	3.42E-05	3
169	REF	T	T	175253	175233	0.99998288	0
169	SNV	T	A	175253	1	5.71E-06	0
169	SNV	T	G	175253	2	1.14E-05	0
170	REF	G	G	175290	175257	0.99982885	0
170	SNV	G	C	175290	18	0.00010269	0
170	DEL	GA	G	175290	1	5.70E-06	-1
170	DEL	GAGTGCCCGCCGC	G	175290	9	5.13E-05	-12
170	INS	G	GA	175290	1	5.70E-06	1
170	INS	G	GN	175290	1	5.70E-06	1
171	REF	A	A	175298	175262	0.99985167	0
171	SNV	A	C	175298	1	5.70E-06	0
171	SNV	A	G	175298	4	2.28E-05	0
171	SNV	A	T	175298	16	9.13E-05	0
171	DEL	AGTGCCCGCCGCAGCCTG	A	175298	3	1.71E-05	-17
171	DEL	AGT	A	175298	1	5.70E-06	-2
171	INS	A	ATC	175298	1	5.70E-06	2
172	REF	G	G	175331	175327	1	0
173	REF	T	T	175442	175389	0.99976629	0
173	SNV	T	A	175442	12	6.84E-05	0
173	SNV	T	C	175442	16	9.12E-05	0
173	SNV	T	G	175442	5	2.85E-05	0
173	DEL	TGCCC	T	175442	5	2.85E-05	-4
173	INS	T	TC	175442	3	1.71E-05	1
174	REF	G	G	175449	175402	0.9997891	0
174	SNV	G	A	175449	1	5.70E-06	0
174	SNV	G	C	175449	1	5.70E-06	0
174	DEL	GC	G	175449	14	7.98E-05	-1
174	INS	G	GCC	175449	15	8.55E-05	2
174	INS	G	GC	175449	6	3.42E-05	1
175	REF	C	C	175447	175413	0.9998461	0
175	SNV	C	A	175447	1	5.70E-06	0
175	SNV	C	G	175447	1	5.70E-06	0
175	SNV	C	T	175447	13	7.41E-05	0
175	DEL	CCCGCCGCA	C	175447	4	2.28E-05	-8
175	DEL	CCCGCCGCAGCCTGGGCA	C	175447	8	4.56E-05	-17
176	REF	C	C	175458	175443	0.999943	0
176	SNV	C	T	175458	9	5.13E-05	0
176	INS	C	CATNG	175458	1	5.70E-06	4
177	REF	C	C	175479	175440	0.99984043	0
177	SNV	C	A	175479	18	0.00010258	0
177	SNV	C	T	175479	7	3.99E-05	0
177	DEL	CGCCGCAGCCTGGGCAGCAAGATGGG	C	175479	3	1.71E-05	-25
178	REF	G	G	175496	175470	0.99989743	0
178	SNV	G	A	175496	3	1.71E-05	0
178	SNV	G	C	175496	1	5.70E-06	0
178	SNV	G	T	175496	9	5.13E-05	0
178	DEL	GCCGCAGCCTGGGCAGCAAGATGGGT	G	175496	5	2.85E-05	-25
179	REF	C	C	175490	175456	0.99984614	0
179	SNV	C	A	175490	1	5.70E-06	0
179	SNV	C	G	175490	16	9.12E-05	0
179	SNV	C	T	175490	2	1.14E-05	0
179	DEL	CCG	C	175490	8	4.56E-05	-2
180	REF	C	C	175526	175495	0.99988035	0
180	SNV	C	A	175526	1	5.70E-06	0
180	SNV	C	T	175526	2	1.14E-05	0
180	INS	C	CGCAGCCTGGGAG	175526	8	4.56E-05	12
180	INS	C	CNCAGCCNGGGAG	175526	1	5.70E-06	12
180	INS	C	CGCAGCCTGG	175526	9	5.13E-05	9
181	REF	G	G	175535	175515	0.99994303	0
181	SNV	G	A	175535	6	3.42E-05	0
181	INS	G	GAGGCACT	175535	4	2.28E-05	7
182	REF	C	C	175558	175549	0.99998291	0
182	SNV	C	T	175558	3	1.71E-05	0
183	REF	A	A	175578	175555	0.99997152	0
183	SNV	A	C	175578	5	2.85E-05	0
184	REF	G	G	175619	175609	0.99998292	0
184	SNV	G	A	175619	2	1.14E-05	0
184	INS	G	GN	175619	1	5.69E-06	1
185	REF	C	C	175622	175602	0.99992028	0
185	SNV	C	G	175622	8	4.56E-05	0
185	SNV	C	T	175622	6	3.42E-05	0
186	REF	C	C	175644	175618	0.99988044	0
186	SNV	C	A	175644	7	3.99E-05	0
186	SNV	C	G	175644	1	5.69E-06	0
186	SNV	C	T	175644	5	2.85E-05	0
186	INS	C	CTGGGCAGCAAGA	175644	8	4.56E-05	12
187	REF	T	T	175639	175598	0.99980072	0
187	SNV	T	A	175639	16	9.11E-05	0
187	SNV	T	C	175639	19	0.00010818	0
188	REF	G	G	175656	175644	0.99994307	0
188	SNV	G	A	175656	9	5.12E-05	0
188	INS	G	GT	175656	1	5.69E-06	1
189	REF	G	G	175679	175666	0.99997154	0
189	SNV	G	A	175679	1	5.69E-06	0
189	INS	G	GA	175679	1	5.69E-06	1
189	INS	G	GAGT	175679	3	1.71E-05	3
190	REF	G	G	175730	175713	0.99996016	0
190	SNV	G	A	175730	4	2.28E-05	0
190	SNV	G	C	175730	3	1.71E-05	0
191	REF	C	C	175749	175736	0.9999431	0
191	SNV	C	A	175749	4	2.28E-05	0
191	SNV	C	T	175749	6	3.41E-05	0
192	REF	A	A	175760	175753	0.99998862	0
192	SNV	A	C	175760	1	5.69E-06	0
192	SNV	A	G	175760	1	5.69E-06	0
193	REF	G	G	175771	175765	0.99998293	0
193	SNV	G	A	175771	1	5.69E-06	0
193	SNV	G	C	175771	1	5.69E-06	0
193	SNV	G	T	175771	1	5.69E-06	0
194	REF	C	C	175775	175757	0.99993742	0
194	SNV	C	T	175775	3	1.71E-05	0
194	DEL	CAAGATGGGT	C	175775	8	4.55E-05	-9
195	REF	A	A	175760	175741	0.99993172	0
195	SNV	A	C	175760	10	5.69E-05	0
195	INS	A	AT	175760	1	5.69E-06	1
195	INS	A	AG	175760	1	5.69E-06	1
196	REF	A	A	175750	175742	0.99998293	0
196	SNV	A	C	175750	2	1.14E-05	0
196	SNV	A	T	175750	1	5.69E-06	0
197	REF	G	G	175753	175726	0.99985775	0
197	SNV	G	A	175753	8	4.55E-05	0
197	DEL	GATGGGT	G	175753	8	4.55E-05	-6
197	DEL	GATGGGTGCGGGGT	G	175753	8	4.55E-05	-13
197	INS	G	GT	175753	1	5.69E-06	1
198	REF	A	A	175737	175699	0.99993171	0
198	SNV	A	C	175737	5	2.85E-05	0
198	SNV	A	G	175737	5	2.85E-05	0
198	SNV	A	T	175737	1	5.69E-06	0
198	INS	A	AT	175737	1	5.69E-06	1
199	REF	T	T	175748	175726	0.99994879	0
199	SNV	T	A	175748	5	2.85E-05	0
199	SNV	T	C	175748	1	5.69E-06	0
199	SNV	T	G	175748	3	1.71E-05	0
200	REF	G	G	175755	175751	0.99998862	0
200	SNV	G	T	175755	1	5.69E-06	0
200	INS	G	GCCGTCTTCTGCTTGAAAAAAAAANA	175755	1	5.69E-06	25
201	REF	G	G	175755	175746	0.99998862	0
201	SNV	G	C	175755	2	1.14E-05	0
202	REF	G	G	175764	175755	0.99999431	0
202	SNV	G	A	175764	1	5.69E-06	0
203	REF	T	T	175764	175744	0.99996586	0
203	SNV	T	A	175764	3	1.71E-05	0
203	SNV	T	C	175764	2	1.14E-05	0
203	SNV	T	G	175764	1	5.69E-06	0
204	REF	G	G	175807	175777	0.99988623	0
204	SNV	G	A	175807	6	3.41E-05	0
204	SNV	G	C	175807	9	5.12E-05	0
204	SNV	G	T	175807	5	2.84E-05	0
205	REF	C	C	175811	175801	0.99994881	0
205	SNV	C	T	175811	7	3.98E-05	0
205	DEL	CG	C	175811	2	1.14E-05	-1
206	REF	G	G	175810	175795	0.99993174	0
206	SNV	G	A	175810	3	1.71E-05	0
206	SNV	G	T	175810	9	5.12E-05	0
207	REF	G	G	175805	175795	0.99998293	0
207	SNV	G	T	175805	3	1.71E-05	0
208	REF	G	G	175808	175796	0.99997156	0
208	SNV	G	T	175808	5	2.84E-05	0
209	REF	G	G	175823	175787	0.99983505	0
209	SNV	G	A	175823	2	1.14E-05	0
209	SNV	G	T	175823	22	0.00012513	0
209	DEL	GTGCTCAGCGCGGACCCGGCGGCAGCCCCTCCGGC	G	175823	5	2.84E-05	-34
210	REF	T	T	175802	175775	0.99990329	0
210	SNV	T	G	175802	9	5.12E-05	0
210	DEL	TGCTCAGCGCGGACCCGGCGGCA	T	175802	8	4.55E-05	-22
211	REF	G	G	175801	175789	0.9999488	0
211	SNV	G	A	175801	6	3.41E-05	0
211	SNV	G	T	175801	1	5.69E-06	0
211	INS	G	GC	175801	2	1.14E-05	1
212	REF	C	C	175816	175804	0.99996587	0
212	SNV	C	A	175816	1	5.69E-06	0
212	SNV	C	G	175816	1	5.69E-06	0
212	SNV	C	T	175816	4	2.28E-05	0
213	REF	T	T	175809	175750	0.99990328	0
213	SNV	T	A	175809	1	5.69E-06	0
213	SNV	T	C	175809	13	7.40E-05	0
213	SNV	T	G	175809	1	5.69E-06	0
213	INS	T	TC	175809	2	1.14E-05	1
214	REF	C	C	175800	175781	0.99995449	0
214	SNV	C	G	175800	4	2.28E-05	0
214	SNV	C	T	175800	4	2.28E-05	0
215	REF	A	A	175800	175753	0.99977815	0
215	SNV	A	G	175800	5	2.84E-05	0
215	SNV	A	T	175800	13	7.40E-05	0
215	DEL	AGCGCGGACCCG	A	175800	21	0.00011946	-11
216	REF	G	G	175785	175773	0.99996587	0
216	SNV	G	A	175785	1	5.69E-06	0
216	SNV	G	T	175785	4	2.28E-05	0
216	INS	G	GC	175785	1	5.69E-06	1
217	REF	C	C	175780	175759	0.99993173	0
217	SNV	C	A	175780	2	1.14E-05	0
217	SNV	C	T	175780	6	3.41E-05	0
217	DEL	CGCGGACCCGGCGGCAG	C	175780	4	2.28E-05	-16
218	REF	G	G	175779	175758	0.99993173	0
218	SNV	G	A	175779	11	6.26E-05	0
218	SNV	G	T	175779	1	5.69E-06	0
219	REF	C	C	175779	175761	0.99991466	0
219	SNV	C	A	175779	9	5.12E-05	0
219	SNV	C	G	175779	3	1.71E-05	0
219	SNV	C	T	175779	3	1.71E-05	0
220	REF	G	G	175773	175762	0.99998293	0
220	SNV	G	T	175773	2	1.14E-05	0
220	INS	G	GT	175773	1	5.69E-06	1
221	REF	G	G	175773	175750	0.9998919	0
221	SNV	G	A	175773	3	1.71E-05	0
221	SNV	G	T	175773	10	5.69E-05	0
221	INS	G	GCA	175773	6	3.41E-05	2
222	REF	A	A	175773	175744	0.99994879	0
222	SNV	A	C	175773	1	5.69E-06	0
222	SNV	A	G	175773	6	3.41E-05	0
222	SNV	A	T	175773	1	5.69E-06	0
222	INS	A	AG	175773	1	5.69E-06	1
223	REF	C	C	175775	175740	0.99985208	0
223	SNV	C	G	175775	7	3.98E-05	0
223	SNV	C	T	175775	1	5.69E-06	0
223	DEL	CCCGG	C	175775	18	0.00010241	-4
224	REF	C	C	175769	175753	0.99993173	0
224	SNV	C	T	175769	12	6.83E-05	0
225	REF	C	C	175770	175760	0.99997155	0
225	SNV	C	A	175770	1	5.69E-06	0
225	SNV	C	T	175770	4	2.28E-05	0
226	REF	G	G	175770	175746	0.99990328	0
226	SNV	G	A	175770	14	7.97E-05	0
226	SNV	G	C	175770	1	5.69E-06	0
226	SNV	G	T	175770	1	5.69E-06	0
226	INS	G	GN	175770	1	5.69E-06	1
227	REF	G	G	175797	175764	0.99984072	0
227	SNV	G	A	175797	25	0.00014221	0
227	INS	G	GA	175797	2	1.14E-05	1
227	INS	G	GC	175797	1	5.69E-06	1
228	REF	C	C	175808	175791	0.99993174	0
228	SNV	C	A	175808	2	1.14E-05	0
228	SNV	C	T	175808	3	1.71E-05	0
228	INS	C	CCCT	175808	7	3.98E-05	3
229	REF	G	G	175821	175804	0.99998294	0
229	SNV	G	C	175821	3	1.71E-05	0
230	REF	G	G	175824	175789	0.99982937	0
230	SNV	G	A	175824	20	0.00011375	0
230	SNV	G	C	175824	3	1.71E-05	0
230	SNV	G	T	175824	5	2.84E-05	0
230	INS	G	GC	175824	2	1.14E-05	1
231	REF	C	C	175829	175795	0.99985212	0
231	SNV	C	G	175829	7	3.98E-05	0
231	SNV	C	T	175829	19	0.00010806	0
232	REF	A	A	175829	175777	0.99983505	0
232	SNV	A	C	175829	4	2.28E-05	0
232	SNV	A	G	175829	25	0.0001422	0
233	REF	G	G	175849	175841	0.99996019	0
233	SNV	G	A	175849	3	1.71E-05	0
233	SNV	G	T	175849	1	5.69E-06	0
233	INS	G	GA	175849	1	5.69E-06	1
233	INS	G	GC	175849	2	1.14E-05	1
234	REF	C	C	175840	175803	0.99984076	0
234	SNV	C	A	175840	4	2.28E-05	0
234	SNV	C	G	175840	19	0.00010806	0
234	SNV	C	T	175840	5	2.84E-05	0
235	REF	C	C	175852	175817	0.99984077	0
235	SNV	C	A	175852	1	5.69E-06	0
235	SNV	C	G	175852	1	5.69E-06	0
235	SNV	C	T	175852	18	0.00010236	0
235	INS	C	CCTGGGGG	175852	7	3.98E-05	7
235	INS	C	CN	175852	1	5.69E-06	1
236	REF	C	C	175855	175846	0.99996588	0
236	SNV	C	G	175855	6	3.41E-05	0
237	REF	C	C	175858	175850	0.99998863	0
237	SNV	C	T	175858	2	1.14E-05	0
238	REF	T	T	175850	175665	0.99965287	0
238	SNV	T	C	175850	58	0.00033006	0
238	SNV	T	G	175850	2	1.14E-05	0
238	INS	T	TC	175850	1	5.69E-06	1
239	REF	C	C	175853	175845	0.99998863	0
239	SNV	C	T	175853	2	1.14E-05	0
240	REF	C	C	175853	175843	0.99997157	0
240	SNV	C	A	175853	3	1.71E-05	0
240	SNV	C	T	175853	2	1.14E-05	0
241	REF	G	G	175854	175845	0.99999431	0
241	SNV	G	T	175854	1	5.69E-06	0
242	REF	G	G	175861	175820	0.99985214	0
242	SNV	G	A	175861	23	0.0001308	0
242	SNV	G	C	175861	3	1.71E-05	0
243	REF	C	C	175861	175844	0.99997157	0
243	SNV	C	A	175861	1	5.69E-06	0
243	SNV	C	T	175861	4	2.28E-05	0
244	REF	T	T	175859	175800	0.9998635	0
244	SNV	T	C	175859	21	0.00011944	0
244	SNV	T	G	175859	3	1.71E-05	0
245	REF	G	G	175856	175845	0.99999431	0
245	SNV	G	C	175856	1	5.69E-06	0
246	REF	A	A	175830	175782	0.99995449	0
246	SNV	A	C	175830	5	2.84E-05	0
246	SNV	A	G	175830	2	1.14E-05	0
246	INS	A	AC	175830	1	5.69E-06	1
247	REF	G	G	175833	175808	0.99997725	0
247	SNV	G	T	175833	2	1.14E-05	0
247	INS	G	GC	175833	2	1.14E-05	1
248	REF	T	T	175832	175786	0.99992036	0
248	SNV	T	C	175832	12	6.83E-05	0
248	SNV	T	G	175832	2	1.14E-05	0
249	REF	C	C	175832	175815	0.99996019	0
249	SNV	C	T	175832	7	3.98E-05	0
250	REF	G	G	175833	175821	0.99997725	0
250	SNV	G	A	175833	1	5.69E-06	0
250	SNV	G	T	175833	3	1.71E-05	0
251	REF	G	G	175830	175809	0.99993744	0
251	SNV	G	A	175830	5	2.84E-05	0
251	SNV	G	C	175830	1	5.69E-06	0
251	SNV	G	T	175830	2	1.14E-05	0
251	INS	G	GC	175830	2	1.14E-05	1
251	INS	G	GN	175830	1	5.69E-06	1
252	REF	C	C	175817	175783	0.99988624	0
252	SNV	C	A	175817	1	5.69E-06	0
252	SNV	C	G	175817	8	4.55E-05	0
252	SNV	C	T	175817	11	6.26E-05	0
253	REF	C	C	175825	175811	0.99998294	0
253	SNV	C	A	175825	1	5.69E-06	0
253	SNV	C	T	175825	2	1.14E-05	0
254	REF	C	C	175815	175794	0.99997725	0
254	SNV	C	A	175815	2	1.14E-05	0
254	SNV	C	T	175815	2	1.14E-05	0
255	REF	T	T	175814	175678	0.99968703	0
255	SNV	T	A	175814	2	1.14E-05	0
255	SNV	T	C	175814	11	6.26E-05	0
255	SNV	T	G	175814	19	0.00010812	0
255	DEL	TG	T	175814	7	3.98E-05	-1
255	INS	T	TGGG	175814	9	5.12E-05	3
255	INS	T	TG	175814	7	3.98E-05	1
256	REF	G	G	175810	175794	0.99998862	0
256	SNV	G	C	175810	1	5.69E-06	0
256	SNV	G	T	175810	1	5.69E-06	0
257	REF	G	G	175805	175793	0.99996018	0
257	SNV	G	T	175805	6	3.41E-05	0
257	INS	G	GC	175805	1	5.69E-06	1
258	REF	G	G	175779	175760	0.9999488	0
258	SNV	G	A	175779	4	2.28E-05	0
258	SNV	G	T	175779	4	2.28E-05	0
258	INS	G	GN	175779	1	5.69E-06	1
259	REF	G	G	175765	175744	0.99994879	0
259	SNV	G	A	175765	3	1.71E-05	0
259	INS	G	GGACTT	175765	6	3.41E-05	5
260	REF	G	G	175743	175709	0.99997724	0
260	SNV	G	C	175743	1	5.69E-06	0
260	SNV	G	T	175743	1	5.69E-06	0
260	DEL	GA	G	175743	2	1.14E-05	-1
261	REF	A	A	175712	175502	0.99965824	0
261	SNV	A	C	175712	15	8.54E-05	0
261	SNV	A	G	175712	44	0.00025062	0
261	INS	A	AC	175712	1	5.70E-06	1
262	REF	C	C	175697	175662	0.99988616	0
262	SNV	C	G	175697	2	1.14E-05	0
262	SNV	C	T	175697	14	7.97E-05	0
262	DEL	CT	C	175697	1	5.69E-06	-1
262	INS	C	CT	175697	1	5.69E-06	1
262	INS	C	CN	175697	2	1.14E-05	1
263	REF	T	T	175663	175585	0.99985195	0
263	SNV	T	C	175663	6	3.42E-05	0
263	SNV	T	G	175663	13	7.40E-05	0
263	INS	T	TG	175663	7	3.99E-05	1
264	REF	G	G	175634	175622	0.99998292	0
264	SNV	G	C	175634	2	1.14E-05	0
264	SNV	G	T	175634	1	5.69E-06	0
265	REF	G	G	175615	175601	1	0
266	REF	A	A	175539	174683	0.99850809	0
266	SNV	A	C	175539	5	2.86E-05	0
266	SNV	A	G	175539	247	0.00141188	0
266	SNV	A	T	175539	3	1.72E-05	0
266	INS	A	AG	175539	5	2.86E-05	1
266	INS	A	AN	175539	1	5.72E-06	1
267	REF	G	G	175494	175454	0.99995441	0
267	SNV	G	C	175494	1	5.70E-06	0
267	SNV	G	T	175494	7	3.99E-05	0
268	REF	T	T	175442	175116	0.99952055	0
268	SNV	T	C	175442	28	0.00015982	0
268	SNV	T	G	175442	48	0.00027397	0
268	INS	T	TC	175442	5	2.85E-05	1
268	INS	T	TN	175442	3	1.71E-05	1
269	REF	C	C	175386	175355	0.99997719	0
269	SNV	C	G	175386	1	5.70E-06	0
269	SNV	C	T	175386	2	1.14E-05	0
269	INS	C	CN	175386	1	5.70E-06	1
270	REF	A	A	175291	175229	0.99994294	0
270	SNV	A	C	175291	8	4.57E-05	0
270	SNV	A	G	175291	1	5.71E-06	0
270	SNV	A	T	175291	1	5.71E-06	0
271	REF	A	A	175164	175103	0.99990292	0
271	SNV	A	C	175164	6	3.43E-05	0
271	SNV	A	G	175164	4	2.28E-05	0
271	SNV	A	T	175164	1	5.71E-06	0
271	INS	A	AG	175164	6	3.43E-05	1
272	REF	G	G	175048	175018	0.99998857	0
272	SNV	G	T	175048	2	1.14E-05	0
273	REF	T	T	174874	174682	0.99971957	0
273	SNV	T	G	174874	48	0.00027471	0
273	INS	T	TN	174874	1	5.72E-06	1
274	REF	G	G	174636	174571	0.99991981	0
274	SNV	G	A	174636	10	5.73E-05	0
274	SNV	G	T	174636	4	2.29E-05	0
275	REF	A	A	174470	174139	0.99973017	0
275	SNV	A	C	174470	4	2.30E-05	0
275	SNV	A	G	174470	42	0.00024112	0
275	INS	A	AG	174470	1	5.74E-06	1
276	REF	G	G	174129	174092	0.99999426	0
276	SNV	G	A	174129	1	5.74E-06	0
277	REF	C	C	172649	172611	0.99998841	0
277	SNV	C	A	172649	1	5.79E-06	0
277	SNV	C	T	172649	1	5.79E-06	0
278	REF	T	T	136662	136392	0.9998827	0
278	SNV	T	A	136662	1	7.33E-06	0
278	SNV	T	C	136662	3	2.20E-05	0
278	SNV	T	G	136662	7	5.13E-05	0
278	INS	T	TG	136662	2	1.47E-05	1
278	INS	T	TN	136662	3	2.20E-05	1
279	REF	G	G	32989	32911	0.99993923	0
279	SNV	G	T	32989	1	3.04E-05	0
279	DEL	GT	G	32989	1	3.04E-05	-1
280	REF	T	T	30218	29714	0.99959631	0
280	SNV	T	C	30218	3	0.00010092	0
280	SNV	T	G	30218	9	0.00030277	0
281	REF	C	C	28701	28459	0.99982434	0
281	SNV	C	T	28701	3	0.0001054	0
281	DEL	CT	C	28701	1	3.51E-05	-1
281	INS	C	CG	28701	1	3.51E-05	1
282	REF	T	T	28021	27613	0.99978276	0
282	SNV	T	C	28021	1	3.62E-05	0
282	SNV	T	G	28021	4	0.00014483	0
282	INS	T	TC	28021	1	3.62E-05	1
283	REF	G	G	27266	27186	0.99992644	0
283	DEL	GC	G	27266	1	3.68E-05	-1
283	INS	G	GC	27266	1	3.68E-05	1
284	REF	C	C	23914	23771	0.99991587	0
284	SNV	C	G	23914	2	8.41E-05	0
285	REF	G	G	22944	22892	0.99965066	0
285	SNV	G	A	22944	8	0.00034934	0
286	REF	A	A	13358	13205	0.99969718	0
286	SNV	A	G	13358	2	0.00015141	0
286	SNV	A	T	13358	2	0.00015141	0
287	REF	A	A	11619	11521	1	0
288	REF	G	G	10856	10787	0.99981463	0
288	SNV	G	C	10856	2	0.00018537	0
289	REF	T	T	9436	9324	0.99989276	0
289	SNV	T	G	9436	1	0.00010724	0
290	REF	G	G	9239	9184	0.99989113	0
290	SNV	G	T	9239	1	0.00010887	0
291	REF	C	C	8860	8821	1	0
292	REF	A	A	7724	7684	1	0
293	REF	T	T	7377	7344	0.99959167	0
293	SNV	T	A	7377	3	0.00040833	0
294	REF	T	T	5252	5227	1	0
295	REF	G	G	4972	4913	0.99938975	0
295	SNV	G	C	4972	1	0.00020342	0
295	SNV	G	T	4972	2	0.00040683	0
296	REF	G	G	4771	4752	1	0
297	REF	G	G	4651	4613	1	0
298	REF	C	C	4188	4154	0.99975933	0
298	SNV	C	T	4188	1	0.00024067	0
299	REF	T	T	3783	3709	0.99946106	0
299	SNV	T	C	3783	2	0.00053894	0
300	REF	C	C	3484	3469	1	0
301	REF	C	C	3312	3294	0.99969651	0
301	SNV	C	T	3312	1	0.00030349	0
302	REF	G	G	3191	3188	1	0
303	REF	G	G	2825	2815	1	0
304	REF	A	A	2607	2562	0.99921997	0
304	SNV	A	C	2607	1	0.00039002	0
304	SNV	A	G	2607	1	0.00039002	0
305	REF	A	A	2388	2362	0.99957681	0
305	SNV	A	C	2388	1	0.00042319	0
306	REF	A	A	2215	2197	0.99954504	0
306	SNV	A	T	2215	1	0.00045496	0
307	REF	G	G	1681	1676	0.9994037	0
307	DEL	GC	G	1681	1	0.0005963	-1
308	REF	C	C	1608	1597	0.99937422	0
308	SNV	C	T	1608	1	0.00062578	0
309	REF	A	A	1520	1508	0.99669531	0
309	SNV	A	C	1520	1	0.00066094	0
309	DEL	AG	A	1520	4	0.00264375	-1
310	REF	G	G	1464	1461	1	0
311	REF	G	G	1444	1438	1	0
312	REF	G	G	1414	1410	1	0
313	REF	C	C	1389	1375	0.99927326	0
313	DEL	CT	C	1389	1	0.00072674	-1
314	REF	T	T	1317	1305	1	0
315	REF	G	G	1200	1199	1	0
316	REF	G	G	1182	1179	1	0
317	REF	G	G	1125	1122	1	0
318	REF	A	A	1080	1048	0.99809524	0
318	SNV	A	G	1080	2	0.00190476	0
319	REF	T	T	1023	1009	1	0
320	REF	T	T	979	972	1	0
321	REF	T	T	959	952	1	0
322	REF	G	G	941	941	1	0
323	REF	C	C	919	919	1	0
