# Supplementary material for: Pathways and signatures of mutagenesis at targeted DNA nicks
Source: PLoS Genet. 2021 Apr 15;17(4):e1009329. doi: 10.1371/journal.pgen.1009329 (PMC8078790; doi:10.1371/journal.pgen.1009329)
Supplement: S1 Data — (ZIP) [file pgen.1009329.s008.zip › uncut.vcf]

POS	ID	Reference	Alternate allele	Read Depth	Alternate allele observation count	Allele Frequency	Indel Size
1	REF	T	T	4	4	1	0
2	REF	T	T	4	4	1	0
3	REF	C	C	5	5	1	0
4	REF	G	G	5	5	1	0
5	REF	G	G	6	6	1	0
6	REF	T	T	7	7	1	0
7	REF	C	C	7	7	1	0
8	REF	C	C	10	10	1	0
9	REF	G	G	153	153	1	0
10	REF	C	C	128764	128764	1	0
11	REF	C	C	130760	130758	1	0
12	REF	A	A	130890	130890	1	0
13	REF	T	T	131046	131042	1	0
14	REF	C	C	131175	131171	0.99998475	0
14	SNV	C	T	131175	2	1.53E-05	0
15	REF	C	C	131218	131214	0.99998476	0
15	SNV	C	G	131218	1	7.62E-06	0
15	SNV	C	T	131218	1	7.62E-06	0
16	REF	T	T	131238	131220	0.99987808	0
16	SNV	T	C	131238	16	0.00012192	0
17	REF	C	C	131253	131249	0.99998476	0
17	SNV	C	T	131253	2	1.52E-05	0
18	REF	G	G	131264	131181	0.99944383	0
18	SNV	G	A	131264	25	0.00019047	0
18	SNV	G	T	131264	48	0.0003657	0
19	REF	T	T	131267	131267	1	0
20	REF	C	C	131273	131266	0.99996191	0
20	SNV	C	A	131273	4	3.05E-05	0
20	INS	C	CT	131273	1	7.62E-06	1
21	REF	C	C	131291	131285	1	0
22	REF	C	C	131291	131289	0.99999238	0
22	SNV	C	A	131291	1	7.62E-06	0
23	REF	G	G	131291	131282	0.99997715	0
23	SNV	G	A	131291	3	2.29E-05	0
24	REF	T	T	131293	131292	1	0
25	REF	C	C	131294	131288	0.99996192	0
25	SNV	C	A	131294	2	1.52E-05	0
25	SNV	C	T	131294	3	2.29E-05	0
26	REF	C	C	131294	131288	0.99998477	0
26	SNV	C	T	131294	2	1.52E-05	0
27	REF	T	T	131294	131291	0.99999238	0
27	SNV	T	C	131294	1	7.62E-06	0
28	REF	C	C	131294	131292	1	0
29	REF	C	C	131295	131293	1	0
30	REF	G	G	131295	131280	0.99994668	0
30	SNV	G	A	131295	4	3.05E-05	0
30	SNV	G	C	131295	1	7.62E-06	0
30	SNV	G	T	131295	2	1.52E-05	0
31	REF	C	C	131297	131295	1	0
32	REF	C	C	131297	131294	0.99998477	0
32	SNV	C	A	131297	1	7.62E-06	0
32	SNV	C	T	131297	1	7.62E-06	0
33	REF	G	G	131298	131294	1	0
34	REF	G	G	131298	131289	0.99996953	0
34	SNV	G	A	131298	4	3.05E-05	0
35	REF	C	C	131298	131294	0.99998477	0
35	INS	C	CCCATCCT	131298	2	1.52E-05	7
36	REF	C	C	131298	131297	0.99999238	0
36	INS	C	CT	131298	1	7.62E-06	1
37	REF	C	C	131298	131294	0.99998477	0
37	SNV	C	A	131298	1	7.62E-06	0
37	SNV	C	T	131298	1	7.62E-06	0
38	REF	C	C	131299	131290	0.99997715	0
38	SNV	C	A	131299	3	2.29E-05	0
39	REF	T	T	131299	131288	0.99993907	0
39	SNV	T	A	131299	2	1.52E-05	0
39	SNV	T	C	131299	6	4.57E-05	0
40	REF	G	G	131300	131282	0.99987052	0
40	SNV	G	A	131300	13	9.90E-05	0
40	SNV	G	T	131300	2	1.52E-05	0
40	DEL	GC	G	131300	2	1.52E-05	-1
41	REF	C	C	131298	131285	0.99990099	0
41	SNV	C	A	131298	3	2.29E-05	0
41	SNV	C	T	131298	9	6.86E-05	0
41	INS	C	CG	131298	1	7.62E-06	1
42	REF	C	C	131300	131296	1	0
43	REF	C	C	131301	131295	1	0
44	REF	C	C	131301	131290	0.99998477	0
44	SNV	C	A	131301	2	1.52E-05	0
45	REF	G	G	131301	131291	0.99996953	0
45	SNV	G	A	131301	4	3.05E-05	0
46	REF	C	C	131301	131299	0.99999238	0
46	SNV	C	T	131301	1	7.62E-06	0
47	REF	G	G	131301	131284	0.99996192	0
47	SNV	G	A	131301	4	3.05E-05	0
47	SNV	G	T	131301	1	7.62E-06	0
48	REF	C	C	131301	131295	0.99998477	0
48	INS	C	CA	131301	2	1.52E-05	1
49	REF	C	C	131300	131294	1	0
50	REF	C	C	131300	131292	0.99997715	0
50	SNV	C	T	131300	3	2.29E-05	0
51	REF	A	A	131300	131292	0.99996953	0
51	SNV	A	G	131300	4	3.05E-05	0
52	REF	G	G	131300	131291	0.99996192	0
52	SNV	G	A	131300	3	2.29E-05	0
52	SNV	G	T	131300	2	1.52E-05	0
53	REF	G	G	131300	131291	0.99998477	0
53	SNV	G	T	131300	2	1.52E-05	0
54	REF	G	G	131299	131295	0.99999238	0
54	SNV	G	A	131299	1	7.62E-06	0
55	REF	A	A	131297	131297	1	0
56	REF	T	T	131296	131294	1	0
57	REF	C	C	131296	131293	0.99998477	0
57	SNV	C	A	131296	2	1.52E-05	0
58	REF	C	C	131296	131293	0.99998477	0
58	SNV	C	T	131296	1	7.62E-06	0
58	INS	C	CA	131296	1	7.62E-06	1
59	REF	T	T	131296	131293	1	0
60	REF	C	C	131296	131288	0.99998477	0
60	INS	C	CT	131296	1	7.62E-06	1
60	INS	C	CCGNG	131296	1	7.62E-06	4
61	REF	C	C	131294	131290	0.99999238	0
61	SNV	C	G	131294	1	7.62E-06	0
62	REF	A	A	131297	131295	0.99999238	0
62	SNV	A	T	131297	1	7.62E-06	0
63	REF	G	G	131296	131289	0.99998477	0
63	SNV	G	A	131296	1	7.62E-06	0
63	SNV	G	T	131296	1	7.62E-06	0
64	REF	C	C	131296	131286	0.99998477	0
64	INS	C	CCA	131296	1	7.62E-06	2
64	INS	C	CG	131296	1	7.62E-06	1
65	REF	T	T	131296	131283	0.9999543	0
65	SNV	T	C	131296	1	7.62E-06	0
65	SNV	T	G	131296	5	3.81E-05	0
66	REF	C	C	131296	131290	0.99999238	0
66	SNV	C	G	131296	1	7.62E-06	0
67	REF	C	C	131296	131285	0.99997715	0
67	SNV	C	A	131296	3	2.29E-05	0
68	REF	T	T	131296	131290	0.99999238	0
68	SNV	T	C	131296	1	7.62E-06	0
69	REF	T	T	131296	131285	0.99998477	0
69	SNV	T	A	131296	2	1.52E-05	0
70	REF	T	T	131296	131287	0.99998477	0
70	SNV	T	C	131296	2	1.52E-05	0
71	REF	C	C	131296	131291	0.99999238	0
71	INS	C	CA	131296	1	7.62E-06	1
72	REF	G	G	131296	131287	0.99996953	0
72	SNV	G	A	131296	1	7.62E-06	0
72	SNV	G	C	131296	1	7.62E-06	0
72	SNV	G	T	131296	2	1.52E-05	0
73	REF	C	C	131296	131283	0.99996192	0
73	SNV	C	A	131296	2	1.52E-05	0
73	SNV	C	T	131296	3	2.29E-05	0
74	REF	C	C	131296	131290	0.99999238	0
74	INS	C	CA	131296	1	7.62E-06	1
75	REF	C	C	131296	131282	0.99996953	0
75	SNV	C	A	131296	1	7.62E-06	0
75	SNV	C	T	131296	3	2.29E-05	0
76	REF	G	G	131295	131269	0.99988574	0
76	SNV	G	A	131295	6	4.57E-05	0
76	SNV	G	C	131295	6	4.57E-05	0
76	SNV	G	T	131295	3	2.29E-05	0
77	REF	C	C	131295	131285	0.99999238	0
77	SNV	C	T	131295	1	7.62E-06	0
78	REF	G	G	131295	131288	0.99996953	0
78	SNV	G	A	131295	3	2.29E-05	0
78	INS	G	GT	131295	1	7.62E-06	1
79	REF	C	C	131295	131282	0.99996192	0
79	SNV	C	T	131295	5	3.81E-05	0
80	REF	C	C	131296	131282	0.99997715	0
80	INS	C	CCTCCGTTCGCTCCGTTCG	131296	3	2.29E-05	18
81	REF	C	C	131296	131286	1	0
82	REF	T	T	131296	131276	0.99991621	0
82	SNV	T	C	131296	10	7.62E-05	0
82	INS	T	TCCGTTCGCTCCGTTCGCN	131296	1	7.62E-06	18
83	REF	C	C	131298	131289	0.99999238	0
83	SNV	C	A	131298	1	7.62E-06	0
84	REF	C	C	131298	131298	1	0
85	REF	G	G	131298	131288	0.99999238	0
85	SNV	G	A	131298	1	7.62E-06	0
86	REF	T	T	131298	131291	0.99999238	0
86	SNV	T	C	131298	1	7.62E-06	0
87	REF	T	T	131298	131292	1	0
88	REF	C	C	131298	131285	0.99998477	0
88	SNV	C	T	131298	2	1.52E-05	0
89	REF	G	G	131298	131293	0.99997715	0
89	SNV	G	A	131298	3	2.29E-05	0
90	REF	C	C	131298	131289	0.99999238	0
90	INS	C	CA	131298	1	7.62E-06	1
91	REF	T	T	131298	131293	0.99998477	0
91	SNV	T	C	131298	1	7.62E-06	0
91	INS	T	TG	131298	1	7.62E-06	1
92	REF	C	C	131298	131289	0.99996953	0
92	SNV	C	A	131298	2	1.52E-05	0
92	SNV	C	T	131298	2	1.52E-05	0
93	REF	C	C	131297	131285	0.99992384	0
93	SNV	C	A	131297	6	4.57E-05	0
93	SNV	C	T	131297	2	1.52E-05	0
93	DEL	CG	C	131297	2	1.52E-05	-1
94	REF	G	G	131295	131285	0.99997715	0
94	SNV	G	A	131295	1	7.62E-06	0
94	SNV	G	T	131295	2	1.52E-05	0
95	REF	G	G	131292	131281	0.99998477	0
95	SNV	G	A	131292	2	1.52E-05	0
96	REF	A	A	131292	131280	0.99998477	0
96	SNV	A	C	131292	1	7.62E-06	0
96	SNV	A	G	131292	1	7.62E-06	0
97	REF	C	C	131292	131281	0.99998477	0
97	SNV	C	T	131292	2	1.52E-05	0
98	REF	A	A	131292	131283	0.99996953	0
98	SNV	A	G	131292	3	2.29E-05	0
98	DEL	ACCATGGACAAGTTTT	A	131292	1	7.62E-06	-15
99	REF	C	C	131285	131276	0.99998477	0
99	SNV	C	G	131285	1	7.62E-06	0
99	SNV	C	T	131285	1	7.62E-06	0
100	REF	C	C	131285	131275	0.99996191	0
100	SNV	C	A	131285	5	3.81E-05	0
101	REF	A	A	131284	131272	0.99996191	0
101	SNV	A	C	131284	2	1.52E-05	0
101	SNV	A	G	131284	3	2.29E-05	0
102	REF	T	T	131284	131266	0.99990859	0
102	SNV	T	C	131284	12	9.14E-05	0
103	REF	G	G	131284	131278	0.99998477	0
103	INS	G	GT	131284	2	1.52E-05	1
104	REF	G	G	131284	131272	0.99996953	0
104	SNV	G	A	131284	2	1.52E-05	0
104	SNV	G	T	131284	1	7.62E-06	0
104	INS	G	GCT	131284	1	7.62E-06	2
105	REF	A	A	131283	131265	0.99992382	0
105	SNV	A	C	131283	9	6.86E-05	0
105	SNV	A	T	131283	1	7.62E-06	0
106	REF	C	C	131283	131281	0.99999238	0
106	SNV	C	A	131283	1	7.62E-06	0
107	REF	A	A	131283	131276	1	0
108	REF	A	A	131282	131272	0.99998476	0
108	SNV	A	G	131282	1	7.62E-06	0
108	SNV	A	T	131282	1	7.62E-06	0
109	REF	G	G	131282	131277	0.99996191	0
109	SNV	G	T	131282	1	7.62E-06	0
109	DEL	GT	G	131282	3	2.29E-05	-1
109	INS	G	GA	131282	1	7.62E-06	1
110	REF	T	T	131278	131274	1	0
111	REF	T	T	131281	131271	0.99999238	0
111	INS	T	TG	131281	1	7.62E-06	1
112	REF	T	T	131281	131274	1	0
113	REF	T	T	131281	131271	0.99998476	0
113	SNV	T	C	131281	1	7.62E-06	0
113	SNV	T	G	131281	1	7.62E-06	0
114	REF	G	G	131282	131275	0.99998477	0
114	SNV	G	T	131282	1	7.62E-06	0
114	INS	G	GC	131282	1	7.62E-06	1
115	REF	G	G	131282	131271	0.99994668	0
115	SNV	G	A	131282	3	2.29E-05	0
115	DEL	GTGGCACGCAGCCTGGGGACTCTGCCTCGTGCCGCTGAGCC	G	131282	4	3.05E-05	-40
116	REF	T	T	131278	131267	0.99999238	0
116	DEL	TGGCACGCAGCCTGGGGACTCTGCC	T	131278	1	7.62E-06	-24
117	REF	G	G	131277	131267	0.99997715	0
117	SNV	G	A	131277	1	7.62E-06	0
117	INS	G	GA	131277	2	1.52E-05	1
118	REF	G	G	131277	131266	0.99996953	0
118	SNV	G	A	131277	3	2.29E-05	0
118	SNV	G	T	131277	1	7.62E-06	0
119	REF	C	C	131277	131263	0.99994667	0
119	SNV	C	A	131277	4	3.05E-05	0
119	SNV	C	T	131277	3	2.29E-05	0
120	REF	A	A	131277	131266	0.99996191	0
120	DEL	ACGCAGCCTGGGGACTCTGCCTCGTGCCGCTGAGCCTGGCGCAGATCGGTGAGTGCCCGC	A	131277	4	3.05E-05	-59
120	INS	A	AG	131277	1	7.62E-06	1
121	REF	C	C	131273	131260	0.99996953	0
121	SNV	C	T	131273	3	2.29E-05	0
121	INS	C	CA	131273	1	7.62E-06	1
122	REF	G	G	131273	131259	0.99997714	0
122	SNV	G	A	131273	2	1.52E-05	0
122	INS	G	GC	131273	1	7.62E-06	1
123	REF	C	C	131273	131259	0.99996953	0
123	SNV	C	T	131273	1	7.62E-06	0
123	DEL	CAGCCTGGGGACTCTGCCTCGTGCCGCTG	C	131273	3	2.29E-05	-28
124	REF	A	A	131270	131256	0.99997714	0
124	SNV	A	G	131270	1	7.62E-06	0
124	INS	A	ATG	131270	1	7.62E-06	2
124	INS	A	AG	131270	1	7.62E-06	1
125	REF	G	G	131270	131255	0.99993144	0
125	SNV	G	A	131270	4	3.05E-05	0
125	SNV	G	C	131270	1	7.62E-06	0
125	SNV	G	T	131270	2	1.52E-05	0
125	INS	G	GA	131270	2	1.52E-05	1
126	REF	C	C	131270	131258	0.99993144	0
126	SNV	C	A	131270	1	7.62E-06	0
126	SNV	C	T	131270	3	2.29E-05	0
126	DEL	CCTGGGGACTCTGCCTCGTG	C	131270	1	7.62E-06	-19
126	INS	C	CA	131270	1	7.62E-06	1
126	INS	C	CCCATCCTCGGCCTCCTGAAGTG	131270	2	1.52E-05	22
126	INS	C	CT	131270	1	7.62E-06	1
127	REF	C	C	131267	131260	0.99996953	0
127	DEL	CTGGGGACTCTGCCTCGTGCCGCTGAGCCTGGCGCAGAT	C	131267	2	1.52E-05	-38
127	INS	C	CG	131267	2	1.52E-05	1
128	REF	T	T	131265	131251	0.99993143	0
128	SNV	T	A	131265	1	7.62E-06	0
128	SNV	T	C	131265	2	1.52E-05	0
128	DEL	TG	T	131265	6	4.57E-05	-1
129	REF	G	G	131257	131233	0.99990095	0
129	SNV	G	A	131257	5	3.81E-05	0
129	SNV	G	C	131257	2	1.52E-05	0
129	SNV	G	T	131257	2	1.52E-05	0
129	DEL	GGGGACTCTGCCTCGT	G	131257	1	7.62E-06	-15
129	INS	G	GT	131257	3	2.29E-05	1
130	REF	G	G	131262	131253	0.99997714	0
130	SNV	G	A	131262	1	7.62E-06	0
130	DEL	GGGACTCTGCCTCGTGCCGCTGAGCCTGGCGCAGATC	G	131262	1	7.62E-06	-36
130	INS	G	GCGCAGATC	131262	1	7.62E-06	8
131	REF	G	G	131258	131243	0.9999619	0
131	SNV	G	T	131258	3	2.29E-05	0
131	DEL	GGACTCTGCCTCGTGCCGCT	G	131258	1	7.62E-06	-19
131	DEL	GGACTCTGCCTCGTGCCGCTGAGCCTGGCGCAGATCGGT	G	131258	1	7.62E-06	-38
132	REF	G	G	131256	131239	0.99991619	0
132	DEL	GACTC	G	131256	1	7.62E-06	-4
132	DEL	GACTCTGCCTCGT	G	131256	5	3.81E-05	-12
132	DEL	GACTCTGCCTCGTGCCGC	G	131256	5	3.81E-05	-17
133	REF	A	A	131245	131224	0.99991618	0
133	SNV	A	C	131245	1	7.62E-06	0
133	SNV	A	G	131245	4	3.05E-05	0
133	DEL	ACTCTGCCTCGTGCCG	A	131245	1	7.62E-06	-15
133	DEL	ACTCTGCCTCGTGCCGCTGAGC	A	131245	2	1.52E-05	-21
133	DEL	ACTCTGCCTCGTGCCGCTGAGCCTGG	A	131245	2	1.52E-05	-25
133	INS	A	AG	131245	1	7.62E-06	1
134	REF	C	C	131240	131227	0.99998476	0
134	DEL	CT	C	131240	1	7.62E-06	-1
134	INS	C	CG	131240	1	7.62E-06	1
135	REF	T	T	131239	131174	0.99952757	0
135	SNV	T	C	131239	4	3.05E-05	0
135	DEL	TCTGCCTCGTGCCGCTGAGCCTGGCGCAGATCG	T	131239	8	6.10E-05	-32
135	DEL	TCTGCCTCGTG	T	131239	8	6.10E-05	-10
135	DEL	TCTGCCTCGTGCCGCTGAGCCTGGCGCAGATCGGTGAGTGCCCGCCGCAGC	T	131239	2	1.52E-05	-50
135	DEL	TCTGCCTCGTGCCG	T	131239	13	9.91E-05	-13
135	DEL	TCTGCCTCGTGCCGCTGAGCCTGGCG	T	131239	2	1.52E-05	-25
135	INS	T	TA	131239	8	6.10E-05	1
135	INS	T	TG	131239	1	7.62E-06	1
136	REF	C	C	131191	131094	0.99929109	0
136	SNV	C	G	131191	1	7.62E-06	0
136	DEL	CTGCCTCGTGCCGCTGAGCCTGGCGCAGATCGGTGAGTGCCCGCCGCAGCCTGGGCAGCAAGATGGG	C	131191	1	7.62E-06	-66
136	DEL	CTGCCTCGTGCCGCTGAGCCTGG	C	131191	1	7.62E-06	-22
136	DEL	CTGCCTCGTGCCGCTGAGCCTGGCGCAGATCGGTGAG	C	131191	17	0.00012959	-36
136	DEL	CTGCCTCG	C	131191	72	0.00054883	-7
136	INS	C	CTTTGG	131191	1	7.62E-06	5
137	REF	T	T	131101	131042	0.99967197	0
137	SNV	T	A	131101	15	0.00011443	0
137	SNV	T	C	131101	5	3.81E-05	0
137	SNV	T	G	131101	1	7.63E-06	0
137	DEL	TGCCTCGTGCCGCTGA	T	131101	5	3.81E-05	-15
137	DEL	TGCCTCGTGCC	T	131101	8	6.10E-05	-10
137	DEL	TGCCTCGTGCCGCTGAGCCTGGC	T	131101	3	2.29E-05	-22
137	DEL	TGCCTCGTGCCGCTGAGCCTGGCGCAGATCGGTGAGTGCCCGCCGCA	T	131101	4	3.05E-05	-46
137	INS	T	TGGG	131101	1	7.63E-06	3
137	INS	T	TG	131101	1	7.63E-06	1
138	REF	G	G	131081	131018	0.99954988	0
138	SNV	G	A	131081	3	2.29E-05	0
138	SNV	G	C	131081	1	7.63E-06	0
138	DEL	GCCTCGTGC	G	131081	19	0.00014495	-8
138	DEL	GCCTCGT	G	131081	4	3.05E-05	-6
138	INS	G	GA	131081	30	0.00022887	1
138	INS	G	GCA	131081	1	7.63E-06	2
138	INS	G	GCCAT	131081	1	7.63E-06	4
139	REF	C	C	131059	130985	0.99958791	0
139	SNV	C	A	131059	2	1.53E-05	0
139	SNV	C	G	131059	1	7.63E-06	0
139	SNV	C	T	131059	28	0.00021368	0
139	DEL	CCTCGT	C	131059	12	9.16E-05	-5
139	DEL	CCTCGTGCCG	C	131059	1	7.63E-06	-9
139	DEL	CCTCG	C	131059	10	7.63E-05	-4
140	REF	C	C	131036	130990	0.99971762	0
140	SNV	C	A	131036	3	2.29E-05	0
140	SNV	C	T	131036	10	7.63E-05	0
140	DEL	CTCG	C	131036	8	6.11E-05	-3
140	DEL	CTCGTGCCGCTGAGCCTGGCGCAGATCGGTGAGTGCCCGCCGCAGCCTGGGCAGCAAGATGGGT	C	131036	2	1.53E-05	-63
140	DEL	CTCGTGCCGCTG	C	131036	1	7.63E-06	-11
140	DEL	CTCGTGCCGCTGAGCCTGGCGCAGA	C	131036	12	9.16E-05	-24
140	DEL	CTCGTG	C	131036	1	7.63E-06	-5
141	REF	T	T	131011	130963	0.99974808	0
141	SNV	T	A	131011	1	7.63E-06	0
141	SNV	T	C	131011	2	1.53E-05	0
141	SNV	T	G	131011	6	4.58E-05	0
141	DEL	TCGTGC	T	131011	17	0.00012977	-5
141	DEL	TCGTGCCG	T	131011	3	2.29E-05	-7
141	DEL	TCGTGCCGCTGAGCCTGGCG	T	131011	2	1.53E-05	-19
141	INS	T	TATAATATAATC	131011	1	7.63E-06	11
141	INS	T	TCAAAGGCAGTTC	131011	1	7.63E-06	12
142	REF	C	C	130992	130909	0.9994503	0
142	SNV	C	A	130992	6	4.58E-05	0
142	SNV	C	G	130992	5	3.82E-05	0
142	SNV	C	T	130992	1	7.63E-06	0
142	DEL	CGT	C	130992	3	2.29E-05	-2
142	DEL	CG	C	130992	8	6.11E-05	-1
142	DEL	CGTGCCGCTGAGCCTGGCGCAGATCG	C	130992	6	4.58E-05	-25
142	DEL	CGTGCCGCT	C	130992	1	7.63E-06	-8
142	DEL	CGTGCCGCTGAGCCTGGCGCA	C	130992	2	1.53E-05	-20
142	DEL	CGTGCCGCTGAGCCTGGCGCAGATCGGTGAGTGCCCGCCGCAGCCTGGGCAGCAAGATGGGTGCGGG	C	130992	1	7.63E-06	-66
142	DEL	CGTGCCGCTGAGCCTGG	C	130992	1	7.63E-06	-16
142	INS	C	CAGGGG	130992	5	3.82E-05	5
142	INS	C	CA	130992	1	7.63E-06	1
142	INS	C	CTCT	130992	1	7.63E-06	3
142	INS	C	CGT	130992	1	7.63E-06	2
142	INS	C	CG	130992	30	0.00022904	1
143	REF	G	G	130970	130878	0.99936622	0
143	SNV	G	A	130970	5	3.82E-05	0
143	SNV	G	C	130970	6	4.58E-05	0
143	SNV	G	T	130970	3	2.29E-05	0
143	DEL	GTGCCGCTGAGCCTGGCGCAGAT	G	130970	8	6.11E-05	-22
143	DEL	GT	G	130970	18	0.00013745	-1
143	INS	G	GTTGAGCC	130970	1	7.64E-06	7
143	INS	G	GGGACTC	130970	5	3.82E-05	6
143	INS	G	GT	130970	29	0.00022144	1
143	INS	G	GTGT	130970	7	5.35E-05	3
143	INS	G	GGAAGTTGGCTGAGCACCCC	130970	1	7.64E-06	19
144	REF	T	T	131042	130628	0.99691678	0
144	SNV	T	A	131042	6	4.58E-05	0
144	SNV	T	C	131042	2	1.53E-05	0
144	DEL	TGCCGCTGAGCCTGGCGCAGATCGGTGAGTGCCC	T	131042	2	1.53E-05	-33
144	DEL	TGCC	T	131042	1	7.63E-06	-3
144	DEL	TGCCGCTG	T	131042	1	7.63E-06	-7
144	DEL	TGCCGCTGA	T	131042	4	3.05E-05	-8
144	DEL	TG	T	131042	1	7.63E-06	-1
144	INS	T	TA	131042	78	0.00059527	1
144	INS	T	TAA	131042	8	6.11E-05	2
144	INS	T	TGCC	131042	9	6.87E-05	3
144	INS	T	TCTCTTATACACATCTCCGAGCCCACG	131042	1	7.63E-06	26
144	INS	T	TG	131042	286	0.00218267	1
144	INS	T	TC	131042	1	7.63E-06	1
144	INS	T	TN	131042	1	7.63E-06	1
144	INS	T	TTC	131042	2	1.53E-05	2
144	INS	T	TCACAGC	131042	1	7.63E-06	6
145	REF	G	G	131076	131048	0.99983215	0
145	SNV	G	A	131076	9	6.87E-05	0
145	SNV	G	C	131076	1	7.63E-06	0
145	SNV	G	T	131076	2	1.53E-05	0
145	DEL	GCC	G	131076	1	7.63E-06	-2
145	DEL	GC	G	131076	1	7.63E-06	-1
145	DEL	GCCGC	G	131076	6	4.58E-05	-4
145	INS	G	GAACTACATGGAAACTGANCAA	131076	1	7.63E-06	21
145	INS	G	GN	131076	1	7.63E-06	1
146	REF	C	C	131078	131041	0.99974061	0
146	SNV	C	G	131078	8	6.10E-05	0
146	SNV	C	T	131078	10	7.63E-05	0
146	DEL	CCGCTG	C	131078	7	5.34E-05	-5
146	INS	C	CGCAGAT	131078	9	6.87E-05	6
147	REF	C	C	131108	131071	0.99977117	0
147	SNV	C	A	131108	1	7.63E-06	0
147	SNV	C	G	131108	1	7.63E-06	0
147	DEL	CG	C	131108	28	0.00021358	-1
148	REF	G	G	131090	131055	0.99986267	0
148	SNV	G	A	131090	13	9.92E-05	0
148	SNV	G	C	131090	1	7.63E-06	0
148	SNV	G	T	131090	4	3.05E-05	0
149	REF	C	C	131136	131132	0.99998475	0
149	INS	C	CG	131136	2	1.53E-05	1
150	REF	T	T	131147	131131	0.99992375	0
150	SNV	T	A	131147	8	6.10E-05	0
150	SNV	T	C	131147	2	1.53E-05	0
151	REF	G	G	131149	131145	0.99998475	0
151	INS	G	GC	131149	1	7.63E-06	1
151	INS	G	GT	131149	1	7.63E-06	1
152	REF	A	A	131163	131146	0.99997713	0
152	SNV	A	C	131163	1	7.62E-06	0
152	SNV	A	G	131163	1	7.62E-06	0
152	INS	A	AT	131163	1	7.62E-06	1
153	REF	G	G	131172	131168	0.99999238	0
153	INS	G	GA	131172	1	7.62E-06	1
154	REF	C	C	131173	131125	0.99975602	0
154	SNV	C	A	131173	1	7.62E-06	0
154	SNV	C	G	131173	1	7.62E-06	0
154	SNV	C	T	131173	27	0.00020586	0
154	DEL	CCT	C	131173	1	7.62E-06	-2
154	INS	C	CAT	131173	1	7.62E-06	2
154	INS	C	CG	131173	1	7.62E-06	1
155	REF	C	C	131190	131182	1	0
156	REF	T	T	131195	131181	0.99998475	0
156	SNV	T	C	131195	1	7.62E-06	0
156	SNV	T	G	131195	1	7.62E-06	0
157	REF	G	G	131196	131178	0.99994664	0
157	SNV	G	A	131196	1	7.62E-06	0
157	INS	G	GGGGACTCT	131196	6	4.57E-05	8
158	REF	G	G	131196	131179	0.99997713	0
158	SNV	G	A	131196	2	1.53E-05	0
158	INS	G	GNGACTCTGCGC	131196	1	7.62E-06	11
159	REF	C	C	131200	131177	0.99992377	0
159	SNV	C	A	131200	4	3.05E-05	0
159	SNV	C	T	131200	5	3.81E-05	0
159	DEL	CGCAGATCGGT	C	131200	1	7.62E-06	-10
160	REF	G	G	131202	131182	0.99990091	0
160	SNV	G	A	131202	11	8.38E-05	0
160	INS	G	GA	131202	2	1.52E-05	1
161	REF	C	C	131206	131192	0.99993902	0
161	SNV	C	T	131206	2	1.52E-05	0
161	INS	C	CCAG	131206	6	4.57E-05	3
162	REF	A	A	131206	131181	0.99997713	0
162	SNV	A	C	131206	1	7.62E-06	0
162	INS	A	ATGT	131206	1	7.62E-06	3
162	INS	A	AG	131206	1	7.62E-06	1
163	REF	G	G	131208	131185	0.99995427	0
163	SNV	G	A	131208	3	2.29E-05	0
163	INS	G	GT	131208	1	7.62E-06	1
163	INS	G	GGA	131208	2	1.52E-05	2
164	REF	A	A	131208	131194	0.99997713	0
164	SNV	A	G	131208	1	7.62E-06	0
164	SNV	A	T	131208	2	1.52E-05	0
165	REF	T	T	131220	131209	0.99999238	0
165	SNV	T	C	131220	1	7.62E-06	0
166	REF	C	C	131231	131203	0.99988569	0
166	SNV	C	A	131231	9	6.86E-05	0
166	SNV	C	T	131231	3	2.29E-05	0
166	INS	C	CT	131231	3	2.29E-05	1
167	REF	G	G	131228	131221	0.99998476	0
167	INS	G	GC	131228	1	7.62E-06	1
167	INS	G	GT	131228	1	7.62E-06	1
168	REF	G	G	131243	131232	0.99997714	0
168	SNV	G	A	131243	3	2.29E-05	0
169	REF	T	T	131244	131226	0.99995428	0
169	SNV	T	C	131244	3	2.29E-05	0
169	INS	T	TA	131244	2	1.52E-05	1
169	INS	T	TG	131244	1	7.62E-06	1
170	REF	G	G	131246	131226	0.9999619	0
170	SNV	G	T	131246	1	7.62E-06	0
170	INS	G	GC	131246	3	2.29E-05	1
170	INS	G	GCT	131246	1	7.62E-06	2
171	REF	A	A	131246	131237	0.99998476	0
171	SNV	A	G	131246	1	7.62E-06	0
171	INS	A	AT	131246	1	7.62E-06	1
172	REF	G	G	131246	131233	0.99997714	0
172	SNV	G	T	131246	1	7.62E-06	0
172	INS	G	GC	131246	1	7.62E-06	1
172	INS	G	GCNTGNCCC	131246	1	7.62E-06	8
173	REF	T	T	131262	131255	1	0
174	REF	G	G	131262	131249	0.99995429	0
174	SNV	G	A	131262	5	3.81E-05	0
174	SNV	G	T	131262	1	7.62E-06	0
175	REF	C	C	131270	131249	0.99993143	0
175	SNV	C	T	131270	9	6.86E-05	0
176	REF	C	C	131269	131258	0.99996953	0
176	SNV	C	T	131269	3	2.29E-05	0
176	INS	C	CT	131269	1	7.62E-06	1
177	REF	C	C	131269	131250	0.99999238	0
177	SNV	C	T	131269	1	7.62E-06	0
178	REF	G	G	131272	131250	0.99993143	0
178	SNV	G	A	131272	9	6.86E-05	0
179	REF	C	C	131273	131269	0.99998476	0
179	SNV	C	T	131273	2	1.52E-05	0
180	REF	C	C	131277	131264	0.99996191	0
180	SNV	C	A	131277	1	7.62E-06	0
180	SNV	C	T	131277	2	1.52E-05	0
180	INS	C	CTG	131277	1	7.62E-06	2
180	INS	C	CT	131277	1	7.62E-06	1
181	REF	G	G	131278	131249	0.99985526	0
181	SNV	G	A	131278	15	0.00011427	0
181	SNV	G	C	131278	1	7.62E-06	0
181	INS	G	GA	131278	3	2.29E-05	1
182	REF	C	C	131280	131259	0.99990859	0
182	SNV	C	A	131280	6	4.57E-05	0
182	SNV	C	T	131280	3	2.29E-05	0
182	INS	C	CA	131280	2	1.52E-05	1
182	INS	C	CTAGA	131280	1	7.62E-06	4
183	REF	A	A	131280	131269	0.99997715	0
183	SNV	A	G	131280	1	7.62E-06	0
183	SNV	A	T	131280	2	1.52E-05	0
184	REF	G	G	131284	131265	0.99988574	0
184	SNV	G	A	131284	14	0.00010664	0
184	SNV	G	C	131284	1	7.62E-06	0
185	REF	C	C	131284	131275	0.99999238	0
185	SNV	C	T	131284	1	7.62E-06	0
186	REF	C	C	131286	131273	0.99996953	0
186	SNV	C	A	131286	1	7.62E-06	0
186	SNV	C	G	131286	1	7.62E-06	0
186	SNV	C	T	131286	1	7.62E-06	0
186	INS	C	CATGG	131286	1	7.62E-06	4
187	REF	T	T	131286	131277	0.99994668	0
187	SNV	T	A	131286	1	7.62E-06	0
187	SNV	T	C	131286	5	3.81E-05	0
187	SNV	T	G	131286	1	7.62E-06	0
188	REF	G	G	131286	131268	0.99997715	0
188	SNV	G	T	131286	1	7.62E-06	0
188	INS	G	GCA	131286	2	1.52E-05	2
189	REF	G	G	131287	131278	0.99999238	0
189	SNV	G	A	131287	1	7.62E-06	0
190	REF	G	G	131287	131276	0.99999238	0
190	SNV	G	C	131287	1	7.62E-06	0
191	REF	C	C	131287	131272	0.99996953	0
191	SNV	C	A	131287	1	7.62E-06	0
191	SNV	C	T	131287	3	2.29E-05	0
192	REF	A	A	131287	131276	0.99996191	0
192	SNV	A	G	131287	4	3.05E-05	0
192	INS	A	AN	131287	1	7.62E-06	1
193	REF	G	G	131287	131284	0.99998477	0
193	INS	G	GA	131287	1	7.62E-06	1
193	INS	G	GN	131287	1	7.62E-06	1
194	REF	C	C	131287	131277	0.99996953	0
194	SNV	C	A	131287	1	7.62E-06	0
194	SNV	C	T	131287	1	7.62E-06	0
194	INS	C	CG	131287	2	1.52E-05	1
195	REF	A	A	131287	131281	0.99998477	0
195	SNV	A	G	131287	1	7.62E-06	0
195	INS	A	AC	131287	1	7.62E-06	1
196	REF	A	A	131288	131273	0.99999238	0
196	INS	A	AN	131288	1	7.62E-06	1
197	REF	G	G	131289	131273	0.99993906	0
197	SNV	G	T	131289	7	5.33E-05	0
197	INS	G	GC	131289	1	7.62E-06	1
198	REF	A	A	131289	131280	0.99999238	0
198	SNV	A	G	131289	1	7.62E-06	0
199	REF	T	T	131290	131280	1	0
200	REF	G	G	131290	131280	0.99996191	0
200	SNV	G	T	131290	2	1.52E-05	0
200	INS	G	GC	131290	1	7.62E-06	1
200	INS	G	GGA	131290	2	1.52E-05	2
201	REF	G	G	131291	131283	1	0
202	REF	G	G	131291	131283	0.99996953	0
202	SNV	G	A	131291	2	1.52E-05	0
202	INS	G	GC	131291	1	7.62E-06	1
202	INS	G	GN	131291	1	7.62E-06	1
203	REF	T	T	131291	131267	0.99996953	0
203	SNV	T	C	131291	1	7.62E-06	0
203	SNV	T	G	131291	3	2.29E-05	0
204	REF	G	G	131293	131276	0.9999543	0
204	SNV	G	A	131293	1	7.62E-06	0
204	SNV	G	C	131293	2	1.52E-05	0
204	SNV	G	T	131293	3	2.29E-05	0
205	REF	C	C	131293	131270	0.9998629	0
205	SNV	C	T	131293	13	9.90E-05	0
205	DEL	CG	C	131293	1	7.62E-06	-1
205	INS	C	CT	131293	4	3.05E-05	1
206	REF	G	G	131297	131285	0.99999238	0
206	SNV	G	A	131297	1	7.62E-06	0
207	REF	G	G	131299	131283	0.99998477	0
207	SNV	G	T	131299	1	7.62E-06	0
207	INS	G	GA	131299	1	7.62E-06	1
208	REF	G	G	131300	131292	0.99996953	0
208	SNV	G	T	131300	4	3.05E-05	0
209	REF	G	G	131301	131294	1	0
210	REF	T	T	131301	131281	0.99998477	0
210	SNV	T	G	131301	2	1.52E-05	0
211	REF	G	G	131301	131288	0.99997715	0
211	SNV	G	A	131301	2	1.52E-05	0
211	INS	G	GCTGTNN	131301	1	7.62E-06	6
212	REF	C	C	131301	131299	1	0
213	REF	T	T	131301	131279	0.99996953	0
213	SNV	T	C	131301	4	3.05E-05	0
214	REF	C	C	131302	131292	1	0
215	REF	A	A	131302	131288	0.99996192	0
215	SNV	A	C	131302	1	7.62E-06	0
215	SNV	A	G	131302	1	7.62E-06	0
215	SNV	A	T	131302	3	2.29E-05	0
216	REF	G	G	131304	131302	1	0
217	REF	C	C	131304	131279	0.9999086	0
217	SNV	C	T	131304	8	6.09E-05	0
217	INS	C	CCA	131304	1	7.62E-06	2
217	INS	C	CT	131304	3	2.29E-05	1
218	REF	G	G	131305	131296	0.99998477	0
218	SNV	G	A	131305	1	7.62E-06	0
218	INS	G	GCTTTTCGCATCAGGAAGTGNTTTAACCCAACCA	131305	1	7.62E-06	33
219	REF	C	C	131304	131287	0.99993907	0
219	SNV	C	G	131304	2	1.52E-05	0
219	INS	C	CT	131304	5	3.81E-05	1
219	INS	C	CG	131304	1	7.62E-06	1
220	REF	G	G	131304	131297	0.99998477	0
220	SNV	G	A	131304	1	7.62E-06	0
220	SNV	G	T	131304	1	7.62E-06	0
221	REF	G	G	131304	131300	0.99999238	0
221	SNV	G	T	131304	1	7.62E-06	0
222	REF	A	A	131310	131298	0.99998477	0
222	SNV	A	G	131310	2	1.52E-05	0
223	REF	C	C	131310	131306	1	0
224	REF	C	C	131310	131305	0.99997715	0
224	SNV	C	T	131310	1	7.62E-06	0
224	INS	C	CAT	131310	1	7.62E-06	2
224	INS	C	CT	131310	1	7.62E-06	1
225	REF	C	C	131310	131302	1	0
226	REF	G	G	131310	131301	0.99999238	0
226	SNV	G	A	131310	1	7.62E-06	0
227	REF	G	G	131310	131299	0.9999543	0
227	SNV	G	A	131310	5	3.81E-05	0
227	SNV	G	C	131310	1	7.62E-06	0
228	REF	C	C	131310	131301	0.99995431	0
228	SNV	C	T	131310	6	4.57E-05	0
229	REF	G	G	131311	131304	1	0
230	REF	G	G	131311	131300	0.99995431	0
230	SNV	G	A	131311	5	3.81E-05	0
230	SNV	G	T	131311	1	7.62E-06	0
231	REF	C	C	131311	131303	0.99998477	0
231	SNV	C	G	131311	1	7.62E-06	0
231	SNV	C	T	131311	1	7.62E-06	0
232	REF	A	A	131311	131299	0.99998477	0
232	SNV	A	G	131311	1	7.62E-06	0
232	INS	A	AN	131311	1	7.62E-06	1
233	REF	G	G	131311	131303	0.99997715	0
233	SNV	G	A	131311	1	7.62E-06	0
233	SNV	G	T	131311	1	7.62E-06	0
233	DEL	GC	G	131311	1	7.62E-06	-1
234	REF	C	C	131310	131304	0.99999238	0
234	SNV	C	G	131310	1	7.62E-06	0
235	REF	C	C	131311	131302	1	0
236	REF	C	C	131311	131309	1	0
237	REF	C	C	131311	131304	0.99999238	0
237	SNV	C	A	131311	1	7.62E-06	0
238	REF	T	T	131311	131270	0.99991621	0
238	SNV	T	C	131311	11	8.38E-05	0
239	REF	C	C	131310	131300	0.99998477	0
239	SNV	C	G	131310	1	7.62E-06	0
239	SNV	C	T	131310	1	7.62E-06	0
240	REF	C	C	131312	131303	0.99997715	0
240	SNV	C	G	131312	1	7.62E-06	0
240	SNV	C	T	131312	2	1.52E-05	0
241	REF	G	G	131312	131297	0.99999238	0
241	SNV	G	T	131312	1	7.62E-06	0
242	REF	G	G	131312	131285	0.99983245	0
242	SNV	G	A	131312	21	0.00015993	0
242	SNV	G	C	131312	1	7.62E-06	0
243	REF	C	C	131312	131302	0.99998477	0
243	SNV	C	T	131312	1	7.62E-06	0
243	INS	C	CN	131312	1	7.62E-06	1
244	REF	T	T	131312	131291	0.99997715	0
244	SNV	T	C	131312	2	1.52E-05	0
244	SNV	T	G	131312	1	7.62E-06	0
245	REF	G	G	131311	131300	0.99997715	0
245	SNV	G	C	131311	1	7.62E-06	0
245	SNV	G	T	131311	2	1.52E-05	0
246	REF	A	A	131309	131266	0.99987812	0
246	SNV	A	C	131309	7	5.33E-05	0
246	SNV	A	G	131309	6	4.57E-05	0
246	SNV	A	T	131309	1	7.62E-06	0
246	INS	A	AG	131309	2	1.52E-05	1
247	REF	G	G	131309	131297	0.99996954	0
247	SNV	G	A	131309	2	1.52E-05	0
247	SNV	G	T	131309	2	1.52E-05	0
248	REF	T	T	131309	131280	0.99993907	0
248	SNV	T	G	131309	7	5.33E-05	0
248	INS	T	TC	131309	1	7.62E-06	1
249	REF	C	C	131309	131287	0.99994668	0
249	SNV	C	T	131309	7	5.33E-05	0
250	REF	G	G	131309	131300	0.99996954	0
250	SNV	G	A	131309	3	2.29E-05	0
250	SNV	G	C	131309	1	7.62E-06	0
251	REF	G	G	131310	131295	0.99993907	0
251	SNV	G	A	131310	5	3.81E-05	0
251	INS	G	GC	131310	2	1.52E-05	1
251	INS	G	GN	131310	1	7.62E-06	1
252	REF	C	C	131310	131294	0.99994669	0
252	SNV	C	G	131310	5	3.81E-05	0
252	SNV	C	T	131310	2	1.52E-05	0
253	REF	C	C	131310	131300	1	0
254	REF	C	C	131310	131299	0.99996954	0
254	SNV	C	A	131310	3	2.29E-05	0
254	SNV	C	T	131310	1	7.62E-06	0
255	REF	T	T	131310	131260	0.9999162	0
255	SNV	T	C	131310	6	4.57E-05	0
255	SNV	T	G	131310	1	7.62E-06	0
255	DEL	TG	T	131310	3	2.29E-05	-1
255	INS	T	TG	131310	1	7.62E-06	1
256	REF	G	G	131304	131269	0.99992383	0
256	SNV	G	C	131304	1	7.62E-06	0
256	SNV	G	T	131304	9	6.86E-05	0
257	REF	G	G	131305	131294	0.99996192	0
257	SNV	G	T	131305	5	3.81E-05	0
258	REF	G	G	131305	131296	0.99997715	0
258	SNV	G	T	131305	3	2.29E-05	0
259	REF	G	G	131305	131300	0.99999238	0
259	SNV	G	T	131305	1	7.62E-06	0
260	REF	G	G	131305	131299	0.99998477	0
260	SNV	G	A	131305	1	7.62E-06	0
260	DEL	GA	G	131305	1	7.62E-06	-1
261	REF	A	A	131302	131006	0.99922202	0
261	SNV	A	C	131302	2	1.53E-05	0
261	SNV	A	G	131302	100	0.00076273	0
262	REF	C	C	131303	131293	0.99996953	0
262	SNV	C	A	131303	1	7.62E-06	0
262	SNV	C	T	131303	1	7.62E-06	0
262	DEL	CT	C	131303	1	7.62E-06	-1
262	INS	C	CT	131303	1	7.62E-06	1
263	REF	T	T	131302	131284	0.99994668	0
263	SNV	T	C	131302	3	2.29E-05	0
263	INS	T	TG	131302	4	3.05E-05	1
264	REF	G	G	131303	131295	0.99999238	0
264	SNV	G	T	131303	1	7.62E-06	0
265	REF	G	G	131303	131296	0.99998477	0
265	SNV	G	A	131303	1	7.62E-06	0
265	DEL	GA	G	131303	1	7.62E-06	-1
266	REF	A	A	131302	131057	0.99929089	0
266	SNV	A	G	131302	86	0.00065574	0
266	SNV	A	T	131302	4	3.05E-05	0
266	INS	A	AG	131302	2	1.53E-05	1
266	INS	A	AN	131302	1	7.62E-06	1
267	REF	G	G	131303	131298	0.99999238	0
267	INS	G	GN	131303	1	7.62E-06	1
268	REF	T	T	131297	131118	0.99956547	0
268	SNV	T	A	131297	1	7.62E-06	0
268	SNV	T	C	131297	4	3.05E-05	0
268	SNV	T	G	131297	51	0.00038879	0
268	INS	T	TG	131297	1	7.62E-06	1
269	REF	C	C	131298	131259	0.99996191	0
269	SNV	C	A	131298	1	7.62E-06	0
269	SNV	C	T	131298	3	2.29E-05	0
269	DEL	CA	C	131298	1	7.62E-06	-1
270	REF	A	A	131297	131251	0.99990096	0
270	SNV	A	C	131297	8	6.10E-05	0
270	SNV	A	G	131297	5	3.81E-05	0
271	REF	A	A	131298	131270	0.99996191	0
271	SNV	A	C	131298	3	2.29E-05	0
271	INS	A	AT	131298	1	7.62E-06	1
271	INS	A	AG	131298	1	7.62E-06	1
272	REF	G	G	131294	131270	0.99999238	0
272	SNV	G	T	131294	1	7.62E-06	0
273	REF	T	T	131278	131132	0.99966457	0
273	SNV	T	G	131278	44	0.00033543	0
274	REF	G	G	131260	131220	0.9999619	0
274	SNV	G	C	131260	1	7.62E-06	0
274	SNV	G	T	131260	4	3.05E-05	0
275	REF	A	A	131220	131050	0.99980164	0
275	SNV	A	G	131220	26	0.00019836	0
276	REF	G	G	131200	131180	1	0
277	REF	C	C	131185	131141	1	0
278	REF	T	T	130591	130578	1	0
279	REF	G	G	2935	2931	1	0
280	REF	T	T	657	639	1	0
281	REF	C	C	515	506	1	0
282	REF	T	T	457	449	1	0
283	REF	G	G	402	400	1	0
284	REF	C	C	347	343	1	0
285	REF	G	G	317	311	1	0
286	REF	A	A	237	233	1	0
287	REF	A	A	200	197	1	0
288	REF	G	G	192	191	1	0
289	REF	T	T	171	167	1	0
290	REF	G	G	162	162	1	0
291	REF	C	C	156	156	1	0
292	REF	A	A	143	142	1	0
293	REF	T	T	141	140	1	0
294	REF	T	T	132	131	1	0
295	REF	G	G	131	130	1	0
296	REF	G	G	126	126	1	0
297	REF	G	G	125	124	1	0
298	REF	C	C	105	105	1	0
299	REF	T	T	102	99	1	0
300	REF	C	C	97	96	1	0
301	REF	C	C	85	85	1	0
302	REF	G	G	84	84	1	0
303	REF	G	G	72	72	1	0
304	REF	A	A	59	58	0.98305085	0
304	SNV	A	C	59	1	0.01694915	0
305	REF	A	A	59	58	1	0
306	REF	A	A	59	59	1	0
307	REF	G	G	56	54	1	0
308	REF	C	C	56	54	1	0
309	REF	A	A	56	56	1	0
310	REF	G	G	56	56	1	0
311	REF	G	G	48	46	1	0
312	REF	G	G	45	44	0.97777778	0
312	SNV	G	C	45	1	0.02222222	0
313	REF	C	C	45	45	1	0
314	REF	T	T	45	45	1	0
315	REF	G	G	27	27	1	0
316	REF	G	G	26	26	1	0
317	REF	G	G	23	23	1	0
318	REF	A	A	20	18	1	0
319	REF	T	T	17	16	1	0
320	REF	T	T	17	17	1	0
321	REF	T	T	17	17	1	0
322	REF	G	G	17	17	1	0
323	REF	C	C	17	17	1	0
