# Supplementary material for: Pathways and signatures of mutagenesis at targeted DNA nicks
Source: PLoS Genet. 2021 Apr 15;17(4):e1009329. doi: 10.1371/journal.pgen.1009329 (PMC8078790; doi:10.1371/journal.pgen.1009329)
Supplement: S1 Data — (ZIP) [file pgen.1009329.s008.zip › Nick_siNT2.vcf]

POS	ID	Reference	Alternate allele	Read Depth	Alternate allele observation count	Allele Frequency	Indel Size
1	REF	T	T	6	6	1	0
2	REF	T	T	8	8	1	0
3	REF	C	C	8	8	1	0
4	REF	G	G	8	8	1	0
5	REF	G	G	8	8	1	0
6	REF	T	T	10	10	1	0
7	REF	C	C	11	11	1	0
8	REF	C	C	16	16	1	0
9	REF	G	G	161	161	1	0
10	REF	C	C	145144	145144	1	0
11	REF	C	C	147545	147545	1	0
12	REF	A	A	147730	147730	1	0
13	REF	T	T	147928	147928	1	0
14	REF	C	C	148092	148088	0.99997974	0
14	SNV	C	G	148092	1	6.75E-06	0
14	SNV	C	T	148092	2	1.35E-05	0
15	REF	C	C	148166	148161	0.99996625	0
15	SNV	C	A	148166	1	6.75E-06	0
15	SNV	C	G	148166	1	6.75E-06	0
15	SNV	C	T	148166	3	2.03E-05	0
16	REF	T	T	148183	148163	0.99987853	0
16	SNV	T	C	148183	18	0.00012147	0
17	REF	C	C	148202	148202	1	0
18	REF	G	G	148216	148144	0.99952097	0
18	SNV	G	A	148216	30	0.00020241	0
18	SNV	G	C	148216	1	6.75E-06	0
18	SNV	G	T	148216	40	0.00026988	0
19	REF	T	T	148225	148214	0.99993253	0
19	SNV	T	C	148225	10	6.75E-05	0
20	REF	C	C	148229	148223	0.99995952	0
20	SNV	C	T	148229	6	4.05E-05	0
21	REF	C	C	148238	148237	0.99999325	0
21	SNV	C	T	148238	1	6.75E-06	0
22	REF	C	C	148241	148234	0.99996627	0
22	SNV	C	T	148241	5	3.37E-05	0
23	REF	G	G	148243	148229	0.99990556	0
23	SNV	G	A	148243	14	9.44E-05	0
24	REF	T	T	148245	148232	0.99991231	0
24	SNV	T	C	148245	13	8.77E-05	0
25	REF	C	C	148248	148238	0.99993255	0
25	SNV	C	A	148248	3	2.02E-05	0
25	SNV	C	T	148248	7	4.72E-05	0
26	REF	C	C	148249	148244	0.99997302	0
26	SNV	C	A	148249	4	2.70E-05	0
27	REF	T	T	148250	148241	0.99993929	0
27	SNV	T	C	148250	9	6.07E-05	0
28	REF	C	C	148251	148251	1	0
29	REF	C	C	148251	148250	0.99999325	0
29	SNV	C	T	148251	1	6.75E-06	0
30	REF	G	G	148252	148246	0.99995953	0
30	SNV	G	A	148252	6	4.05E-05	0
31	REF	C	C	148253	148253	1	0
32	REF	C	C	148254	148233	0.9998651	0
32	SNV	C	A	148254	2	1.35E-05	0
32	SNV	C	T	148254	18	0.00012141	0
33	REF	G	G	148255	148242	0.9999258	0
33	SNV	G	A	148255	1	6.75E-06	0
33	SNV	G	C	148255	4	2.70E-05	0
33	SNV	G	T	148255	1	6.75E-06	0
33	INS	G	GGC	148255	5	3.37E-05	2
34	REF	G	G	148255	148241	0.9999258	0
34	SNV	G	A	148255	5	3.37E-05	0
34	SNV	G	T	148255	3	2.02E-05	0
34	DEL	GC	G	148255	3	2.02E-05	-1
35	REF	C	C	148252	148246	0.99995953	0
35	SNV	C	T	148252	6	4.05E-05	0
36	REF	C	C	148256	148251	0.99997976	0
36	SNV	C	T	148256	3	2.02E-05	0
37	REF	C	C	148256	148254	0.99998651	0
37	SNV	C	A	148256	2	1.35E-05	0
38	REF	C	C	148256	148242	0.99990557	0
38	SNV	C	A	148256	4	2.70E-05	0
38	SNV	C	T	148256	4	2.70E-05	0
38	DEL	CT	C	148256	6	4.05E-05	-1
39	REF	T	T	148250	148215	0.99979089	0
39	SNV	T	C	148250	30	0.00020237	0
39	SNV	T	G	148250	1	6.75E-06	0
40	REF	G	G	148256	148235	0.99987184	0
40	SNV	G	A	148256	13	8.77E-05	0
40	DEL	GC	G	148256	6	4.05E-05	-1
41	REF	C	C	148250	148249	0.99999325	0
41	SNV	C	A	148250	1	6.75E-06	0
42	REF	C	C	148256	148255	1	0
43	REF	C	C	148256	148249	0.99995278	0
43	SNV	C	T	148256	7	4.72E-05	0
44	REF	C	C	148256	148250	0.99995953	0
44	SNV	C	A	148256	1	6.75E-06	0
44	SNV	C	T	148256	5	3.37E-05	0
45	REF	G	G	148256	148230	0.99983137	0
45	SNV	G	A	148256	21	0.00014165	0
45	SNV	G	T	148256	4	2.70E-05	0
46	REF	C	C	148256	148248	0.99994604	0
46	SNV	C	T	148256	8	5.40E-05	0
47	REF	G	G	148256	148242	0.99991906	0
47	SNV	G	A	148256	9	6.07E-05	0
47	DEL	GC	G	148256	3	2.02E-05	-1
48	REF	C	C	148253	148253	1	0
49	REF	C	C	148256	148255	0.99999325	0
49	SNV	C	T	148256	1	6.75E-06	0
50	REF	C	C	148256	148251	0.99997302	0
50	SNV	C	T	148256	4	2.70E-05	0
51	REF	A	A	148256	148248	0.99994604	0
51	SNV	A	G	148256	5	3.37E-05	0
51	SNV	A	T	148256	3	2.02E-05	0
52	REF	G	G	148256	148255	0.99999325	0
52	SNV	G	T	148256	1	6.75E-06	0
53	REF	G	G	148256	148243	0.99991231	0
53	SNV	G	C	148256	5	3.37E-05	0
53	SNV	G	T	148256	8	5.40E-05	0
54	REF	G	G	148256	148252	0.99997302	0
54	SNV	G	A	148256	1	6.75E-06	0
54	SNV	G	T	148256	3	2.02E-05	0
55	REF	A	A	148254	148228	0.99984486	0
55	SNV	A	C	148254	1	6.75E-06	0
55	SNV	A	G	148254	14	9.44E-05	0
55	DEL	ATCCTCCAGCTCCTTTC	A	148254	8	5.40E-05	-16
56	REF	T	T	148246	148238	0.99994604	0
56	SNV	T	A	148246	5	3.37E-05	0
56	SNV	T	C	148246	3	2.02E-05	0
57	REF	C	C	148247	148246	0.99999325	0
57	SNV	C	T	148247	1	6.75E-06	0
58	REF	C	C	148247	148244	0.99997976	0
58	SNV	C	A	148247	3	2.02E-05	0
59	REF	T	T	148246	148233	0.99993929	0
59	SNV	T	C	148246	7	4.72E-05	0
59	DEL	TC	T	148246	2	1.35E-05	-1
60	REF	C	C	148244	148238	0.99996627	0
60	SNV	C	T	148244	5	3.37E-05	0
61	REF	C	C	148246	148231	0.99990556	0
61	SNV	C	A	148246	3	2.02E-05	0
61	SNV	C	T	148246	11	7.42E-05	0
62	REF	A	A	148247	148240	0.99995953	0
62	SNV	A	G	148247	6	4.05E-05	0
63	REF	G	G	148248	148234	0.99991231	0
63	SNV	G	A	148248	13	8.77E-05	0
64	REF	C	C	148248	148247	0.99999325	0
64	SNV	C	T	148248	1	6.75E-06	0
65	REF	T	T	148248	148238	0.99994604	0
65	SNV	T	C	148248	8	5.40E-05	0
66	REF	C	C	148248	148245	0.99999325	0
66	SNV	C	A	148248	1	6.75E-06	0
67	REF	C	C	148248	148236	0.9999258	0
67	SNV	C	A	148248	1	6.75E-06	0
67	SNV	C	T	148248	8	5.40E-05	0
67	DEL	CT	C	148248	2	1.35E-05	-1
68	REF	T	T	148246	148236	0.99993929	0
68	SNV	T	A	148246	2	1.35E-05	0
68	SNV	T	C	148246	7	4.72E-05	0
69	REF	T	T	148248	148225	0.99985834	0
69	SNV	T	C	148248	21	0.00014166	0
70	REF	T	T	148249	148212	0.99975042	0
70	SNV	T	C	148249	37	0.00024958	0
71	REF	C	C	148250	148246	0.99997302	0
71	SNV	C	T	148250	4	2.70E-05	0
72	REF	G	G	148258	148248	0.99993929	0
72	SNV	G	A	148258	9	6.07E-05	0
73	REF	C	C	148258	148248	0.99995278	0
73	SNV	C	T	148258	7	4.72E-05	0
74	REF	C	C	148258	148241	0.99989882	0
74	SNV	C	A	148258	3	2.02E-05	0
74	SNV	C	G	148258	1	6.75E-06	0
74	SNV	C	T	148258	11	7.42E-05	0
75	REF	C	C	148258	148254	0.99998651	0
75	SNV	C	T	148258	2	1.35E-05	0
76	REF	G	G	148258	148251	0.99995953	0
76	SNV	G	A	148258	5	3.37E-05	0
76	SNV	G	T	148258	1	6.75E-06	0
77	REF	C	C	148258	148246	0.9999258	0
77	SNV	C	G	148258	1	6.75E-06	0
77	SNV	C	T	148258	10	6.75E-05	0
78	REF	G	G	148258	148254	0.99997976	0
78	SNV	G	A	148258	2	1.35E-05	0
78	SNV	G	C	148258	1	6.75E-06	0
79	REF	C	C	148258	148257	0.99999326	0
79	SNV	C	T	148258	1	6.74E-06	0
80	REF	C	C	148258	148249	0.99996627	0
80	SNV	C	A	148258	2	1.35E-05	0
80	SNV	C	T	148258	3	2.02E-05	0
81	REF	C	C	148258	148254	0.99997976	0
81	SNV	C	A	148258	3	2.02E-05	0
82	REF	T	T	148258	148224	0.99980439	0
82	SNV	T	C	148258	29	0.00019561	0
83	REF	C	C	148258	148250	0.99995278	0
83	SNV	C	A	148258	7	4.72E-05	0
84	REF	C	C	148258	148251	0.99995279	0
84	SNV	C	T	148258	6	4.05E-05	0
84	INS	C	CG	148258	1	6.74E-06	1
85	REF	G	G	148258	148243	0.99990557	0
85	SNV	G	A	148258	12	8.09E-05	0
85	SNV	G	T	148258	2	1.35E-05	0
86	REF	T	T	148258	148249	0.99996627	0
86	SNV	T	A	148258	4	2.70E-05	0
86	SNV	T	G	148258	1	6.75E-06	0
87	REF	T	T	148258	148258	1	0
88	REF	C	C	148258	148250	0.99995953	0
88	SNV	C	A	148258	3	2.02E-05	0
88	SNV	C	T	148258	3	2.02E-05	0
89	REF	G	G	148258	148244	0.99991906	0
89	SNV	G	A	148258	12	8.09E-05	0
90	REF	C	C	148258	148255	0.99997977	0
90	SNV	C	T	148258	3	2.02E-05	0
91	REF	T	T	148258	148218	0.99974369	0
91	SNV	T	A	148258	7	4.72E-05	0
91	SNV	T	C	148258	31	0.0002091	0
92	REF	C	C	148258	148248	0.99993255	0
92	SNV	C	A	148258	9	6.07E-05	0
92	SNV	C	T	148258	1	6.74E-06	0
93	REF	C	C	148258	148250	0.99994604	0
93	SNV	C	T	148258	7	4.72E-05	0
93	DEL	CG	C	148258	1	6.74E-06	-1
94	REF	G	G	148257	148232	0.99985835	0
94	SNV	G	A	148257	20	0.0001349	0
94	SNV	G	C	148257	1	6.75E-06	0
95	REF	G	G	148258	148252	0.99997302	0
95	SNV	G	A	148258	3	2.02E-05	0
95	SNV	G	T	148258	1	6.75E-06	0
96	REF	A	A	148258	148234	0.99985835	0
96	SNV	A	G	148258	21	0.00014165	0
97	REF	C	C	148258	148248	0.99994604	0
97	SNV	C	T	148258	8	5.40E-05	0
98	REF	A	A	148258	148229	0.99984486	0
98	SNV	A	C	148258	5	3.37E-05	0
98	SNV	A	G	148258	17	0.00011467	0
98	DEL	ACCATGGACAAGTTTTGGTGGCACGCAGCCTGGGGACTCTGCCTCGTG	A	148258	1	6.75E-06	-47
99	REF	C	C	148257	148245	0.9999258	0
99	SNV	C	T	148257	11	7.42E-05	0
100	REF	C	C	148257	148247	0.99993255	0
100	SNV	C	A	148257	1	6.75E-06	0
100	SNV	C	T	148257	9	6.07E-05	0
101	REF	A	A	148257	148217	0.99977066	0
101	SNV	A	C	148257	4	2.70E-05	0
101	SNV	A	G	148257	14	9.44E-05	0
101	SNV	A	T	148257	16	0.00010793	0
102	REF	T	T	148257	148236	0.99989208	0
102	SNV	T	C	148257	11	7.42E-05	0
102	SNV	T	G	148257	1	6.75E-06	0
102	DEL	TG	T	148257	4	2.70E-05	-1
103	REF	G	G	148253	148244	0.99994604	0
103	SNV	G	A	148253	5	3.37E-05	0
103	SNV	G	T	148253	3	2.02E-05	0
104	REF	G	G	148257	148245	0.99993255	0
104	SNV	G	A	148257	10	6.75E-05	0
105	REF	A	A	148257	148229	0.99983137	0
105	SNV	A	C	148257	3	2.02E-05	0
105	SNV	A	G	148257	22	0.00014839	0
106	REF	C	C	148257	148253	0.99997302	0
106	SNV	C	T	148257	4	2.70E-05	0
107	REF	A	A	148257	148243	0.99991231	0
107	SNV	A	C	148257	1	6.75E-06	0
107	SNV	A	G	148257	10	6.75E-05	0
107	DEL	AAGTTTTGGTGGCACGCAGCCTGGGGACTCTGCCTCGTGCCGCTGAGCCTGGCGC	A	148257	2	1.35E-05	-54
108	REF	A	A	148255	148229	0.9998516	0
108	SNV	A	G	148255	22	0.0001484	0
109	REF	G	G	148255	148234	0.99985835	0
109	SNV	G	A	148255	13	8.77E-05	0
109	DEL	GT	G	148255	7	4.72E-05	-1
109	INS	G	GT	148255	1	6.75E-06	1
110	REF	T	T	148248	148233	0.99991905	0
110	SNV	T	C	148248	11	7.42E-05	0
110	SNV	T	G	148248	1	6.75E-06	0
111	REF	T	T	148255	148243	0.99991906	0
111	SNV	T	C	148255	7	4.72E-05	0
111	SNV	T	G	148255	3	2.02E-05	0
111	DEL	TTTGGTGGCACGCAGCCTGGGGACTCTGCCTCGTGCCGCTGAGCCTGGCGCAGA	T	148255	2	1.35E-05	-53
112	REF	T	T	148253	148236	0.99990556	0
112	SNV	T	A	148253	2	1.35E-05	0
112	SNV	T	C	148253	12	8.09E-05	0
113	REF	T	T	148253	148223	0.99980439	0
113	SNV	T	A	148253	1	6.75E-06	0
113	SNV	T	C	148253	20	0.00013491	0
113	SNV	T	G	148253	1	6.75E-06	0
113	DEL	TGGTGGCACGCAGCCTGGGGACTCTGCCTCGTGCCGCTGAGCCTGGCGCAGATC	T	148253	7	4.72E-05	-53
114	REF	G	G	148246	148231	0.99990556	0
114	SNV	G	A	148246	9	6.07E-05	0
114	SNV	G	T	148246	1	6.75E-06	0
114	DEL	GGTGGCACGCAGCCTGGGGACTCTGCCTCGTGCCGCTGAGCCTGGCGCAGATCGGTGAGTGCCCGCCGCAGCCT	G	148246	4	2.70E-05	-73
115	REF	G	G	148242	148232	0.99993929	0
115	SNV	G	A	148242	6	4.05E-05	0
115	DEL	GTGGCACGCAGCCTGGGGACTCTGCCTCGTGCCGCTGAGCCTGGCGCAGATCGGTGAGTGCCCGCCGCAGCC	G	148242	3	2.02E-05	-71
116	REF	T	T	148239	148218	0.99987857	0
116	SNV	T	A	148239	1	6.75E-06	0
116	SNV	T	C	148239	17	0.00011468	0
117	REF	G	G	148240	148227	0.9999123	0
117	SNV	G	A	148240	12	8.10E-05	0
117	INS	G	GA	148240	1	6.75E-06	1
118	REF	G	G	148241	148227	0.9999258	0
118	SNV	G	A	148241	11	7.42E-05	0
119	REF	C	C	148241	148232	0.99994603	0
119	SNV	C	A	148241	4	2.70E-05	0
119	SNV	C	T	148241	4	2.70E-05	0
120	REF	A	A	148241	148052	0.99876547	0
120	SNV	A	G	148241	21	0.00014167	0
120	DEL	ACGCAGCCTGGGGACTCTGCCTCGTGC	A	148241	14	9.44E-05	-26
120	DEL	ACGCAGCCTGGGGACTCTGCCTCGTGCCGCTGAGCCTGGCGCAGATCGGTGAGTGCCCGC	A	148241	142	0.00095794	-59
120	DEL	ACGCAGCCTGGGGACTCTGCCTCGTGCCGCTGAGCCTGG	A	148241	6	4.05E-05	-38
121	REF	C	C	148079	148077	1	0
122	REF	G	G	148079	148071	0.99995273	0
122	SNV	G	A	148079	6	4.05E-05	0
122	INS	G	GC	148079	1	6.75E-06	1
123	REF	C	C	148079	148063	0.99990545	0
123	SNV	C	T	148079	7	4.73E-05	0
123	DEL	CAGCCTGGGGACTCTGCCTCGTGCCGCTG	C	148079	7	4.73E-05	-28
124	REF	A	A	148072	148047	0.99985817	0
124	SNV	A	C	148072	2	1.35E-05	0
124	SNV	A	G	148072	7	4.73E-05	0
124	DEL	AGCCTGGGGACTCTGCCTCGT	A	148072	12	8.10E-05	-20
125	REF	G	G	148060	148036	0.99984466	0
125	SNV	G	A	148060	8	5.40E-05	0
125	DEL	GC	G	148060	6	4.05E-05	-1
125	DEL	GCCTGGGGACTCTGCCTCGTGCCGCTGAGCCTGGCGCAGATCGGTGAGTGCC	G	148060	8	5.40E-05	-51
125	INS	G	GA	148060	1	6.75E-06	1
126	REF	C	C	148046	148015	0.99979736	0
126	SNV	C	T	148046	6	4.05E-05	0
126	DEL	CCTGGGGACTCTGCCTCGTGCCGCTGAGCCTGG	C	148046	22	0.0001486	-32
126	DEL	CCTGGGGACTCTGCCTCGTGCCGCTGAGCCTG	C	148046	1	6.75E-06	-31
126	INS	C	CCCATCCTCGGCCTCCTGAAGTG	148046	1	6.75E-06	22
127	REF	C	C	148029	148007	0.99985138	0
127	SNV	C	A	148029	6	4.05E-05	0
127	DEL	CTGGGGACTCTGCCTCGTGCCGCTGAGCCTGGCGCAGATCGG	C	148029	13	8.78E-05	-41
127	DEL	CTGGGGACTCTGCCTCGTGCCGCTGAGCCTGGCGCAGATCGGTGAGTGCCCGCCGCAGCCTGGGCAGCAAGA	C	148029	3	2.03E-05	-71
128	REF	T	T	148013	147952	0.99960138	0
128	SNV	T	A	148013	14	9.46E-05	0
128	SNV	T	C	148013	17	0.00011486	0
128	SNV	T	G	148013	4	2.70E-05	0
128	DEL	TG	T	148013	23	0.00015539	-1
128	INS	T	TG	148013	1	6.76E-06	1
129	REF	G	G	147990	147965	0.99984458	0
129	SNV	G	A	147990	4	2.70E-05	0
129	SNV	G	T	147990	12	8.11E-05	0
129	DEL	GGGGACTCTGCCTCGTGCCGCT	G	147990	7	4.73E-05	-21
130	REF	G	G	148006	147973	0.9997973	0
130	SNV	G	A	148006	5	3.38E-05	0
130	DEL	GGGACTCTGCCTCGTGCCGCTGAGCCTGGCGCAGATC	G	148006	9	6.08E-05	-36
130	DEL	GGGACTCTGCCTCGTGCCGCTGAGCCTGGCGCA	G	148006	5	3.38E-05	-32
130	DEL	GGGACTCTGCCTCGTGCCGCTGA	G	148006	5	3.38E-05	-22
130	DEL	GGGACTCTGCCTCGTGCCGCTGAGCCTGGCGCAGATCGGTGAGTGCCCGCCGCAGCCTGGGCAGCAAGATGGGTGCGGGGT	G	148006	6	4.05E-05	-80
131	REF	G	G	147981	147945	0.99977699	0
131	SNV	G	A	147981	6	4.06E-05	0
131	DEL	GGACTCTGCCTCGTGCCGCTGAGCCTGGCGCAGATCGGT	G	147981	24	0.00016219	-38
131	DEL	GGACTCTGCCTCGTGCCGCTGAGCCTGGCGCAGATCGGTGAGTGCCCGCCGCAGCCTGGGCAGCAA	G	147981	3	2.03E-05	-65
132	REF	G	G	147954	147908	0.99974991	0
132	DEL	GACTCTGCCTCGTGCCGCTGAGCCTGGCGCAGATCGGTGAGTGCCCGCCGCAGCCTGGGC	G	147954	21	0.00014194	-59
132	DEL	GACTCTGCCTCGTGCCGCTGAGCCTGGCGCAGA	G	147954	16	0.00010815	-32
133	REF	A	A	147913	147824	0.99943208	0
133	SNV	A	G	147913	8	5.41E-05	0
133	DEL	ACTCTGCCTCGTGCCG	A	147913	36	0.00024339	-15
133	DEL	ACTCTGCCTCGTG	A	147913	8	5.41E-05	-12
133	DEL	ACTCTGCCTCGTGCCGCTGAG	A	147913	1	6.76E-06	-20
133	DEL	ACTCTGCCTCGTGCCGCTGAGCCTGG	A	147913	6	4.06E-05	-25
133	DEL	ACTCTGCCTCGTGCCGCTGAGCCTGGCGCAGAT	A	147913	9	6.09E-05	-32
133	DEL	ACTCTGC	A	147913	9	6.09E-05	-6
133	DEL	ACTCTGCCTCGTGCCGCTGAGC	A	147913	7	4.73E-05	-21
134	REF	C	C	147837	147771	0.99959413	0
134	SNV	C	T	147837	4	2.71E-05	0
134	DEL	CTCTGCCT	C	147837	2	1.35E-05	-7
134	DEL	CTCTGCCTCGT	C	147837	1	6.76E-06	-10
134	DEL	CTCTGCCTCGTGCCGCTGAGCCTGGCGCAGA	C	147837	13	8.79E-05	-30
134	DEL	CTCTGCCTCGTGCCGCTGAGCCTGGCGCAGATCGGTGAGTGCCCGCCGCAGCCTGGGCAGCAAGATGGG	C	147837	3	2.03E-05	-68
134	DEL	CTCTGCCTCGTGCCGCTGAGCCTGGCGCAGATCGGTGAGTGCCCGCCGCAGCCTGGGCAGCAAGATGGGTGCGGGGTGCTCA	C	147837	3	2.03E-05	-81
134	DEL	CTCTGCCTCGTGCCGCTGAGCCTGGCGCAGATCGGTGAG	C	147837	6	4.06E-05	-38
134	DEL	CTCTGCCTCGTGCCGCTGAGCCTGGCGCAGATCGGTGAGTG	C	147837	4	2.71E-05	-40
134	DEL	CTCTGCCTCG	C	147837	7	4.74E-05	-9
134	INS	C	CAAGT	147837	16	0.00010823	4
134	INS	C	CG	147837	1	6.76E-06	1
135	REF	T	T	147798	147645	0.99901888	0
135	SNV	T	C	147798	4	2.71E-05	0
135	DEL	TCTGCCTCGTGCCGCTGAGCCTGGCGCAGATCGGTGAGTGCC	T	147798	7	4.74E-05	-41
135	DEL	TCTGCCTCGTGCCGCTGAGCCTGGCGCAGATCGGTGAGTGCCCGCCG	T	147798	16	0.00010826	-46
135	DEL	TCTGCCTC	T	147798	1	6.77E-06	-7
135	DEL	TCTGCCTCGTGCCGCTGAG	T	147798	8	5.41E-05	-18
135	DEL	TCTGCCTCGTGCCGCTGAGCCTGGCGCAGA	T	147798	8	5.41E-05	-29
135	DEL	TCTGCCTCGTG	T	147798	27	0.00018269	-10
135	DEL	TCTGCCTCGTGCCGCTGAGCCTGGCGCAGATCGGTGAGTGC	T	147798	15	0.0001015	-40
135	DEL	TCTGCCTCGTGCCGCTGAGCCTGGC	T	147798	9	6.09E-05	-24
135	DEL	TCTGCCTCGTGCCG	T	147798	19	0.00012856	-13
135	DEL	TCTGCCTCGTGC	T	147798	1	6.77E-06	-11
135	DEL	TCTGCCTCGTGCCGCTGAGC	T	147798	29	0.00019622	-19
135	INS	T	TA	147798	1	6.77E-06	1
136	REF	C	C	147658	147383	0.99819167	0
136	SNV	C	A	147658	5	3.39E-05	0
136	SNV	C	T	147658	15	0.00010159	0
136	DEL	CTGCCTCGTGCCGCTGAGCCTGGCGCAGATCGG	C	147658	4	2.71E-05	-32
136	DEL	CTGCCTCGTGCCGCTGAGCCTGGCGCAGATCGGTGAG	C	147658	49	0.00033187	-36
136	DEL	CTGCCTCG	C	147658	193	0.00130715	-7
136	INS	C	CG	147658	1	6.77E-06	1
137	REF	T	T	147411	147191	0.99858886	0
137	SNV	T	A	147411	26	0.00017639	0
137	SNV	T	C	147411	21	0.00014247	0
137	SNV	T	G	147411	1	6.78E-06	0
137	DEL	TGCCTCGTGCCGCTGAGCCTGGCGCAGATCGGTGAGTGCCCGCC	T	147411	6	4.07E-05	-43
137	DEL	TGCCTCGTGCCGCTGAGCCTGGCGCAGATCGGTGAGTGCCCGCCGCAG	T	147411	6	4.07E-05	-47
137	DEL	TGCCTCGTGCCGCTGAGCCTGGCGCAGATCGGTGAGTGCCC	T	147411	26	0.00017639	-40
137	DEL	TGCCTCGTGCCGCTGAGCCTGGC	T	147411	17	0.00011533	-22
137	DEL	TGCCTCGTGCCGCTGAGCCTGGCGCAGATCGGTGAGTGCCCGCCGCAGCCTGGGCA	T	147411	13	8.82E-05	-55
137	DEL	TGCCTCGTGCCGCTGA	T	147411	49	0.00033243	-15
137	DEL	TGCCTCGTGCCGCTGAGCCTGGCGCAGATCGGTGAGTGCCCGCCGCA	T	147411	26	0.00017639	-46
137	DEL	TGCCTCGTGCC	T	147411	9	6.11E-05	-10
137	DEL	TGCCTCGTGCCGCTGAGCCTGGCGCAGATC	T	147411	7	4.75E-05	-29
137	INS	T	TGCTGA	147411	1	6.78E-06	5
138	REF	G	G	147252	146842	0.9972292	0
138	SNV	G	A	147252	7	4.75E-05	0
138	DEL	GCCTCGT	G	147252	13	8.83E-05	-6
138	DEL	GCCTCGTGCCGCTGAGCCTGGCGCAGAT	G	147252	37	0.00025127	-27
138	DEL	GCCTCGTGC	G	147252	17	0.00011545	-8
138	DEL	GCCTCGTGCCGCTGAGCCTGGCGCAGATCGGTGAGTGCCCGCCGCAGCC	G	147252	3	2.04E-05	-48
138	DEL	GCCTCGTGCCGCTGAGCCTGGCGCAGATC	G	147252	9	6.11E-05	-28
138	DEL	GCCTC	G	147252	15	0.00010187	-4
138	INS	G	GA	147252	305	0.00207131	1
138	INS	G	GN	147252	2	1.36E-05	1
139	REF	C	C	147156	147074	0.9995039	0
139	SNV	C	G	147156	2	1.36E-05	0
139	SNV	C	T	147156	37	0.00025145	0
139	DEL	CCTCGT	C	147156	2	1.36E-05	-5
139	DEL	CCTCGTGCCGCTGAG	C	147156	8	5.44E-05	-14
139	DEL	CCTCGTG	C	147156	5	3.40E-05	-6
139	DEL	CCTCGTGCCGCTGAGCCTGGCGCAGATCG	C	147156	6	4.08E-05	-28
139	DEL	CCTCGTGCCGCTGAGCCTGGCGCAG	C	147156	9	6.12E-05	-24
139	DEL	CCTCGTGCCG	C	147156	4	2.72E-05	-9
140	REF	C	C	147129	146903	0.99850465	0
140	SNV	C	A	147129	1	6.80E-06	0
140	SNV	C	T	147129	5	3.40E-05	0
140	DEL	CTCGTGCCGCTGAGCCTGGCGCAGA	C	147129	214	0.00145457	-24
141	REF	T	T	146915	146781	0.99918312	0
141	SNV	T	C	146915	30	0.00020422	0
141	SNV	T	G	146915	1	6.81E-06	0
141	DEL	TCGTGCCGCTGAGCCTGGCGCAGATCGGTGAGTGCCCGCCGCAGCCTGGG	T	146915	6	4.08E-05	-49
141	DEL	TCGTGCCGCTGAGCCTGG	T	146915	14	9.53E-05	-17
141	DEL	TCGTGCCGCTGAGCCTGGCGCAGATCGGTGAGTGCC	T	146915	17	0.00011572	-35
141	DEL	TCGTGC	T	146915	10	6.81E-05	-5
141	DEL	TCGTG	T	146915	6	4.08E-05	-4
141	DEL	TCGTGCCGCTGAG	T	146915	6	4.08E-05	-12
141	DEL	TCGTGCCG	T	146915	18	0.00012253	-7
141	DEL	TCGTGCCGCTGAGCCTGGCGCAGATCGGTGAGTGCCC	T	146915	3	2.04E-05	-36
141	INS	T	TGAGCAGAG	146915	9	6.13E-05	8
142	REF	C	C	146839	146377	0.9969148	0
142	SNV	C	G	146839	18	0.00012259	0
142	SNV	C	T	146839	12	8.17E-05	0
142	DEL	CGTGCCGCTGAGCCTG	C	146839	1	6.81E-06	-15
142	DEL	CGT	C	146839	19	0.0001294	-2
142	DEL	CGTGCCGCTGAGCCTGGCGCAGAT	C	146839	7	4.77E-05	-23
142	DEL	CGTGCCGCTGAGCCTGGCGCAGATCG	C	146839	49	0.00033372	-25
142	DEL	CGTGCCGCTGAGCCTGGCGCAGATCGGTGA	C	146839	20	0.00013621	-29
142	DEL	CGTGCCGCT	C	146839	4	2.72E-05	-8
142	DEL	CGTGCCGCTGAGCCTGGCGCAGATCGGTGAGT	C	146839	3	2.04E-05	-31
142	INS	C	CGTGGCAGAGTCCTGAGGTCAG	146839	1	6.81E-06	21
142	INS	C	CGCCCAGTGA	146839	12	8.17E-05	9
142	INS	C	CG	146839	307	0.00209085	1
143	REF	G	G	146747	146697	0.99970696	0
143	SNV	G	A	146747	12	8.18E-05	0
143	SNV	G	C	146747	11	7.50E-05	0
143	DEL	GTGCCGCTGAGCCTGGCGCA	G	146747	8	5.45E-05	-19
143	DEL	GTGCCGCTGAGCC	G	146747	10	6.82E-05	-12
143	DEL	GTGCCGC	G	146747	1	6.81E-06	-6
143	INS	G	GA	146747	1	6.81E-06	1
144	REF	T	T	146929	146412	0.99653555	0
144	SNV	T	A	146929	4	2.72E-05	0
144	SNV	T	C	146929	31	0.000211	0
144	SNV	T	G	146929	18	0.00012251	0
144	DEL	TGCCG	T	146929	1	6.81E-06	-4
144	DEL	TGCCGCTGAGCCTGGCGCAGATCGGTGAGTGCCC	T	146929	20	0.00013613	-33
144	DEL	TGCCGCTGAGCCTGGCGCAGATCGG	T	146929	1	6.81E-06	-24
144	DEL	TGCCGCTGAGCCTGGCGCAGATCGGTGAGTGCCCGCC	T	146929	8	5.45E-05	-36
144	INS	T	TA	146929	17	0.00011571	1
144	INS	T	TC	146929	15	0.0001021	1
144	INS	T	TGA	146929	1	6.81E-06	2
144	INS	T	TG	146929	392	0.0026681	1
144	INS	T	TTA	146929	1	6.81E-06	2
145	REF	G	G	146937	146885	0.99967332	0
145	SNV	G	A	146937	3	2.04E-05	0
145	SNV	G	T	146937	7	4.76E-05	0
145	DEL	GCCGCT	G	146937	19	0.00012931	-5
145	DEL	GCCGCTGAGCCTGGC	G	146937	2	1.36E-05	-14
145	INS	G	GGC	146937	8	5.45E-05	2
145	INS	G	GGCT	146937	9	6.13E-05	3
146	REF	C	C	146963	146912	0.99966658	0
146	SNV	C	A	146963	21	0.0001429	0
146	SNV	C	G	146963	7	4.76E-05	0
146	SNV	C	T	146963	12	8.17E-05	0
146	DEL	CCGCTGAGCCTGGCGCAGAT	C	146963	8	5.44E-05	-19
146	INS	C	CAGATCGGTGAGTGCGCCT	146963	1	6.80E-06	18
147	REF	C	C	146999	146655	0.99767342	0
147	SNV	C	A	146999	2	1.36E-05	0
147	SNV	C	T	146999	16	0.00010885	0
147	DEL	CG	C	146999	300	0.00204086	-1
147	INS	C	CCAGTGAGT	146999	12	8.16E-05	8
147	INS	C	CTCAGCCTGNNGACTCNGGG	146999	1	6.80E-06	19
147	INS	C	CTCAGCCTGGGGACTCTGGGG	146999	11	7.48E-05	20
148	REF	G	G	146708	146672	0.99980232	0
148	SNV	G	A	146708	24	0.0001636	0
148	SNV	G	C	146708	2	1.36E-05	0
148	SNV	G	T	146708	3	2.05E-05	0
149	REF	C	C	147086	147063	0.99989801	0
149	SNV	C	A	147086	3	2.04E-05	0
149	INS	C	CCCAG	147086	12	8.16E-05	4
150	REF	T	T	147087	147058	0.99987082	0
150	SNV	T	A	147087	6	4.08E-05	0
150	SNV	T	C	147087	2	1.36E-05	0
150	SNV	T	G	147087	8	5.44E-05	0
150	DEL	TGA	T	147087	3	2.04E-05	-2
151	REF	G	G	147114	147087	0.99983006	0
151	SNV	G	A	147114	9	6.12E-05	0
151	SNV	G	C	147114	10	6.80E-05	0
151	DEL	GAGCCTGGCGCAGATCGGTGAGTGCCCGCCGC	G	147114	6	4.08E-05	-31
152	REF	A	A	147115	147090	0.99993202	0
152	SNV	A	G	147115	10	6.80E-05	0
153	REF	G	G	147172	147142	0.99980295	0
153	SNV	G	A	147172	15	0.00010192	0
153	SNV	G	T	147172	1	6.79E-06	0
153	DEL	GCC	G	147172	12	8.15E-05	-2
153	INS	G	GT	147172	1	6.79E-06	1
154	REF	C	C	147183	147145	0.99976899	0
154	SNV	C	A	147183	2	1.36E-05	0
154	SNV	C	T	147183	32	0.00021742	0
155	REF	C	C	147219	147213	1	0
156	REF	T	T	147241	147190	0.99975548	0
156	SNV	T	A	147241	11	7.47E-05	0
156	SNV	T	C	147241	13	8.83E-05	0
156	DEL	TGGCGCAGATC	T	147241	9	6.11E-05	-10
156	DEL	TG	T	147241	3	2.04E-05	-1
157	REF	G	G	147229	147213	0.99997283	0
157	SNV	G	A	147229	1	6.79E-06	0
157	SNV	G	T	147229	3	2.04E-05	0
158	REF	G	G	147234	147180	0.99964682	0
158	SNV	G	A	147234	6	4.08E-05	0
158	SNV	G	C	147234	19	0.00012905	0
158	SNV	G	T	147234	2	1.36E-05	0
158	DEL	GCGCAGATCGGTGA	G	147234	3	2.04E-05	-13
158	DEL	GC	G	147234	7	4.75E-05	-1
158	DEL	GCGCAGAT	G	147234	9	6.11E-05	-7
158	DEL	GCGCAGATCGGTGAGTGCCCGC	G	147234	6	4.08E-05	-21
159	REF	C	C	147257	147194	0.99958575	0
159	SNV	C	A	147257	9	6.11E-05	0
159	SNV	C	T	147257	19	0.00012903	0
159	DEL	CGCAGATCGGTGAGTGCCCGCCGCAGCCTGG	C	147257	4	2.72E-05	-30
159	DEL	CGCAGAT	C	147257	20	0.00013582	-6
159	DEL	CGCAGATCGGT	C	147257	6	4.08E-05	-10
159	DEL	CGCAGATCGGTGAGT	C	147257	3	2.04E-05	-14
160	REF	G	G	147259	147210	0.99970799	0
160	SNV	G	A	147259	28	0.00019015	0
160	SNV	G	C	147259	4	2.72E-05	0
160	SNV	G	T	147259	3	2.04E-05	0
160	DEL	GCAGATC	G	147259	8	5.43E-05	-6
161	REF	C	C	147251	147237	0.99991171	0
161	SNV	C	G	147251	1	6.79E-06	0
161	SNV	C	T	147251	3	2.04E-05	0
161	INS	C	CAGATCGGTGAGTGCCCGCCGCAGCCTGGGCAGCA	147251	9	6.11E-05	34
162	REF	A	A	147253	147210	0.99980983	0
162	SNV	A	C	147253	14	9.51E-05	0
162	SNV	A	G	147253	11	7.47E-05	0
162	INS	A	AGG	147253	1	6.79E-06	2
162	INS	A	AGCAAN	147253	1	6.79E-06	5
162	INS	A	AT	147253	1	6.79E-06	1
163	REF	G	G	147266	147241	0.99984382	0
163	SNV	G	C	147266	17	0.00011544	0
163	DEL	GAT	G	147266	6	4.07E-05	-2
164	REF	A	A	147269	147247	0.99987777	0
164	SNV	A	G	147269	18	0.00012223	0
165	REF	T	T	147522	147476	0.99975595	0
165	SNV	T	A	147522	6	4.07E-05	0
165	SNV	T	C	147522	12	8.14E-05	0
165	SNV	T	G	147522	16	0.00010847	0
165	INS	T	TA	147522	1	6.78E-06	1
165	INS	T	TG	147522	1	6.78E-06	1
166	REF	C	C	147620	147592	0.99982387	0
166	SNV	C	A	147620	9	6.10E-05	0
166	SNV	C	T	147620	10	6.77E-05	0
166	INS	C	CAAGGTTAG	147620	6	4.07E-05	8
166	INS	C	CT	147620	1	6.77E-06	1
167	REF	G	G	147669	147632	0.99983069	0
167	SNV	G	A	147669	25	0.00016931	0
168	REF	G	G	147724	147721	0.99997969	0
168	SNV	G	A	147724	3	2.03E-05	0
169	REF	T	T	147742	147711	0.99982401	0
169	SNV	T	C	147742	26	0.00017599	0
170	REF	G	G	147772	147753	0.99989172	0
170	SNV	G	T	147772	7	4.74E-05	0
170	DEL	GAGT	G	147772	8	5.41E-05	-3
170	INS	G	GN	147772	1	6.77E-06	1
171	REF	A	A	147764	147715	0.99976311	0
171	SNV	A	G	147764	22	0.0001489	0
171	SNV	A	T	147764	13	8.80E-05	0
172	REF	G	G	147787	147775	0.9999391	0
172	SNV	G	A	147787	3	2.03E-05	0
172	SNV	G	C	147787	6	4.06E-05	0
173	REF	T	T	147841	147826	0.99992559	0
173	SNV	T	A	147841	4	2.71E-05	0
173	SNV	T	C	147841	6	4.06E-05	0
173	SNV	T	G	147841	1	6.76E-06	0
174	REF	G	G	147855	147828	0.99983091	0
174	SNV	G	A	147855	6	4.06E-05	0
174	SNV	G	C	147855	9	6.09E-05	0
174	SNV	G	T	147855	7	4.73E-05	0
174	DEL	GCCC	G	147855	3	2.03E-05	-3
175	REF	C	C	147858	147820	0.999743	0
175	SNV	C	A	147858	8	5.41E-05	0
175	SNV	C	T	147858	28	0.00018937	0
175	INS	C	CA	147858	2	1.35E-05	1
176	REF	C	C	147868	147850	0.99990532	0
176	SNV	C	A	147868	8	5.41E-05	0
176	DEL	CCGCCGCAGCCTGGGCAGCAAGA	C	147868	6	4.06E-05	-22
177	REF	C	C	147894	147879	0.9999121	0
177	SNV	C	A	147894	4	2.71E-05	0
177	SNV	C	T	147894	5	3.38E-05	0
177	DEL	CGCCGCAGCCTGGGCA	C	147894	4	2.71E-05	-15
178	REF	G	G	147942	147934	0.99997296	0
178	SNV	G	A	147942	3	2.03E-05	0
178	SNV	G	C	147942	1	6.76E-06	0
179	REF	C	C	147941	147909	0.99979721	0
179	SNV	C	A	147941	6	4.06E-05	0
179	SNV	C	T	147941	16	0.00010815	0
179	DEL	CCGCAGCCTGGGCAGCA	C	147941	8	5.41E-05	-16
180	REF	C	C	148081	148073	0.99995273	0
180	SNV	C	T	148081	4	2.70E-05	0
180	INS	C	CTT	148081	3	2.03E-05	2
181	REF	G	G	148095	148085	0.99998649	0
181	SNV	G	A	148095	1	6.75E-06	0
181	SNV	G	T	148095	1	6.75E-06	0
182	REF	C	C	148111	148103	0.99994599	0
182	SNV	C	T	148111	8	5.40E-05	0
183	REF	A	A	148117	148085	0.99987171	0
183	SNV	A	G	148117	19	0.00012829	0
184	REF	G	G	148143	148130	0.99992575	0
184	SNV	G	A	148143	10	6.75E-05	0
184	SNV	G	T	148143	1	6.75E-06	0
185	REF	C	C	148149	148129	0.99989875	0
185	SNV	C	G	148149	6	4.05E-05	0
185	SNV	C	T	148149	8	5.40E-05	0
185	INS	C	CA	148149	1	6.75E-06	1
186	REF	C	C	148149	148144	0.999973	0
186	SNV	C	A	148149	1	6.75E-06	0
186	SNV	C	T	148149	3	2.03E-05	0
187	REF	T	T	148155	148117	0.99979075	0
187	SNV	T	A	148155	5	3.38E-05	0
187	SNV	T	C	148155	7	4.73E-05	0
187	SNV	T	G	148155	3	2.03E-05	0
187	DEL	TGGGCAGCAAGATGGGTGC	T	148155	6	4.05E-05	-18
187	DEL	TG	T	148155	10	6.75E-05	-1
188	REF	G	G	148143	148134	0.99996625	0
188	SNV	G	A	148143	2	1.35E-05	0
188	INS	G	GA	148143	2	1.35E-05	1
188	INS	G	GN	148143	1	6.75E-06	1
189	REF	G	G	148153	148142	0.99992575	0
189	SNV	G	A	148153	11	7.43E-05	0
190	REF	G	G	148157	148134	0.99989875	0
190	SNV	G	A	148157	14	9.45E-05	0
190	SNV	G	T	148157	1	6.75E-06	0
191	REF	C	C	148163	148152	0.99993251	0
191	SNV	C	T	148163	10	6.75E-05	0
192	REF	A	A	148184	148153	0.99983128	0
192	SNV	A	G	148184	24	0.00016197	0
192	SNV	A	T	148184	1	6.75E-06	0
193	REF	G	G	148201	148188	0.99993927	0
193	SNV	G	A	148201	7	4.72E-05	0
193	SNV	G	C	148201	1	6.75E-06	0
193	INS	G	GC	148201	1	6.75E-06	1
194	REF	C	C	148201	148193	0.99995277	0
194	SNV	C	G	148201	5	3.37E-05	0
194	SNV	C	T	148201	2	1.35E-05	0
195	REF	A	A	148201	148178	0.99990553	0
195	SNV	A	C	148201	2	1.35E-05	0
195	SNV	A	G	148201	10	6.75E-05	0
195	SNV	A	T	148201	2	1.35E-05	0
196	REF	A	A	148209	148189	0.99991228	0
196	SNV	A	C	148209	1	6.75E-06	0
196	SNV	A	G	148209	12	8.10E-05	0
197	REF	G	G	148212	148193	0.99993252	0
197	SNV	G	A	148212	9	6.07E-05	0
197	INS	G	GN	148212	1	6.75E-06	1
198	REF	A	A	148212	148170	0.99978408	0
198	SNV	A	C	148212	2	1.35E-05	0
198	SNV	A	G	148212	29	0.00019568	0
198	SNV	A	T	148212	1	6.75E-06	0
199	REF	T	T	148221	148188	0.99981109	0
199	SNV	T	A	148221	1	6.75E-06	0
199	SNV	T	C	148221	22	0.00014843	0
199	DEL	TG	T	148221	3	2.02E-05	-1
199	INS	T	TG	148221	2	1.35E-05	1
200	REF	G	G	148218	148209	0.99997976	0
200	SNV	G	A	148218	3	2.02E-05	0
201	REF	G	G	148221	148209	0.99993253	0
201	SNV	G	C	148221	10	6.75E-05	0
202	REF	G	G	148221	148207	0.99993253	0
202	SNV	G	A	148221	9	6.07E-05	0
202	SNV	G	T	148221	1	6.75E-06	0
203	REF	T	T	148224	148182	0.9997841	0
203	SNV	T	A	148224	7	4.72E-05	0
203	SNV	T	C	148224	24	0.00016193	0
203	INS	T	TG	148224	1	6.75E-06	1
204	REF	G	G	148224	148210	0.99997301	0
204	SNV	G	C	148224	1	6.75E-06	0
204	SNV	G	T	148224	3	2.02E-05	0
205	REF	C	C	148224	148210	0.99992579	0
205	SNV	C	A	148224	6	4.05E-05	0
205	SNV	C	T	148224	4	2.70E-05	0
205	INS	C	CT	148224	1	6.75E-06	1
206	REF	G	G	148230	148212	0.99994603	0
206	SNV	G	A	148230	7	4.72E-05	0
206	SNV	G	C	148230	1	6.75E-06	0
207	REF	G	G	148230	148218	0.99993928	0
207	SNV	G	A	148230	6	4.05E-05	0
207	SNV	G	C	148230	3	2.02E-05	0
208	REF	G	G	148230	148211	0.99989206	0
208	SNV	G	A	148230	15	0.0001012	0
208	SNV	G	T	148230	1	6.75E-06	0
209	REF	G	G	148230	148216	0.99993928	0
209	SNV	G	A	148230	6	4.05E-05	0
209	SNV	G	T	148230	3	2.02E-05	0
210	REF	T	T	148230	148217	0.99995277	0
210	SNV	T	C	148230	5	3.37E-05	0
210	SNV	T	G	148230	1	6.75E-06	0
210	DEL	TG	T	148230	1	6.75E-06	-1
211	REF	G	G	148235	148225	0.99996627	0
211	SNV	G	A	148235	1	6.75E-06	0
211	SNV	G	T	148235	4	2.70E-05	0
212	REF	C	C	148236	148226	0.99994603	0
212	SNV	C	G	148236	1	6.75E-06	0
212	SNV	C	T	148236	7	4.72E-05	0
213	REF	T	T	148236	148212	0.99990555	0
213	SNV	T	A	148236	1	6.75E-06	0
213	SNV	T	C	148236	13	8.77E-05	0
214	REF	C	C	148236	148225	0.99996627	0
214	SNV	C	G	148236	4	2.70E-05	0
214	SNV	C	T	148236	1	6.75E-06	0
215	REF	A	A	148236	148041	0.99877212	0
215	SNV	A	C	148236	2	1.35E-05	0
215	SNV	A	G	148236	12	8.10E-05	0
215	SNV	A	T	148236	167	0.00112668	0
215	INS	A	AG	148236	1	6.75E-06	1
216	REF	G	G	148239	148230	0.99996627	0
216	SNV	G	A	148239	3	2.02E-05	0
216	SNV	G	T	148239	2	1.35E-05	0
217	REF	C	C	148239	148223	0.99992579	0
217	SNV	C	G	148239	1	6.75E-06	0
217	SNV	C	T	148239	10	6.75E-05	0
218	REF	G	G	148239	148226	0.99994603	0
218	SNV	G	A	148239	6	4.05E-05	0
218	SNV	G	T	148239	1	6.75E-06	0
218	INS	G	GA	148239	1	6.75E-06	1
219	REF	C	C	148238	148228	0.99994603	0
219	SNV	C	T	148238	8	5.40E-05	0
220	REF	G	G	148238	148230	0.99996627	0
220	SNV	G	A	148238	1	6.75E-06	0
220	SNV	G	T	148238	4	2.70E-05	0
221	REF	G	G	148238	148227	0.99993254	0
221	SNV	G	A	148238	3	2.02E-05	0
221	SNV	G	C	148238	1	6.75E-06	0
221	SNV	G	T	148238	6	4.05E-05	0
222	REF	A	A	148238	148214	0.99991904	0
222	SNV	A	C	148238	3	2.02E-05	0
222	SNV	A	G	148238	8	5.40E-05	0
222	INS	A	AC	148238	1	6.75E-06	1
223	REF	C	C	148238	148230	0.99996627	0
223	SNV	C	G	148238	1	6.75E-06	0
223	SNV	C	T	148238	4	2.70E-05	0
224	REF	C	C	148238	148231	0.99995952	0
224	SNV	C	T	148238	6	4.05E-05	0
225	REF	C	C	148238	148232	0.99997976	0
225	SNV	C	G	148238	1	6.75E-06	0
225	SNV	C	T	148238	2	1.35E-05	0
226	REF	G	G	148238	148214	0.99987182	0
226	SNV	G	A	148238	16	0.00010794	0
226	SNV	G	T	148238	3	2.02E-05	0
227	REF	G	G	148237	148215	0.99992579	0
227	SNV	G	A	148237	10	6.75E-05	0
227	SNV	G	T	148237	1	6.75E-06	0
228	REF	C	C	148237	148227	0.99995278	0
228	SNV	C	T	148237	7	4.72E-05	0
229	REF	G	G	148237	148222	0.99995278	0
229	SNV	G	A	148237	4	2.70E-05	0
229	SNV	G	T	148237	1	6.75E-06	0
229	INS	G	GGC	148237	1	6.75E-06	2
229	INS	G	GT	148237	1	6.75E-06	1
230	REF	G	G	148237	148221	0.99992579	0
230	SNV	G	A	148237	2	1.35E-05	0
230	SNV	G	C	148237	6	4.05E-05	0
230	SNV	G	T	148237	3	2.02E-05	0
231	REF	C	C	148238	148230	0.99995278	0
231	SNV	C	T	148238	6	4.05E-05	0
231	INS	C	CGN	148238	1	6.75E-06	2
232	REF	A	A	148238	148203	0.99984483	0
232	SNV	A	C	148238	2	1.35E-05	0
232	SNV	A	G	148238	21	0.00014168	0
233	REF	G	G	148238	148226	0.99994603	0
233	SNV	G	C	148238	5	3.37E-05	0
233	DEL	GC	G	148238	3	2.02E-05	-1
234	REF	C	C	148235	148220	0.99993928	0
234	SNV	C	A	148235	5	3.37E-05	0
234	SNV	C	T	148235	4	2.70E-05	0
235	REF	C	C	148238	148232	1	0
236	REF	C	C	148243	148240	0.99999325	0
236	SNV	C	A	148243	1	6.75E-06	0
237	REF	C	C	148245	148240	0.99999325	0
237	SNV	C	T	148245	1	6.75E-06	0
238	REF	T	T	148245	148177	0.99979083	0
238	SNV	T	A	148245	3	2.02E-05	0
238	SNV	T	C	148245	19	0.0001282	0
238	SNV	T	G	148245	1	6.75E-06	0
238	DEL	TC	T	148245	8	5.40E-05	-1
239	REF	C	C	148237	148227	0.99996627	0
239	SNV	C	A	148237	4	2.70E-05	0
239	SNV	C	T	148237	1	6.75E-06	0
240	REF	C	C	148245	148244	1	0
241	REF	G	G	148245	148236	0.99998651	0
241	SNV	G	C	148245	1	6.75E-06	0
241	SNV	G	T	148245	1	6.75E-06	0
242	REF	G	G	148245	148215	0.99981787	0
242	SNV	G	A	148245	23	0.00015515	0
242	SNV	G	C	148245	1	6.75E-06	0
242	SNV	G	T	148245	1	6.75E-06	0
242	INS	G	GC	148245	2	1.35E-05	1
243	REF	C	C	148245	148237	0.99996627	0
243	SNV	C	T	148245	5	3.37E-05	0
244	REF	T	T	148244	148209	0.99987182	0
244	SNV	T	A	148244	4	2.70E-05	0
244	SNV	T	C	148244	12	8.10E-05	0
244	SNV	T	G	148244	1	6.75E-06	0
244	INS	T	TG	148244	2	1.35E-05	1
245	REF	G	G	148236	148222	0.99995952	0
245	SNV	G	T	148236	4	2.70E-05	0
245	INS	G	GC	148236	2	1.35E-05	1
246	REF	A	A	148235	148158	0.99970311	0
246	SNV	A	C	148235	4	2.70E-05	0
246	SNV	A	G	148235	38	0.00025641	0
246	INS	A	AC	148235	1	6.75E-06	1
246	INS	A	AG	148235	1	6.75E-06	1
247	REF	G	G	148235	148228	0.99998651	0
247	SNV	G	C	148235	1	6.75E-06	0
247	SNV	G	T	148235	1	6.75E-06	0
248	REF	T	T	148235	148190	0.9998853	0
248	SNV	T	C	148235	10	6.75E-05	0
248	SNV	T	G	148235	6	4.05E-05	0
248	INS	T	TN	148235	1	6.75E-06	1
249	REF	C	C	148235	148225	0.99997301	0
249	SNV	C	G	148235	1	6.75E-06	0
249	SNV	C	T	148235	3	2.02E-05	0
250	REF	G	G	148235	148210	0.99990555	0
250	SNV	G	A	148235	12	8.10E-05	0
250	SNV	G	C	148235	1	6.75E-06	0
250	INS	G	GN	148235	1	6.75E-06	1
251	REF	G	G	148235	148211	0.99987857	0
251	SNV	G	A	148235	14	9.45E-05	0
251	SNV	G	C	148235	1	6.75E-06	0
251	SNV	G	T	148235	1	6.75E-06	0
251	INS	G	GC	148235	1	6.75E-06	1
251	INS	G	GT	148235	1	6.75E-06	1
252	REF	C	C	148235	148213	0.99992579	0
252	SNV	C	G	148235	1	6.75E-06	0
252	SNV	C	T	148235	10	6.75E-05	0
253	REF	C	C	148236	148230	0.99998651	0
253	SNV	C	G	148236	1	6.75E-06	0
253	SNV	C	T	148236	1	6.75E-06	0
254	REF	C	C	148236	148230	0.99998651	0
254	SNV	C	G	148236	1	6.75E-06	0
254	INS	C	CN	148236	1	6.75E-06	1
255	REF	T	T	148236	148162	0.9998178	0
255	SNV	T	C	148236	14	9.45E-05	0
255	SNV	T	G	148236	5	3.37E-05	0
255	DEL	TG	T	148236	7	4.72E-05	-1
255	INS	T	TG	148236	1	6.75E-06	1
256	REF	G	G	148228	148216	0.99997976	0
256	SNV	G	C	148228	1	6.75E-06	0
256	SNV	G	T	148228	2	1.35E-05	0
257	REF	G	G	148235	148228	0.99995952	0
257	SNV	G	A	148235	6	4.05E-05	0
258	REF	G	G	148234	148223	0.99996627	0
258	SNV	G	A	148234	4	2.70E-05	0
258	SNV	G	T	148234	1	6.75E-06	0
259	REF	G	G	148223	148218	0.99998651	0
259	SNV	G	T	148223	2	1.35E-05	0
260	REF	G	G	148222	148188	0.9997976	0
260	SNV	G	A	148222	11	7.42E-05	0
260	SNV	G	C	148222	2	1.35E-05	0
260	SNV	G	T	148222	15	0.0001012	0
260	INS	G	GA	148222	1	6.75E-06	1
260	INS	G	GN	148222	1	6.75E-06	1
261	REF	A	A	148220	147988	0.99953396	0
261	SNV	A	C	148220	6	4.05E-05	0
261	SNV	A	G	148220	61	0.000412	0
261	SNV	A	T	148220	1	6.75E-06	0
261	INS	A	AC	148220	1	6.75E-06	1
262	REF	C	C	148220	148206	0.99995277	0
262	SNV	C	A	148220	1	6.75E-06	0
262	SNV	C	G	148220	1	6.75E-06	0
262	SNV	C	T	148220	4	2.70E-05	0
262	INS	C	CN	148220	1	6.75E-06	1
263	REF	T	T	148219	148184	0.99993252	0
263	SNV	T	A	148219	1	6.75E-06	0
263	SNV	T	C	148219	6	4.05E-05	0
263	INS	T	TG	148219	3	2.02E-05	1
264	REF	G	G	148218	148192	0.99993252	0
264	SNV	G	A	148218	6	4.05E-05	0
264	SNV	G	T	148218	2	1.35E-05	0
264	INS	G	GT	148218	1	6.75E-06	1
264	INS	G	GN	148218	1	6.75E-06	1
265	REF	G	G	148217	148198	0.99991229	0
265	SNV	G	A	148217	5	3.37E-05	0
265	SNV	G	T	148217	7	4.72E-05	0
265	INS	G	GN	148217	1	6.75E-06	1
266	REF	A	A	148200	147764	0.99912775	0
266	SNV	A	C	148200	11	7.44E-05	0
266	SNV	A	G	148200	114	0.00077083	0
266	DEL	AG	A	148200	1	6.76E-06	-1
266	INS	A	AG	148200	3	2.03E-05	1
267	REF	G	G	148199	148177	0.99991902	0
267	SNV	G	A	148199	5	3.37E-05	0
267	SNV	G	C	148199	1	6.75E-06	0
267	SNV	G	T	148199	5	3.37E-05	0
267	INS	G	GN	148199	1	6.75E-06	1
268	REF	T	T	148190	147994	0.99963525	0
268	SNV	T	A	148190	2	1.35E-05	0
268	SNV	T	C	148190	10	6.76E-05	0
268	SNV	T	G	148190	37	0.00024992	0
268	INS	T	TG	148190	5	3.38E-05	1
269	REF	C	C	148191	148150	0.99988526	0
269	SNV	C	A	148191	7	4.72E-05	0
269	SNV	C	G	148191	1	6.75E-06	0
269	SNV	C	T	148191	8	5.40E-05	0
269	INS	C	CN	148191	1	6.75E-06	1
270	REF	A	A	148189	148109	0.99978399	0
270	SNV	A	C	148189	16	0.00010801	0
270	SNV	A	G	148189	13	8.78E-05	0
270	SNV	A	T	148189	1	6.75E-06	0
270	INS	A	AC	148189	2	1.35E-05	1
271	REF	A	A	148186	148120	0.99981775	0
271	SNV	A	C	148186	17	0.00011475	0
271	SNV	A	G	148186	8	5.40E-05	0
271	INS	A	AT	148186	1	6.75E-06	1
271	INS	A	AN	148186	1	6.75E-06	1
272	REF	G	G	148182	148139	0.99987176	0
272	SNV	G	A	148182	18	0.00012149	0
272	SNV	G	T	148182	1	6.75E-06	0
273	REF	T	T	148177	148070	0.99977718	0
273	SNV	T	C	148177	9	6.08E-05	0
273	SNV	T	G	148177	24	0.00016205	0
274	REF	G	G	148171	148109	0.99990548	0
274	SNV	G	A	148171	5	3.38E-05	0
274	SNV	G	T	148171	9	6.08E-05	0
275	REF	A	A	148114	147791	0.99967532	0
275	SNV	A	G	148114	48	0.00032468	0
276	REF	G	G	148096	148072	0.99999325	0
276	INS	G	GC	148096	1	6.75E-06	1
277	REF	C	C	148068	148040	0.99998649	0
277	SNV	C	G	148068	1	6.75E-06	0
277	DEL	CT	C	148068	1	6.75E-06	-1
278	REF	T	T	147097	147065	0.9999864	0
278	SNV	T	G	147097	1	6.80E-06	0
278	INS	T	TN	147097	1	6.80E-06	1
279	REF	G	G	4807	4796	1	0
280	REF	T	T	2131	2093	0.99904535	0
280	SNV	T	G	2131	2	0.00095465	0
281	REF	C	C	1911	1904	0.99947507	0
281	SNV	C	T	1911	1	0.00052493	0
282	REF	T	T	1833	1796	1	0
283	REF	G	G	1784	1776	1	0
284	REF	C	C	1726	1717	1	0
285	REF	G	G	1671	1652	0.99398315	0
285	SNV	G	C	1671	10	0.00601685	0
286	REF	A	A	1431	1402	0.99715505	0
286	SNV	A	C	1431	2	0.00142248	0
286	SNV	A	G	1431	2	0.00142248	0
287	REF	A	A	1392	1382	1	0
288	REF	G	G	1369	1360	0.99926525	0
288	SNV	G	T	1369	1	0.00073475	0
289	REF	T	T	1313	1291	0.99845321	0
289	SNV	T	G	1313	2	0.00154679	0
290	REF	G	G	1303	1291	1	0
291	REF	C	C	1276	1270	1	0
292	REF	A	A	1256	1248	1	0
293	REF	T	T	1242	1236	0.99919159	0
293	SNV	T	C	1242	1	0.00080841	0
294	REF	T	T	1147	1141	1	0
295	REF	G	G	1142	1112	0.99910153	0
295	SNV	G	C	1142	1	0.00089847	0
296	REF	G	G	1127	1121	1	0
297	REF	G	G	1119	1110	0.99820144	0
297	SNV	G	T	1119	2	0.00179856	0
298	REF	C	C	1072	1061	0.99905838	0
298	SNV	C	G	1072	1	0.00094162	0
299	REF	T	T	1050	1020	0.99706745	0
299	SNV	T	C	1050	2	0.00195503	0
299	SNV	T	G	1050	1	0.00097752	0
300	REF	C	C	1031	1028	0.99902818	0
300	SNV	C	T	1031	1	0.00097182	0
301	REF	C	C	1007	999	1	0
302	REF	G	G	1000	998	1	0
303	REF	G	G	775	773	1	0
304	REF	A	A	711	695	1	0
305	REF	A	A	692	685	1	0
306	REF	A	A	657	651	0.99693721	0
306	SNV	A	C	657	1	0.00153139	0
306	SNV	A	T	657	1	0.00153139	0
307	REF	G	G	640	637	0.9984326	0
307	INS	G	GT	640	1	0.0015674	1
308	REF	C	C	614	609	1	0
309	REF	A	A	596	593	1	0
310	REF	G	G	585	583	1	0
311	REF	G	G	528	528	1	0
312	REF	G	G	506	503	1	0
313	REF	C	C	500	498	1	0
314	REF	T	T	484	483	1	0
315	REF	G	G	421	420	1	0
316	REF	G	G	417	417	1	0
317	REF	G	G	386	386	1	0
318	REF	A	A	374	348	0.99428571	0
318	SNV	A	G	374	2	0.00571429	0
319	REF	T	T	335	331	1	0
320	REF	T	T	313	310	1	0
321	REF	T	T	313	311	1	0
322	REF	G	G	306	306	1	0
323	REF	C	C	297	297	1	0
