# Supplementary material for: Pathways and signatures of mutagenesis at targeted DNA nicks
Source: PLoS Genet. 2021 Apr 15;17(4):e1009329. doi: 10.1371/journal.pgen.1009329 (PMC8078790; doi:10.1371/journal.pgen.1009329)
Supplement: S1 Data — (ZIP) [file pgen.1009329.s008.zip › Nick_siBRCA2+siREV7.vcf]

POS	ID	Reference	Alternate allele	Read Depth	Alternate allele observation count	Allele Frequency	Indel Size
1	REF	T	T	4	4	1	0
2	REF	T	T	4	4	1	0
3	REF	C	C	4	4	1	0
4	REF	G	G	4	4	1	0
5	REF	G	G	4	4	1	0
6	REF	T	T	4	4	1	0
7	REF	C	C	5	5	1	0
8	REF	C	C	7	7	1	0
9	REF	G	G	83	83	1	0
10	REF	C	C	70765	70765	1	0
11	REF	C	C	71950	71950	1	0
12	REF	A	A	72036	72036	1	0
13	REF	T	T	72147	72147	1	0
14	REF	C	C	72232	72231	0.99998616	0
14	SNV	C	T	72232	1	1.38E-05	0
15	REF	C	C	72250	72247	0.99995848	0
15	SNV	C	A	72250	2	2.77E-05	0
15	SNV	C	T	72250	1	1.38E-05	0
16	REF	T	T	72255	72245	0.9998616	0
16	SNV	T	C	72255	10	0.0001384	0
17	REF	C	C	72263	72263	1	0
18	REF	G	G	72266	72239	0.99962638	0
18	SNV	G	A	72266	4	5.54E-05	0
18	SNV	G	T	72266	23	0.00031827	0
19	REF	T	T	72270	72262	0.9998893	0
19	SNV	T	C	72270	8	0.0001107	0
20	REF	C	C	72273	72273	1	0
21	REF	C	C	72279	72279	1	0
22	REF	C	C	72281	72273	0.99988932	0
22	SNV	C	A	72281	8	0.00011068	0
23	REF	G	G	72285	72282	0.9999585	0
23	SNV	G	A	72285	3	4.15E-05	0
24	REF	T	T	72287	72287	1	0
25	REF	C	C	72289	72289	1	0
26	REF	C	C	72290	72289	0.99998617	0
26	SNV	C	T	72290	1	1.38E-05	0
27	REF	T	T	72292	72292	1	0
28	REF	C	C	72293	72293	1	0
29	REF	C	C	72294	72294	1	0
30	REF	G	G	72294	72291	0.9999585	0
30	SNV	G	A	72294	2	2.77E-05	0
30	SNV	G	T	72294	1	1.38E-05	0
31	REF	C	C	72295	72294	0.99998617	0
31	SNV	C	T	72295	1	1.38E-05	0
32	REF	C	C	72295	72294	0.99998617	0
32	SNV	C	T	72295	1	1.38E-05	0
33	REF	G	G	72296	72284	0.99983402	0
33	SNV	G	T	72296	3	4.15E-05	0
33	INS	G	GGCCCCT	72296	9	0.00012449	6
34	REF	G	G	72296	72283	0.99982018	0
34	SNV	G	A	72296	3	4.15E-05	0
34	DEL	GC	G	72296	10	0.00013832	-1
35	REF	C	C	72286	72279	0.99990316	0
35	SNV	C	A	72286	1	1.38E-05	0
35	INS	C	CCCCTG	72286	6	8.30E-05	5
36	REF	C	C	72296	72296	1	0
37	REF	C	C	72296	72295	1	0
38	REF	C	C	72307	72305	0.99997234	0
38	SNV	C	A	72307	2	2.77E-05	0
39	REF	T	T	72307	72293	0.99984786	0
39	SNV	T	C	72307	11	0.00015214	0
40	REF	G	G	72307	72299	0.99991702	0
40	SNV	G	A	72307	2	2.77E-05	0
40	DEL	GC	G	72307	3	4.15E-05	-1
40	INS	G	GTGTCTCTTATACACAT	72307	1	1.38E-05	16
41	REF	C	C	72304	72303	0.99998617	0
41	SNV	C	T	72304	1	1.38E-05	0
42	REF	C	C	72305	72303	1	0
43	REF	C	C	72305	72295	0.9998617	0
43	SNV	C	T	72305	10	0.0001383	0
44	REF	C	C	72305	72303	0.99998617	0
44	SNV	C	A	72305	1	1.38E-05	0
45	REF	G	G	72305	72293	0.99986169	0
45	SNV	G	A	72305	1	1.38E-05	0
45	DEL	GCGCC	G	72305	9	0.00012448	-4
46	REF	C	C	72296	72287	0.99990317	0
46	SNV	C	A	72296	6	8.30E-05	0
46	SNV	C	T	72296	1	1.38E-05	0
47	REF	G	G	72296	72266	0.99959887	0
47	SNV	G	A	72296	4	5.53E-05	0
47	SNV	G	C	72296	2	2.77E-05	0
47	DEL	GC	G	72296	23	0.00031814	-1
48	REF	C	C	72273	72273	1	0
49	REF	C	C	72296	72296	1	0
50	REF	C	C	72305	72305	1	0
51	REF	A	A	72305	72303	0.99997234	0
51	SNV	A	G	72305	1	1.38E-05	0
51	SNV	A	T	72305	1	1.38E-05	0
52	REF	G	G	72305	72302	0.99997234	0
52	SNV	G	T	72305	2	2.77E-05	0
53	REF	G	G	72305	72302	1	0
54	REF	G	G	72305	72302	0.99997234	0
54	SNV	G	A	72305	2	2.77E-05	0
55	REF	A	A	72305	72305	1	0
56	REF	T	T	72305	72303	1	0
57	REF	C	C	72305	72303	1	0
58	REF	C	C	72305	72304	1	0
59	REF	T	T	72305	72302	0.99997234	0
59	SNV	T	A	72305	1	1.38E-05	0
59	SNV	T	C	72305	1	1.38E-05	0
60	REF	C	C	72305	72303	1	0
61	REF	C	C	72305	72302	1	0
62	REF	A	A	72305	72305	1	0
63	REF	G	G	72305	72304	1	0
64	REF	C	C	72305	72301	0.99994468	0
64	SNV	C	A	72305	1	1.38E-05	0
64	SNV	C	G	72305	1	1.38E-05	0
64	SNV	C	T	72305	1	1.38E-05	0
64	INS	C	CCCA	72305	1	1.38E-05	3
65	REF	T	T	72305	72305	1	0
66	REF	C	C	72305	72303	0.99997234	0
66	SNV	C	A	72305	2	2.77E-05	0
67	REF	C	C	72305	72304	0.99998617	0
67	DEL	CT	C	72305	1	1.38E-05	-1
68	REF	T	T	72304	72301	0.99995851	0
68	SNV	T	C	72304	1	1.38E-05	0
68	SNV	T	G	72304	1	1.38E-05	0
68	INS	T	TC	72304	1	1.38E-05	1
69	REF	T	T	72305	72296	0.99993084	0
69	SNV	T	C	72305	5	6.92E-05	0
70	REF	T	T	72305	72305	1	0
71	REF	C	C	72305	72299	0.99991702	0
71	SNV	C	A	72305	6	8.30E-05	0
72	REF	G	G	72305	72299	0.99994468	0
72	SNV	G	A	72305	2	2.77E-05	0
72	DEL	GC	G	72305	2	2.77E-05	-1
73	REF	C	C	72303	72298	0.99993085	0
73	SNV	C	T	72303	4	5.53E-05	0
73	INS	C	CTG	72303	1	1.38E-05	2
74	REF	C	C	72305	72302	0.99998617	0
74	SNV	C	T	72305	1	1.38E-05	0
75	REF	C	C	72305	72300	0.99997234	0
75	SNV	C	A	72305	2	2.77E-05	0
76	REF	G	G	72305	72296	0.99994467	0
76	SNV	G	A	72305	2	2.77E-05	0
76	SNV	G	C	72305	1	1.38E-05	0
76	INS	G	GCCATCCTAGGAGATGGAGATGTAGGGAGAGTA	72305	1	1.38E-05	32
77	REF	C	C	72305	72303	1	0
78	REF	G	G	72305	72302	0.99997234	0
78	SNV	G	A	72305	1	1.38E-05	0
78	SNV	G	T	72305	1	1.38E-05	0
79	REF	C	C	72305	72301	0.99998617	0
79	SNV	C	A	72305	1	1.38E-05	0
80	REF	C	C	72306	72304	0.99998617	0
80	SNV	C	A	72306	1	1.38E-05	0
81	REF	C	C	72306	72296	0.99988936	0
81	SNV	C	A	72306	8	0.00011064	0
82	REF	T	T	72305	72304	1	0
83	REF	C	C	72305	72297	0.99990319	0
83	SNV	C	T	72305	6	8.30E-05	0
83	INS	C	CA	72305	1	1.38E-05	1
84	REF	C	C	72305	72304	1	0
85	REF	G	G	72305	72303	0.99998617	0
85	SNV	G	A	72305	1	1.38E-05	0
86	REF	T	T	72301	72299	1	0
87	REF	T	T	72301	72296	0.99994467	0
87	SNV	T	C	72301	4	5.53E-05	0
88	REF	C	C	72301	72290	0.99987552	0
88	SNV	C	T	72301	7	9.68E-05	0
88	INS	C	CT	72301	2	2.77E-05	1
89	REF	G	G	72301	72297	0.99995851	0
89	SNV	G	A	72301	3	4.15E-05	0
90	REF	C	C	72301	72288	0.99983402	0
90	SNV	C	T	72301	3	4.15E-05	0
90	DEL	CT	C	72301	9	0.00012448	-1
91	REF	T	T	72292	72284	0.99990317	0
91	SNV	T	C	72292	6	8.30E-05	0
91	INS	T	TG	72292	1	1.38E-05	1
92	REF	C	C	72301	72298	0.99997234	0
92	SNV	C	T	72301	2	2.77E-05	0
93	REF	C	C	72301	72299	0.99997234	0
93	SNV	C	A	72301	1	1.38E-05	0
93	SNV	C	T	72301	1	1.38E-05	0
94	REF	G	G	72301	72294	0.99991701	0
94	SNV	G	A	72301	6	8.30E-05	0
95	REF	G	G	72301	72300	1	0
96	REF	A	A	72301	72296	0.99997234	0
96	SNV	A	G	72301	2	2.77E-05	0
97	REF	C	C	72301	72296	0.99994467	0
97	SNV	C	A	72301	4	5.53E-05	0
98	REF	A	A	72301	72299	0.99998617	0
98	INS	A	AG	72301	1	1.38E-05	1
99	REF	C	C	72301	72299	1	0
100	REF	C	C	72297	72291	0.99994467	0
100	DEL	CATG	C	72297	4	5.53E-05	-3
101	REF	A	A	72293	72292	0.99998617	0
101	SNV	A	C	72293	1	1.38E-05	0
102	REF	T	T	72293	72289	0.99998617	0
102	SNV	T	A	72293	1	1.38E-05	0
103	REF	G	G	72293	72288	0.9999585	0
103	SNV	G	A	72293	2	2.77E-05	0
103	SNV	G	T	72293	1	1.38E-05	0
104	REF	G	G	72297	72294	0.99998617	0
104	SNV	G	C	72297	1	1.38E-05	0
105	REF	A	A	72297	72291	0.9999585	0
105	SNV	A	G	72297	2	2.77E-05	0
105	SNV	A	T	72297	1	1.38E-05	0
106	REF	C	C	72297	72293	0.99994467	0
106	SNV	C	A	72297	3	4.15E-05	0
106	INS	C	CA	72297	1	1.38E-05	1
107	REF	A	A	72297	72285	0.99984785	0
107	DEL	AAGTTTTGGTGGCACGCAGCCTGGGGACTCTGCCTCGTGCCGCTGAGCCTGGCGC	A	72297	4	5.53E-05	-54
107	DEL	AAGTTTTGGTGGCACGCAGCCTGGGGACTCTGCCTCGTGCCGCTGAGCCTGGCGCAGATCGGTGAGTGCCCGCCGC	A	72297	7	9.68E-05	-75
108	REF	A	A	72286	72264	0.99973714	0
108	SNV	A	C	72286	1	1.38E-05	0
108	SNV	A	G	72286	1	1.38E-05	0
108	DEL	AGTTTTGGTGGCACGCAGCCTGGGGACTCTGCCTCGTGCCGCTGAGCCTGGCGCAGATCG	A	72286	17	0.00023519	-59
109	REF	G	G	72269	72228	0.9994465	0
109	DEL	GT	G	72269	31	0.00042896	-1
109	INS	G	GA	72269	1	1.38E-05	1
109	INS	G	GT	72269	8	0.0001107	1
110	REF	T	T	72238	72231	0.99994463	0
110	SNV	T	C	72238	4	5.54E-05	0
111	REF	T	T	72269	72262	0.99994465	0
111	SNV	T	C	72269	4	5.54E-05	0
112	REF	T	T	72269	72256	0.99986162	0
112	SNV	T	C	72269	3	4.15E-05	0
112	DEL	TTGGTGGCACGCAGCCTGGGGACTCTGCCTCGTGCCGCTGAGCCTGGCGCAGATCGG	T	72269	7	9.69E-05	-56
113	REF	T	T	72262	72241	0.9997509	0
113	SNV	T	G	72262	1	1.38E-05	0
113	DEL	TGGTGGCACGCAGCCTGGGGACTCTGCCTCGTGCCGCTGAGCCTGGCGCAGATC	T	72262	15	0.00020759	-53
113	DEL	TG	T	72262	2	2.77E-05	-1
114	REF	G	G	72244	72226	0.99976468	0
114	SNV	G	T	72244	1	1.38E-05	0
114	DEL	GGTGGCACGCAGCCTGGGGACTCTGCCTCGTGCCGCTGAGCCTGGCGCAGATCGGTGA	G	72244	11	0.00015226	-57
114	DEL	GGTGGCACGCAGCCTGGGGACTCTGCCTCGTGCCGCTGAGCC	G	72244	5	6.92E-05	-41
115	REF	G	G	72230	72225	0.99995846	0
115	SNV	G	A	72230	3	4.15E-05	0
116	REF	T	T	72230	72211	0.99977848	0
116	SNV	T	A	72230	4	5.54E-05	0
116	DEL	TGGCACGCAGCCTGGGGACTCTGCCTCGTGCCGCTGAGCCTGGCGCAGATCGGTGAGTGCCCGCCGCAGCCTGGGCAGCAAGATGGGTGCGG	T	72230	7	9.69E-05	-91
116	DEL	TGGCACGCAGCCTGGGGACTCTGCCTCGTGCCGCTGAGCCTGGCGCAGATCGGTGAGTGCCCGCCGCAGCCTG	T	72230	5	6.92E-05	-72
117	REF	G	G	72218	72161	0.99921072	0
117	SNV	G	A	72218	3	4.15E-05	0
117	SNV	G	T	72218	1	1.39E-05	0
117	DEL	GGCACGCAGCCTGGGGACTCTGCCTCGTGCC	G	72218	6	8.31E-05	-30
117	DEL	GGCACGCAGCCTGGGGACTCTGCCTCGTGCCGCTGAGCCTGGCGCAGATC	G	72218	6	8.31E-05	-49
117	DEL	GGCACGCAGCCTGGGGACTCTGCCTCGTGCCGCTGAGCCTGGCGCAGATCGGTGAGTGCCC	G	72218	40	0.00055388	-60
117	INS	G	GA	72218	1	1.39E-05	1
118	REF	G	G	72166	72141	0.99966743	0
118	SNV	G	A	72166	12	0.00016629	0
118	DEL	GCACGCAGCCTGGGGACTCTGCCTCGTGCCGCTGAGCCTGGCGCAGATCGGTGAGTGC	G	72166	12	0.00016629	-57
119	REF	C	C	72154	72151	0.99997228	0
119	SNV	C	T	72154	2	2.77E-05	0
120	REF	A	A	72154	71739	0.99427597	0
120	DEL	ACGCAGCCTGGGGACTCTGCCTCGTGCCGCTGAGCCTGGCGCAGAT	A	72154	10	0.0001386	-45
120	DEL	ACGCAGCCTGGGGACTCTGCCTCGTGC	A	72154	33	0.00045737	-26
120	DEL	ACGCAGCCTGGGGACTCTGCCTCGTGCCGCTGAGCCTGGCGCAGATCGGTGAGTGCCCG	A	72154	2	2.77E-05	-58
120	DEL	ACGCAGCCTGGGGACTCTGCCTCGTGCCGCTGAGCCTGGCGCAGATCGGTGAGTGCC	A	72154	21	0.00029105	-56
120	DEL	ACGCAGCCTGGGGACTCTGCCTCGTGCCGCTGAGCCTGGCGCAGATCGGTGAGTGCCCGC	A	72154	320	0.00443508	-59
120	DEL	ACGCAGCCTGGGGACTCTGCCTCGTGCCGCTGAGCCTGG	A	72154	27	0.00037421	-38
121	REF	C	C	71741	71738	0.99998606	0
121	SNV	C	T	71741	1	1.39E-05	0
122	REF	G	G	71741	71736	0.99998606	0
122	SNV	G	A	71741	1	1.39E-05	0
123	REF	C	C	71739	71702	0.99949817	0
123	SNV	C	T	71739	7	9.76E-05	0
123	DEL	CAGCCTGGGGACTCTGCCTCGTGCCGCTG	C	71739	25	0.00034849	-28
123	DEL	CAGCCTGGGGACTCTGCCTCGTGCCGCTGAGCCTGGCGCAGATCGGTGAGTGCCCGCCG	C	71739	4	5.58E-05	-58
124	REF	A	A	71710	71693	0.9998187	0
124	SNV	A	C	71710	1	1.40E-05	0
124	SNV	A	G	71710	6	8.37E-05	0
124	DEL	AGCCTGGGGACTCTGCCTCGTGCCGCTGAGCCTGGCGCAGATCGGTGAGTGCCCGCCGCAGCCTG	A	71710	6	8.37E-05	-64
125	REF	G	G	71704	71691	0.99984659	0
125	DEL	GCCTGGGGACTCTGCCTCGTGCCGCTGAGCCTGGCGCAGAT	G	71704	11	0.00015341	-40
126	REF	C	C	71693	71684	0.99987446	0
126	SNV	C	G	71693	1	1.40E-05	0
126	DEL	CCTGGGGACTCTGCCTCGTGCCGCTGAGCCTGGCGCAGAT	C	71693	6	8.37E-05	-39
126	DEL	CCTGGGGACTCTGCCTCGTGCCG	C	71693	2	2.79E-05	-22
127	REF	C	C	71685	71667	0.9997768	0
127	DEL	CTGGGGACTCTGCCTCGTGCCGCTGAGCCTGGCGCAGAT	C	71685	8	0.0001116	-38
127	DEL	CTGGGGACTCTGCCTCGTGCCGCTGAGCCTGGCGCAGATCGGTGAGTGCCCGCCGCAGCCTGGGCAGCAAGA	C	71685	7	9.77E-05	-71
127	DEL	CT	C	71685	1	1.40E-05	-1
128	REF	T	T	71663	71619	0.99938602	0
128	SNV	T	A	71663	4	5.58E-05	0
128	SNV	T	C	71663	1	1.40E-05	0
128	DEL	TGGGGACTCTGCCTCGTGCCGCTGAGCCTGGCGCAGATCGGTGAGTGCCCGCCGCAGCCTGGGCAGCAAGATGGGTGCGGGGTGCTCAGC	T	71663	9	0.00012559	-89
128	DEL	TGGGGACTCTGCCTCGTGCCGCTGA	T	71663	1	1.40E-05	-24
128	DEL	TGGGGACTCTGCCTCGTGCCGCTGAGCCTGGCGCAGATC	T	71663	17	0.00023722	-38
128	DEL	TG	T	71663	4	5.58E-05	-1
128	DEL	TGGGGACTCTGCCTCGTGCC	T	71663	1	1.40E-05	-19
128	INS	T	TG	71663	7	9.77E-05	1
129	REF	G	G	71632	71565	0.99909256	0
129	SNV	G	A	71632	1	1.40E-05	0
129	SNV	G	T	71632	4	5.58E-05	0
129	DEL	GGGGACTCTGCCTCGTGCCGCTGAGCCTGGCGCAGAT	G	71632	11	0.00015357	-36
129	DEL	GGGGACTCTGCCTCGTGCCGCTGAGCCTGGCGCAGATC	G	71632	11	0.00015357	-37
129	DEL	GGGGACTCTGCCTCGTGCC	G	71632	11	0.00015357	-18
129	DEL	GGGGACTCTGCCTCGTGCCGCTGAGCCTGGCGCAGATCGGTGAGTGCCCGCCGCAGCCTGGGCAGCAAGAT	G	71632	13	0.00018149	-70
129	DEL	GGGGACTCTGCCTCGTGCCGCTGAGCCTGGCGCAGATCGGTGA	G	71632	5	6.98E-05	-42
129	DEL	GGGGACTCTGCCTCGTGCCGCTGAGCCTGGCGCAGATCGGTGAGTGCCCGCCGCAGCCT	G	71632	9	0.00012565	-58
130	REF	G	G	71574	71516	0.99920361	0
130	SNV	G	A	71574	1	1.40E-05	0
130	SNV	G	T	71574	1	1.40E-05	0
130	DEL	GGGACTCTGCCTCGTGCCGCTGAGCCTGGCGCAGATCGGTGAGTGCCCGCCGCAGCCTGGGCAGCAAGATGGGTGCGGGGTGCTCAGCGC	G	71574	4	5.59E-05	-89
130	DEL	GGGACTCTGCCTCGTGCCGCTGAGCCTGGCGCAGATCGGTGAGTGCCCGC	G	71574	9	0.00012575	-49
130	DEL	GGGACTCTGCCTCGTGCCGCTGAGCCTGGCGCAGATC	G	71574	22	0.00030738	-36
130	DEL	GGGACTCTGCCTCGTGC	G	71574	12	0.00016766	-16
130	DEL	GGGACTCTGCCTCGTGCCGCTGAGCCTGGCGCAGAT	G	71574	8	0.00011177	-35
131	REF	G	G	71519	71406	0.99843396	0
131	SNV	G	C	71519	1	1.40E-05	0
131	DEL	GGACTCTGCCTCGTGCCGCTGAGCCT	G	71519	11	0.00015381	-25
131	DEL	GGACTCTGCCTCGTGCCGCTGAGCCTGGCGCAGATCGGTGAGTGCCCGCC	G	71519	7	9.79E-05	-49
131	DEL	GGACTCTGCCTCGTGCCGCTGAGCCTGGCGCA	G	71519	8	0.00011186	-31
131	DEL	GGACTCTGCCTCGTGCCGCTGAGCCTGGCGCAGATC	G	71519	10	0.00013982	-35
131	DEL	GGACTCTGCCTCGTGCCGCT	G	71519	19	0.00026567	-19
131	DEL	GGACTCTGCCTCGTGCCGCTGAGCCTGGCGCAGATCGGT	G	71519	44	0.00061523	-38
131	DEL	GGACTCTGCCTCGTGCCGCTGA	G	71519	3	4.20E-05	-21
131	DEL	GGACTCTGCCTCGTGCCGCTGAGCCTGGCGCAGATCGGTGA	G	71519	5	6.99E-05	-40
131	DEL	GGACTCTGCCTCGTGCCGCTGAGCCTGGCGCAGATCGGTGAGTGCCCGCCGCA	G	71519	4	5.59E-05	-52
132	REF	G	G	71401	71317	0.9988935	0
132	SNV	G	A	71401	1	1.40E-05	0
132	SNV	G	C	71401	33	0.00046221	0
132	DEL	GACTCTGCCTCGTGCCGCTGAGCCTGGCGCAGATCGGTGAGTGCCCGCCGCAGCCTGGGC	G	71401	43	0.00060227	-59
132	DEL	GACTCTGCCTCGTGCCGCTGAGCCTGGCGCAGATCGGT	G	71401	2	2.80E-05	-37
133	REF	A	A	71351	71211	0.99809382	0
133	SNV	A	G	71351	1	1.40E-05	0
133	DEL	ACTCTGCCTCGTGCCG	A	71351	58	0.00081293	-15
133	DEL	ACTCTGCCTCGTGCCGCTGAGCCTGGCGCAGATCGGTGAGTG	A	71351	8	0.00011213	-41
133	DEL	ACTCTGCCTCGTGCCGCTGAGCCTGGCGCAGATCGGTGAGTGCCCGCCGCAGCCTGGGCAG	A	71351	5	7.01E-05	-60
133	DEL	ACTCTGCCTCGTGC	A	71351	12	0.00016819	-13
133	DEL	ACTCTGCCTCGTGCCGCTGAGCCTGGCGCAGATCGGTGAGTGCCCGC	A	71351	16	0.00022426	-46
133	DEL	ACTCTGCCTCGTGCCGCTGAGCCTGGCGCAGATCGGTGAGTGCCCGCCG	A	71351	5	7.01E-05	-48
133	DEL	ACTCTGCCTCGTGCCGCTGAGCCTGGCGCAGATCGGTGAGT	A	71351	8	0.00011213	-40
133	DEL	ACTCTGCCTCGTGCCGCTGAGCCTGGCGCAGATCGGTGAGTGCCCGCCGCAGCCTGGG	A	71351	3	4.21E-05	-57
133	DEL	ACTCTGCCTCGTGCCGCTGAGCCTGGCGCAGATCGGTGAGTGCCCGCCGCAGCCTGGGCAGCAAGATGGGTGCGGGGTG	A	71351	5	7.01E-05	-78
133	DEL	ACTCTGCCTCGTGCCGCTGAG	A	71351	1	1.40E-05	-20
133	DEL	ACTCTGCCTCGTGCCGCTGAGCCTGGC	A	71351	8	0.00011213	-26
133	DEL	ACTCTGCCTCGTGCCGCTGAGCCTGGCGCAGATCGGTGAGTGCCCGCCGCAGC	A	71351	6	8.41E-05	-52
134	REF	C	C	71216	71091	0.99828683	0
134	SNV	C	T	71216	1	1.40E-05	0
134	DEL	CTCTGCCTCGTGCCGCTGAGCCTGGCGCAGA	C	71216	69	0.00096892	-30
134	DEL	CTCTGCCTCGTGCCGCTGAGCCTGGCGCAGATCGG	C	71216	16	0.00022468	-34
134	DEL	CTCTGCCTCGTGCCGCTGAGCCTGGCGCAGATCGGTGAGTG	C	71216	1	1.40E-05	-40
134	DEL	CTCTGCCTCGTGCCGCTGAGCCTGGCGCAGATCGGTGAGTGCCCGCCGCAGCCTGGGCA	C	71216	5	7.02E-05	-58
134	DEL	CTCTG	C	71216	6	8.43E-05	-4
134	DEL	CTCTGCCTCGTGCCGCTGAGCCTGGCGCAGATCGGTGAGTGCCCGCCGCAGCCTGG	C	71216	9	0.00012638	-55
134	DEL	CTCTGCCTCGTGCCGCTGAGCCTGGCGCAGATCGGTGAG	C	71216	15	0.00021064	-38
135	REF	T	T	71094	70773	0.99554086	0
135	SNV	T	C	71094	9	0.0001266	0
135	DEL	TCTGCCTCGTGCCGCTGAGCCTGGCGCAGATCGGTGAGTGCCCGCCGCAGCCTGGGCAGC	T	71094	7	9.85E-05	-59
135	DEL	TCTGCCTCGTGCCGCTGAGCCTGGCGCAGATCGGTGAGTGCCCGCCGCAGCCTGGG	T	71094	30	0.000422	-55
135	DEL	TCTGCCTCGTGCCGCTGAGC	T	71094	70	0.00098467	-19
135	DEL	TCTGCCTCGTGCCGCTGAGCCTGGCGCAGATCGGTGAGTGCCCGCCG	T	71094	21	0.0002954	-46
135	DEL	TCTGCCTCGTG	T	71094	35	0.00049233	-10
135	DEL	TCTGCCTC	T	71094	12	0.0001688	-7
135	DEL	TCTGCCTCGTGCCGCTGAGCCTGG	T	71094	6	8.44E-05	-23
135	DEL	TCTGCCTCGTGCCGCTGAGCCTGGCGCAGATCGGTGAGTGCCCGCCGCAGCCTGGGCAGCAA	T	71094	7	9.85E-05	-61
135	DEL	TCTGCCTCGTGCCGCTGAGCCTGGCGCAGATCGGTGAGTGC	T	71094	18	0.0002532	-40
135	DEL	TCTGCCTCGTGCCGCTGAGCCTGGCGCAGATCGGTGAGTGCCCGCCGCAGC	T	71094	28	0.00039387	-50
135	DEL	TCTGCCTCGTGCCG	T	71094	58	0.00081587	-13
135	DEL	TCTGCCTCGTGCCGCTGAGCCTGGCGCAGA	T	71094	4	5.63E-05	-29
135	DEL	TCTGCCTCGTGCCGCTGAGCCTGGCG	T	71094	12	0.0001688	-25
136	REF	C	C	70785	70086	0.99016699	0
136	SNV	C	T	70785	3	4.24E-05	0
136	DEL	CTGCCTCG	C	70785	308	0.00435139	-7
136	DEL	CTGCCTCGTGCCGCTGAGCCTGGCGCAGATCGG	C	70785	31	0.00043796	-32
136	DEL	CTGCCTCGTGCCGCTGAGCCTGGCGCAGATCGGTGAGTGCCCGCCGCAGCCTGGGCAGCAAGATGGG	C	70785	10	0.00014128	-66
136	DEL	CTGCCTCGTGCCGCTGAG	C	70785	3	4.24E-05	-17
136	DEL	CTGCCTCGTGCCGCTGAGCCTGGCGCAGATCGGTGAG	C	70785	335	0.00473284	-36
136	DEL	CTGCCTCGT	C	70785	6	8.48E-05	-8
137	REF	T	T	70091	69436	0.99071154	0
137	SNV	T	A	70091	12	0.00017122	0
137	SNV	T	C	70091	1	1.43E-05	0
137	DEL	TGCCTCGTGCCGCTGAGCCTGGCGCAGATCGGTGAGTGCCCGCC	T	70091	26	0.00037097	-43
137	DEL	TGCCTCGTGCCGCTGAGCCTGGCGCAGATCGGTGAGTGCCC	T	70091	90	0.00128412	-40
137	DEL	TGCCTCGTGCCGCTGAGCCTG	T	70091	25	0.0003567	-20
137	DEL	TGCCTCGTGCCG	T	70091	9	0.00012841	-11
137	DEL	TGCCTCGTGCCGCTGAGCCTGGCGCAGATCGGTGAGTGCCCGCCGCAGCCTGGGCAGCAAGATGGGTGCGGG	T	70091	8	0.00011414	-71
137	DEL	TGCCTCGTGCCGCTGAGCCTGGC	T	70091	32	0.00045658	-22
137	DEL	TGCCTCGTGCCGCTGAGCCTGGCGCAGATCGGTGA	T	70091	3	4.28E-05	-34
137	DEL	TGCCTCGTGCCGCTGAGCCTGGCGCAGATCGGTGAGTGCCCGCCGCAGCCTGGGCA	T	70091	2	2.85E-05	-55
137	DEL	TGCCTCGTGCCGCTGAGCCTGGCGCA	T	70091	12	0.00017122	-25
137	DEL	TGCCTCGTGCCGCTGA	T	70091	101	0.00144107	-15
137	DEL	TGCCTCGTGCCGCTGAGCCTGGCGCAGATCGGTGAGTGCCCGCCGCA	T	70091	162	0.00231141	-46
137	DEL	TGCCTCGTGCC	T	70091	21	0.00029963	-10
137	DEL	TGCCTCGTGCCGCTGAGCCTGGCGCAGATCG	T	70091	41	0.00058499	-30
137	DEL	TGCCTCGTGCCGCTGAGCCTGGCGCAGATCGGTGAGTGCCCGCCGCAGCCTGG	T	70091	26	0.00037097	-52
137	DEL	TGCCTCGTGCCGCTGAGCCTGGCG	T	70091	7	9.99E-05	-23
137	DEL	TGCCTCGTGCCGCTGAGCCTGGCGCAGATC	T	70091	73	0.00104156	-29
138	REF	G	G	69446	69108	0.99516157	0
138	SNV	G	A	69446	1	1.44E-05	0
138	SNV	G	C	69446	5	7.20E-05	0
138	DEL	GCCTCGTGCCGCTGAGCCTGGCGCAGATCGGTGAGTGCCCGCCGCAGCCTGGGCAGCAAGAT	G	69446	7	0.0001008	-61
138	DEL	GCCTCGT	G	69446	1	1.44E-05	-6
138	DEL	GCCT	G	69446	6	8.64E-05	-3
138	DEL	GCCTCGTGCCGCTGAGCC	G	69446	10	0.000144	-17
138	DEL	GCCTCGTGCCGCTGAGCCTGGCGCAGAT	G	69446	142	0.00204481	-27
138	DEL	GCCTCGTGC	G	69446	34	0.0004896	-8
138	DEL	GCCTCGTGCCGCTGAGCCTGGCGCAGATCGGTGAGTGC	G	69446	4	5.76E-05	-37
138	DEL	GCCTCGTGCCGC	G	69446	6	8.64E-05	-11
138	DEL	GCCTCGTGCCGCTGAGCCTGGCGCAGATC	G	69446	26	0.0003744	-28
138	DEL	GCCTCGTGCCGCTGAGCCTGGCGCAGATCGGTGAGTGCCCGCCGCAGCCTGGGCAGCAAGATGGGTGCGGGGTGCTCAGCGCGGAC	G	69446	3	4.32E-05	-85
138	DEL	GCCTCGTGCCGCTGAGCCTGGCGCAGATCGGTGAGTGCC	G	69446	3	4.32E-05	-38
138	INS	G	GA	69446	88	0.00126721	1
139	REF	C	C	69204	68931	0.99614151	0
139	SNV	C	A	69204	18	0.00026012	0
139	SNV	C	G	69204	14	0.00020232	0
139	SNV	C	T	69204	27	0.00039018	0
139	DEL	CCTCGT	C	69204	1	1.45E-05	-5
139	DEL	CCTCGTGCCGCTGAGCCTGGCGCAGATCGG	C	69204	2	2.89E-05	-29
139	DEL	CCTCGTGCCGCTGAGCCTGGCGCAGATCGGTGAGTG	C	69204	12	0.00017342	-35
139	DEL	CCTCGTGCCGCTGAGCCTGGCGCAGATCGGTGAGTGCCCGCCGCAGCCTGGGCAGCAAGA	C	69204	5	7.23E-05	-59
139	DEL	CCTCG	C	69204	4	5.78E-05	-4
139	DEL	CCTCGTGCCGCTGAGCCTGG	C	69204	10	0.00014451	-19
139	DEL	CCTCGTG	C	69204	8	0.00011561	-6
139	DEL	CCTCGTGCCGCTGAGCCTGGCGCAGAT	C	69204	21	0.00030348	-26
139	DEL	CCTCGTGCCGCTGAGCCTG	C	69204	13	0.00018787	-18
139	DEL	CCTCGTGCCGCTGAGCCTGGCG	C	69204	25	0.00036128	-21
139	DEL	CCTCGTGCCGCTGAGCCTGGCGCAGATCGGTGAGTGCCCGCCGCAGCCTGGGCAGCAAGATGGGT	C	69204	10	0.00014451	-64
139	DEL	CCTCGTGCCGCTGAGCCTGGCGCAGATCGGTGAGTGCCCGCCG	C	69204	4	5.78E-05	-42
139	DEL	CCTCGTGCCG	C	69204	29	0.00041909	-9
139	DEL	CCTCGTGCCGCTGAGCCTGGCGCA	C	69204	7	0.00010116	-23
139	DEL	CCTCGTGCCGCTGAGCCTGGCGCAGA	C	69204	7	0.00010116	-25
139	DEL	CCTCGTGCCGCTGAGCCTGGCGCAGATCGGTGAGTGCCCGCCGCAG	C	69204	7	0.00010116	-45
139	DEL	CCT	C	69204	2	2.89E-05	-2
139	INS	C	CAA	69204	10	0.00014451	2
139	INS	C	CA	69204	15	0.00021677	1
139	INS	C	CCA	69204	6	8.67E-05	2
139	INS	C	CG	69204	10	0.00014451	1
140	REF	C	C	69021	67944	0.98446737	0
140	SNV	C	A	69021	8	0.00011592	0
140	SNV	C	G	69021	5	7.25E-05	0
140	SNV	C	T	69021	10	0.00014489	0
140	DEL	CTCGTGCCGCTGAGCCTGGCGCAGATCGGTGAGTGCCCGCCGCAGCCTGGGCAGCAAGA	C	69021	7	0.00010143	-58
140	DEL	CTCGTGCCGCTGAGCCTGGCGCAGATCGG	C	69021	8	0.00011592	-28
140	DEL	CTCGTGCCGCTGAGCCTGGCGCAGATCGGTGAGTGCCCGCCGCAGCCTGGGCAGCAA	C	69021	4	5.80E-05	-56
140	DEL	CTCGTG	C	69021	11	0.00015938	-5
140	DEL	CTCGTGCCGCT	C	69021	18	0.00026081	-10
140	DEL	CTCGTGCCGCTGAGCCTGGCGCAGATCGGTGAGTGCCCGCCGCAGCCTG	C	69021	3	4.35E-05	-48
140	DEL	CTCGTGCCGCTGAGCCTGG	C	69021	20	0.00028979	-18
140	DEL	CTCGTGCCGCTGAGCCTGGCG	C	69021	4	5.80E-05	-20
140	DEL	CTCG	C	69021	41	0.00059407	-3
140	DEL	CTCGTGCCGCTGAGCCTGGCGCAGA	C	69021	926	0.01341718	-24
140	DEL	CTCGTGCCGCTGAGCCTGGCGCAGATCGGTGAG	C	69021	7	0.00010143	-32
141	REF	T	T	67944	67669	0.99601119	0
141	DEL	TCGTGCCGC	T	67944	9	0.00013247	-8
141	DEL	TCGTGCCGCTGAGCCTGG	T	67944	44	0.00064763	-17
141	DEL	TCGTGCCGCTGAGCCTGGCGCAGATCGGTGAGTGCCCGCC	T	67944	2	2.94E-05	-39
141	DEL	TCGTGCCGCTGAGCCTG	T	67944	12	0.00017663	-16
141	DEL	TCGTGCCGCTGAGC	T	67944	11	0.00016191	-13
141	DEL	TCGTGCCGCTGAGCCTGGCGCAGATCGGTGAGTGCCCGCCG	T	67944	16	0.0002355	-40
141	DEL	TCGTGCCGCTGAGCCTGGCGCAGATCGGTGAGTGCC	T	67944	36	0.00052988	-35
141	DEL	TCGTGC	T	67944	68	0.00100088	-5
141	DEL	TCGTGCCGCTGAGCCTGGCG	T	67944	31	0.00045628	-19
141	DEL	TCGTGCCGCTGAGCCTGGCGCAGATCGGTGAGTGCCCGCCGCAGCCTGGGCAGCAAGATGGGTGCGGGGTGCTCAGCGCGGACCCGG	T	67944	1	1.47E-05	-86
141	DEL	TCGTGCCGCTGAGCCTGGCGCAGATCGGTGAGTGCCCGCCGCAGC	T	67944	13	0.00019135	-44
141	DEL	TCGTGCCG	T	67944	23	0.00033853	-7
141	DEL	TCGTGCCGCTGAGCCTGGCGCAGATC	T	67944	5	7.36E-05	-25
142	REF	C	C	67671	67113	0.99182751	0
142	SNV	C	G	67671	45	0.00066503	0
142	SNV	C	T	67671	6	8.87E-05	0
142	DEL	CGTGCCGCTGAGCCTGGCGCAGATCGGTGAGTGCCCGCCGCAGCCTG	C	67671	7	0.00010345	-46
142	DEL	CGT	C	67671	19	0.00028079	-2
142	DEL	CG	C	67671	14	0.0002069	-1
142	DEL	CGTGCCGCTG	C	67671	19	0.00028079	-9
142	DEL	CGTG	C	67671	8	0.00011823	-3
142	DEL	CGTGCCGCTGAG	C	67671	9	0.00013301	-11
142	DEL	CGTGCCGCTGAGCCTGGCGCAGATCGGTGAGTGCCCGCCGCAGCCTGGGCAGCAAGATGG	C	67671	8	0.00011823	-59
142	DEL	CGTGCCG	C	67671	8	0.00011823	-6
142	DEL	CGTGCCGCTGAGCCT	C	67671	4	5.91E-05	-14
142	DEL	CGTGCCGCTGAGCCTGGCGCAGATCG	C	67671	236	0.00348772	-25
142	DEL	CGTGCCGCTGAGCCTGGCGCAGATCGGTGA	C	67671	23	0.0003399	-29
142	DEL	CGTGCCGCT	C	67671	1	1.48E-05	-8
142	DEL	CGTGCCGCTGAGCCTGGCGCAGAT	C	67671	1	1.48E-05	-23
142	DEL	CGTGCCGCTGAGCCTG	C	67671	6	8.87E-05	-15
142	DEL	CGTGCCGCTGAGCCTGGCGCAGATCGGTGAGTGCCCGCCGCAGCCTGGGCAGCAAGATGGGTGCGGG	C	67671	9	0.00013301	-66
142	DEL	CGTGCCGCTGAGCCTGGCGCAGATCGGTGAGTGCCCGCCGCA	C	67671	8	0.00011823	-41
142	DEL	CGTGCCGCTGAGCCTGGCGCAGATCGG	C	67671	7	0.00010345	-26
142	DEL	CGTGCCGCTGAGCCTGGCG	C	67671	10	0.00014778	-18
142	INS	C	CGTGA	67671	17	0.00025123	4
142	INS	C	CG	67671	88	0.00130051	1
143	REF	G	G	67271	67181	0.99867697	0
143	SNV	G	A	67271	11	0.00016352	0
143	SNV	G	T	67271	7	0.00010406	0
143	DEL	GTGCCGCTGAGCCTGGCGCAGATCGGTGAGTGCCCGCC	G	67271	3	4.46E-05	-37
143	DEL	GTGCCGCTGAGCCTGGCGCAGA	G	67271	14	0.00020812	-21
143	DEL	GTGCCGCT	G	67271	5	7.43E-05	-7
143	DEL	GTGC	G	67271	13	0.00019325	-3
143	DEL	GTGCCGCTGAGCCTGGCGCAGATC	G	67271	28	0.00041623	-23
143	DEL	GT	G	67271	3	4.46E-05	-1
143	INS	G	GT	67271	5	7.43E-05	1
144	REF	T	T	67562	67046	0.99237726	0
144	SNV	T	A	67562	3	4.44E-05	0
144	SNV	T	C	67562	36	0.00053285	0
144	SNV	T	G	67562	41	0.00060686	0
144	DEL	TGCCG	T	67562	1	1.48E-05	-4
144	DEL	TGCCGCTGAGCCTGGC	T	67562	7	0.00010361	-15
144	DEL	TGCC	T	67562	1	1.48E-05	-3
144	DEL	TG	T	67562	2	2.96E-05	-1
144	DEL	TGCCGCTGAGCCTGGCGCAGATCGGTGAGTGCCC	T	67562	8	0.00011841	-33
144	DEL	TGCCGC	T	67562	12	0.00017762	-5
144	DEL	TGCCGCTGAGC	T	67562	6	8.88E-05	-10
144	DEL	TGC	T	67562	8	0.00011841	-2
144	DEL	TGCCGCTGAGCCTGGCGCAGATCGGTGAGTGCCCGCC	T	67562	3	4.44E-05	-36
144	INS	T	TA	67562	23	0.00034043	1
144	INS	T	TC	67562	35	0.00051805	1
144	INS	T	TCA	67562	1	1.48E-05	2
144	INS	T	TG	67562	328	0.00485487	1
145	REF	G	G	67539	67460	0.99885988	0
145	SNV	G	A	67539	2	2.96E-05	0
145	SNV	G	C	67539	12	0.00017768	0
145	SNV	G	T	67539	10	0.00014807	0
145	DEL	GC	G	67539	12	0.00017768	-1
145	DEL	GCCGCTGAGCCTGGCGCAGATCGGTGAGTGC	G	67539	10	0.00014807	-30
145	DEL	GCCGC	G	67539	4	5.92E-05	-4
145	DEL	GCCGCTGAGCCTGGCGCAGATC	G	67539	9	0.00013326	-21
145	DEL	GCCGCTGAGCC	G	67539	1	1.48E-05	-10
145	DEL	GCCGCTGAGC	G	67539	2	2.96E-05	-9
145	DEL	GCCGCTGAGCCTGGCGC	G	67539	10	0.00014807	-16
145	INS	G	GCAGAGCCTGAGCCTGGCGCAGATCT	67539	4	5.92E-05	25
145	INS	G	GAC	67539	1	1.48E-05	2
146	REF	C	C	67555	67443	0.99835687	0
146	SNV	C	A	67555	40	0.00059212	0
146	SNV	C	G	67555	29	0.00042929	0
146	SNV	C	T	67555	3	4.44E-05	0
146	DEL	CCGCTGAGCCTGGCGCAGAT	C	67555	20	0.00029606	-19
146	DEL	CCGCTGAGCCTGGCGCAGATCGG	C	67555	7	0.00010362	-22
146	DEL	CCGCTGAGCCTG	C	67555	7	0.00010362	-11
146	INS	C	CT	67555	1	1.48E-05	1
146	INS	C	CAGAT	67555	4	5.92E-05	4
147	REF	C	C	67712	67596	0.99833109	0
147	SNV	C	A	67712	2	2.95E-05	0
147	SNV	C	G	67712	1	1.48E-05	0
147	SNV	C	T	67712	2	2.95E-05	0
147	DEL	CGCTGAGCCTGGCGCAGATCGGTGAGTGCCCGCCGCAGCCTGGGCAGCAAGATGGGTGCGGGGTGCT	C	67712	4	5.91E-05	-66
147	DEL	CGCTGAGCCTGGCGCAGATCGGTGAGTGCCCGCCGCAGCCTGGGCA	C	67712	14	0.00020677	-45
147	DEL	CG	C	67712	88	0.00129968	-1
147	INS	C	CAA	67712	1	1.48E-05	2
147	INS	C	CA	67712	1	1.48E-05	1
148	REF	G	G	67651	67576	0.9989209	0
148	SNV	G	A	67651	10	0.00014782	0
148	SNV	G	C	67651	10	0.00014782	0
148	SNV	G	T	67651	45	0.0006652	0
148	DEL	GC	G	67651	8	0.00011826	-1
149	REF	C	C	67919	67817	0.99858643	0
149	SNV	C	A	67919	8	0.0001178	0
149	SNV	C	G	67919	18	0.00026504	0
149	SNV	C	T	67919	5	7.36E-05	0
149	DEL	CTG	C	67919	40	0.00058899	-2
149	DEL	CTGAGCCTGGCGCAGATCGG	C	67919	7	0.00010307	-19
149	INS	C	CAA	67919	1	1.47E-05	2
149	INS	C	CG	67919	17	0.00025032	1
150	REF	T	T	67911	67847	0.99914587	0
150	SNV	T	A	67911	13	0.00019144	0
150	SNV	T	C	67911	2	2.95E-05	0
150	SNV	T	G	67911	20	0.00029453	0
150	DEL	TGAGCCTGGCGCAGATCGGTGAGTGCCCGCC	T	67911	10	0.00014726	-30
150	DEL	TGAGCCTGGCGCAGATCGGTGAGTGCCCGCCGCA	T	67911	3	4.42E-05	-33
150	DEL	TGAGCCTGGCGCAGATCGGTGAG	T	67911	8	0.00011781	-22
150	INS	T	TCTAG	67911	2	2.95E-05	4
151	REF	G	G	67933	67839	0.99866039	0
151	SNV	G	A	67933	8	0.00011777	0
151	SNV	G	C	67933	40	0.00058884	0
151	SNV	G	T	67933	3	4.42E-05	0
151	DEL	GAGCCTGGCGCAGATCGGTGAGTGCCCGCCGC	G	67933	35	0.00051524	-31
151	DEL	GAGCCTGGCGCAGA	G	67933	5	7.36E-05	-13
152	REF	A	A	67977	67947	0.9996175	0
152	SNV	A	G	67977	9	0.00013241	0
152	SNV	A	T	67977	1	1.47E-05	0
152	DEL	AGCCTGGCGCAGATCGGTGAGT	A	67977	5	7.36E-05	-21
152	DEL	AG	A	67977	1	1.47E-05	-1
152	DEL	AGCCTGGC	A	67977	9	0.00013241	-7
152	INS	A	ATCGGTGAGT	67977	1	1.47E-05	9
153	REF	G	G	68067	67986	0.99882467	0
153	SNV	G	A	68067	2	2.94E-05	0
153	SNV	G	C	68067	9	0.00013222	0
153	SNV	G	T	68067	19	0.00027914	0
153	DEL	GCC	G	68067	18	0.00026445	-2
153	DEL	GCCTGGCGCAGAT	G	68067	9	0.00013222	-12
153	DEL	GCCTGGCGC	G	68067	17	0.00024976	-8
153	INS	G	GA	68067	1	1.47E-05	1
153	INS	G	GT	68067	5	7.35E-05	1
154	REF	C	C	68038	67987	0.99930917	0
154	SNV	C	A	68038	10	0.00014699	0
154	SNV	C	G	68038	16	0.00023518	0
154	SNV	C	T	68038	18	0.00026457	0
154	DEL	CCTGGCGCAGATCGGTGAGTG	C	68038	1	1.47E-05	-20
154	DEL	CCTGGCGCAGATCGGTGAGTGCCCGCCGCAGCCTGGGCAGCAAG	C	68038	1	1.47E-05	-43
154	DEL	CCT	C	68038	1	1.47E-05	-2
155	REF	C	C	68124	68107	0.99980916	0
155	SNV	C	G	68124	2	2.94E-05	0
155	DEL	CTGGCGCAGATCGG	C	68124	6	8.81E-05	-13
155	INS	C	CCAGA	68124	5	7.34E-05	4
156	REF	T	T	68152	68027	0.9982391	0
156	SNV	T	A	68152	37	0.00054294	0
156	SNV	T	C	68152	1	1.47E-05	0
156	DEL	TGGCGCAGATC	T	68152	76	0.00111524	-10
156	DEL	TGGCGCAGATCGGTGAGTGCCCGCCGC	T	68152	6	8.80E-05	-26
157	REF	G	G	68086	67988	0.99861931	0
157	SNV	G	A	68086	23	0.00033783	0
157	SNV	G	C	68086	18	0.00026439	0
157	SNV	G	T	68086	14	0.00020563	0
157	DEL	GGCGC	G	68086	10	0.00014688	-4
157	DEL	GGCGCAGATC	G	68086	15	0.00022032	-9
157	DEL	GGCGCAGAT	G	68086	14	0.00020563	-8
158	REF	G	G	68110	67968	0.99792979	0
158	SNV	G	A	68110	24	0.00035238	0
158	SNV	G	C	68110	22	0.00032301	0
158	DEL	GC	G	68110	33	0.00048452	-1
158	DEL	GCGCAGATCGGTGAGTGC	G	68110	9	0.00013214	-17
158	DEL	GCGCAGAT	G	68110	25	0.00036706	-7
158	DEL	GCGCA	G	68110	10	0.00014682	-4
158	DEL	GCGCAGATC	G	68110	18	0.00026428	-8
159	REF	C	C	68122	68042	0.9988403	0
159	SNV	C	A	68122	12	0.00017616	0
159	SNV	C	G	68122	12	0.00017616	0
159	SNV	C	T	68122	9	0.00013212	0
159	DEL	CGCAGATCGGTGAGTGCCCGCCGCAGCCTGG	C	68122	11	0.00016148	-30
159	DEL	CGCAG	C	68122	14	0.00020552	-4
159	DEL	CGCAGATCGGT	C	68122	10	0.0001468	-10
159	INS	C	CCTGG	68122	7	0.00010276	4
159	INS	C	CT	68122	4	5.87E-05	1
160	REF	G	G	68171	68117	0.99923719	0
160	SNV	G	A	68171	19	0.00027872	0
160	SNV	G	C	68171	1	1.47E-05	0
160	SNV	G	T	68171	23	0.0003374	0
160	DEL	GCAGATC	G	68171	8	0.00011736	-6
160	DEL	GCAGAT	G	68171	1	1.47E-05	-5
161	REF	C	C	68244	68186	0.99916475	0
161	SNV	C	A	68244	15	0.0002198	0
161	SNV	C	G	68244	5	7.33E-05	0
161	DEL	CAGATCGGTGAG	C	68244	4	5.86E-05	-11
161	DEL	CAGATCGGTGA	C	68244	14	0.00020515	-10
161	INS	C	CG	68244	1	1.47E-05	1
161	INS	C	CT	68244	3	4.40E-05	1
161	INS	C	CAG	68244	15	0.0002198	2
162	REF	A	A	68267	68188	0.99891594	0
162	SNV	A	C	68267	2	2.93E-05	0
162	SNV	A	G	68267	3	4.40E-05	0
162	SNV	A	T	68267	25	0.00036624	0
162	DEL	AGAT	A	68267	5	7.33E-05	-3
162	DEL	AGATCGGT	A	68267	20	0.00029299	-7
162	DEL	AGATCG	A	68267	1	1.47E-05	-5
162	DEL	AGATCGG	A	68267	10	0.00014649	-6
162	DEL	AGATC	A	68267	8	0.0001172	-4
163	REF	G	G	68260	68202	0.99917958	0
163	SNV	G	A	68260	15	0.00021975	0
163	DEL	GATC	G	68260	14	0.0002051	-3
163	DEL	GAT	G	68260	1	1.47E-05	-2
163	INS	G	GCA	68260	17	0.00024906	2
163	INS	G	GC	68260	9	0.00013185	1
164	REF	A	A	68259	68188	0.99901839	0
164	SNV	A	C	68259	27	0.00039558	0
164	SNV	A	G	68259	2	2.93E-05	0
164	SNV	A	T	68259	10	0.00014651	0
164	DEL	ATCGGTGAGTGCCCGCCGCAGCCTG	A	68259	7	0.00010256	-24
164	DEL	ATCGGTGAGTGCCCGCC	A	68259	11	0.00016116	-16
164	DEL	ATCGGTG	A	68259	8	0.00011721	-6
164	DEL	ATCGGTGAGTGCCCGC	A	68259	1	1.47E-05	-15
164	INS	A	AC	68259	1	1.47E-05	1
165	REF	T	T	69264	69183	0.99890267	0
165	SNV	T	A	69264	8	0.00011551	0
165	SNV	T	C	69264	4	5.78E-05	0
165	SNV	T	G	69264	48	0.00069305	0
165	DEL	TC	T	69264	6	8.66E-05	-1
165	INS	T	TC	69264	1	1.44E-05	1
165	INS	T	TCCAGGCTG	69264	9	0.00012995	8
166	REF	C	C	69557	69490	0.99910858	0
166	SNV	C	A	69557	16	0.00023004	0
166	SNV	C	G	69557	11	0.00015816	0
166	SNV	C	T	69557	10	0.00014378	0
166	DEL	CGGTGAGTGCCCGCCGCAG	C	69557	5	7.19E-05	-18
166	DEL	CGGTGAGTGCCCGCCGCAGCCTGGGCAGCAAGA	C	69557	7	0.00010064	-32
166	INS	C	CCT	69557	13	0.00018691	2
167	REF	G	G	69912	69859	0.99929908	0
167	SNV	G	A	69912	38	0.00054357	0
167	SNV	G	T	69912	8	0.00011444	0
167	DEL	GGTGAGTGCCCGCCGCAGCCTGGGCAGCAAGAT	G	69912	3	4.29E-05	-32
168	REF	G	G	70204	70155	0.9993305	0
168	SNV	G	A	70204	15	0.00021367	0
168	SNV	G	C	70204	22	0.00031338	0
168	SNV	G	T	70204	9	0.0001282	0
168	INS	G	GN	70204	1	1.42E-05	1
169	REF	T	T	70305	70296	0.99990043	0
169	SNV	T	G	70305	7	9.96E-05	0
170	REF	G	G	70381	70351	0.99960215	0
170	SNV	G	C	70381	8	0.00011367	0
170	DEL	GAGTGCCC	G	70381	8	0.00011367	-7
170	INS	G	GC	70381	5	7.10E-05	1
170	INS	G	GGGCAGCA	70381	7	9.95E-05	7
171	REF	A	A	70381	70356	0.99970161	0
171	SNV	A	C	70381	2	2.84E-05	0
171	SNV	A	G	70381	10	0.00014209	0
171	SNV	A	T	70381	2	2.84E-05	0
171	DEL	AGTGCCCGC	A	70381	7	9.95E-05	-8
172	REF	G	G	70435	70424	0.99990061	0
172	INS	G	GCA	70435	6	8.52E-05	2
172	INS	G	GT	70435	1	1.42E-05	1
173	REF	T	T	70804	70764	0.99944918	0
173	SNV	T	A	70804	6	8.47E-05	0
173	SNV	T	G	70804	10	0.00014124	0
173	DEL	TG	T	70804	17	0.0002401	-1
173	INS	T	TGA	70804	5	7.06E-05	2
173	INS	T	TN	70804	1	1.41E-05	1
174	REF	G	G	70800	70780	0.99973163	0
174	SNV	G	A	70800	9	0.00012712	0
174	SNV	G	T	70800	2	2.83E-05	0
174	DEL	GC	G	70800	8	0.000113	-1
175	REF	C	C	70831	70812	0.9997741	0
175	SNV	C	T	70831	7	9.88E-05	0
175	INS	C	CA	70831	1	1.41E-05	1
175	INS	C	CT	70831	8	0.00011295	1
176	REF	C	C	70890	70886	0.99997179	0
176	SNV	C	A	70890	2	2.82E-05	0
177	REF	C	C	70950	70929	0.9997322	0
177	SNV	C	A	70950	3	4.23E-05	0
177	SNV	C	T	70950	14	0.00019733	0
177	DEL	CGCCG	C	70950	2	2.82E-05	-4
178	REF	G	G	71094	71077	0.99978901	0
178	SNV	G	A	71094	8	0.00011253	0
178	SNV	G	T	71094	1	1.41E-05	0
178	INS	G	GGGC	71094	6	8.44E-05	3
179	REF	C	C	71096	71083	0.99984528	0
179	SNV	C	A	71096	6	8.44E-05	0
179	SNV	C	T	71096	2	2.81E-05	0
179	INS	C	CA	71096	3	4.22E-05	1
180	REF	C	C	71449	71444	0.99997201	0
180	SNV	C	T	71449	2	2.80E-05	0
181	REF	G	G	71511	71486	0.99967836	0
181	SNV	G	A	71511	6	8.39E-05	0
181	SNV	G	C	71511	10	0.00013984	0
181	SNV	G	T	71511	7	9.79E-05	0
182	REF	C	C	71563	71558	0.99993013	0
182	SNV	C	G	71563	4	5.59E-05	0
182	SNV	C	T	71563	1	1.40E-05	0
183	REF	A	A	71611	71581	0.99965087	0
183	SNV	A	C	71611	7	9.78E-05	0
183	SNV	A	G	71611	5	6.98E-05	0
183	SNV	A	T	71611	13	0.00018155	0
184	REF	G	G	71788	71781	0.99991642	0
184	SNV	G	A	71788	4	5.57E-05	0
184	SNV	G	T	71788	2	2.79E-05	0
185	REF	C	C	71795	71792	0.99998607	0
185	SNV	C	T	71795	1	1.39E-05	0
186	REF	C	C	71841	71839	0.99998608	0
186	SNV	C	T	71841	1	1.39E-05	0
187	REF	T	T	71841	71829	0.99987472	0
187	SNV	T	A	71841	1	1.39E-05	0
187	SNV	T	C	71841	8	0.00011136	0
188	REF	G	G	71850	71847	1	0
189	REF	G	G	71878	71871	0.99993044	0
189	SNV	G	A	71878	3	4.17E-05	0
189	INS	G	GCCCA	71878	2	2.78E-05	4
190	REF	G	G	71924	71921	0.99997219	0
190	SNV	G	A	71924	1	1.39E-05	0
190	INS	G	GN	71924	1	1.39E-05	1
191	REF	C	C	71957	71945	0.99987492	0
191	SNV	C	T	71957	1	1.39E-05	0
191	INS	C	CA	71957	8	0.00011118	1
192	REF	A	A	72000	71991	0.99991666	0
192	SNV	A	G	72000	6	8.33E-05	0
193	REF	G	G	72021	72015	0.99991669	0
193	SNV	G	A	72021	5	6.94E-05	0
193	SNV	G	T	72021	1	1.39E-05	0
194	REF	C	C	72026	72022	0.99995835	0
194	SNV	C	A	72026	1	1.39E-05	0
194	SNV	C	T	72026	2	2.78E-05	0
195	REF	A	A	72026	72015	0.99987504	0
195	SNV	A	G	72026	4	5.55E-05	0
195	DEL	AAGATGGGT	A	72026	5	6.94E-05	-8
196	REF	A	A	72021	72021	1	0
197	REF	G	G	72032	72021	0.99987505	0
197	SNV	G	C	72032	8	0.00011106	0
197	SNV	G	T	72032	1	1.39E-05	0
198	REF	A	A	72033	72025	0.99994447	0
198	SNV	A	C	72033	1	1.39E-05	0
198	SNV	A	G	72033	2	2.78E-05	0
198	INS	A	AG	72033	1	1.39E-05	1
199	REF	T	T	72059	72045	0.99981959	0
199	SNV	T	A	72059	8	0.00011102	0
199	SNV	T	G	72059	5	6.94E-05	0
200	REF	G	G	72082	72069	0.99984739	0
200	SNV	G	A	72082	7	9.71E-05	0
200	SNV	G	T	72082	4	5.55E-05	0
201	REF	G	G	72082	72074	0.99991676	0
201	SNV	G	A	72082	1	1.39E-05	0
201	SNV	G	C	72082	2	2.78E-05	0
201	SNV	G	T	72082	3	4.16E-05	0
202	REF	G	G	72090	72088	0.99998613	0
202	SNV	G	A	72090	1	1.39E-05	0
203	REF	T	T	72100	72090	0.99988904	0
203	SNV	T	C	72100	6	8.32E-05	0
203	SNV	T	G	72100	2	2.77E-05	0
204	REF	G	G	72115	72115	1	0
205	REF	C	C	72115	72106	0.99988906	0
205	SNV	C	T	72115	2	2.77E-05	0
205	DEL	CG	C	72115	6	8.32E-05	-1
206	REF	G	G	72109	72105	0.99997226	0
206	SNV	G	A	72109	1	1.39E-05	0
206	SNV	G	T	72109	1	1.39E-05	0
207	REF	G	G	72119	72115	0.99998613	0
207	SNV	G	A	72119	1	1.39E-05	0
208	REF	G	G	72126	72123	0.99998613	0
208	SNV	G	T	72126	1	1.39E-05	0
209	REF	G	G	72143	72141	1	0
210	REF	T	T	72143	72135	0.99990297	0
210	SNV	T	C	72143	4	5.55E-05	0
210	SNV	T	G	72143	3	4.16E-05	0
211	REF	G	G	72143	72141	1	0
212	REF	C	C	72148	72133	0.99986139	0
212	SNV	C	G	72148	1	1.39E-05	0
212	SNV	C	T	72148	9	0.00012475	0
213	REF	T	T	72148	72136	0.99990297	0
213	SNV	T	C	72148	7	9.70E-05	0
214	REF	C	C	72152	72152	1	0
215	REF	A	A	72152	72132	0.99973666	0
215	SNV	A	C	72152	1	1.39E-05	0
215	SNV	A	G	72152	8	0.00011088	0
215	SNV	A	T	72152	10	0.0001386	0
216	REF	G	G	72152	72145	0.9999307	0
216	SNV	G	A	72152	1	1.39E-05	0
216	SNV	G	T	72152	4	5.54E-05	0
217	REF	C	C	72152	72145	0.9999307	0
217	SNV	C	G	72152	1	1.39E-05	0
217	SNV	C	T	72152	1	1.39E-05	0
217	INS	C	CGCGGACCCG	72152	3	4.16E-05	9
218	REF	G	G	72161	72159	1	0
219	REF	C	C	72160	72157	1	0
220	REF	G	G	72163	72160	1	0
221	REF	G	G	72163	72152	0.99987528	0
221	SNV	G	A	72163	9	0.00012472	0
222	REF	A	A	72163	72158	0.99998614	0
222	SNV	A	G	72163	1	1.39E-05	0
223	REF	C	C	72163	72158	0.99998614	0
223	SNV	C	T	72163	1	1.39E-05	0
224	REF	C	C	72169	72168	1	0
225	REF	C	C	72169	72167	1	0
226	REF	G	G	72169	72168	0.99998614	0
226	SNV	G	C	72169	1	1.39E-05	0
227	REF	G	G	72169	72164	0.99995843	0
227	SNV	G	A	72169	2	2.77E-05	0
227	INS	G	GA	72169	1	1.39E-05	1
228	REF	C	C	72172	72164	0.99995843	0
228	SNV	C	T	72172	3	4.16E-05	0
229	REF	G	G	72176	72158	0.99977831	0
229	SNV	G	A	72176	10	0.00013855	0
229	SNV	G	C	72176	1	1.39E-05	0
229	SNV	G	T	72176	5	6.93E-05	0
230	REF	G	G	72179	72175	0.99998614	0
230	SNV	G	A	72179	1	1.39E-05	0
231	REF	C	C	72180	72174	0.99994458	0
231	SNV	C	A	72180	1	1.39E-05	0
231	SNV	C	G	72180	1	1.39E-05	0
231	SNV	C	T	72180	2	2.77E-05	0
232	REF	A	A	72180	72177	0.99998615	0
232	SNV	A	C	72180	1	1.39E-05	0
233	REF	G	G	72198	72198	1	0
234	REF	C	C	72199	72194	0.99995845	0
234	SNV	C	T	72199	3	4.16E-05	0
235	REF	C	C	72200	72198	1	0
236	REF	C	C	72210	72199	0.99986151	0
236	SNV	C	T	72210	10	0.00013849	0
237	REF	C	C	72220	72213	0.99994461	0
237	SNV	C	A	72220	2	2.77E-05	0
237	SNV	C	T	72220	2	2.77E-05	0
238	REF	T	T	72220	72196	0.99984766	0
238	SNV	T	C	72220	9	0.00012464	0
238	SNV	T	G	72220	1	1.39E-05	0
238	INS	T	TC	72220	1	1.39E-05	1
239	REF	C	C	72220	72219	1	0
240	REF	C	C	72220	72217	0.99995846	0
240	SNV	C	T	72220	3	4.15E-05	0
241	REF	G	G	72221	72216	0.99998615	0
241	SNV	G	C	72221	1	1.39E-05	0
242	REF	G	G	72221	72212	0.99993076	0
242	SNV	G	A	72221	4	5.54E-05	0
242	DEL	GC	G	72221	1	1.39E-05	-1
243	REF	C	C	72225	72222	0.99995846	0
243	SNV	C	T	72225	2	2.77E-05	0
243	INS	C	CA	72225	1	1.39E-05	1
244	REF	T	T	72226	72207	0.99980615	0
244	SNV	T	C	72226	13	0.00018	0
244	INS	T	TG	72226	1	1.39E-05	1
245	REF	G	G	72226	72220	0.99994462	0
245	SNV	G	T	72226	4	5.54E-05	0
246	REF	A	A	72231	72215	0.99987539	0
246	SNV	A	C	72231	5	6.92E-05	0
246	SNV	A	G	72231	2	2.77E-05	0
246	SNV	A	T	72231	2	2.77E-05	0
247	REF	G	G	72231	72225	0.99994462	0
247	SNV	G	C	72231	4	5.54E-05	0
248	REF	T	T	72225	72212	0.99987538	0
248	SNV	T	C	72225	3	4.15E-05	0
248	SNV	T	G	72225	6	8.31E-05	0
249	REF	C	C	72232	72222	0.99993077	0
249	SNV	C	A	72232	1	1.39E-05	0
249	INS	C	CCG	72232	4	5.54E-05	2
250	REF	G	G	72239	72232	0.99993078	0
250	SNV	G	T	72239	5	6.92E-05	0
251	REF	G	G	72239	72234	0.99993079	0
251	SNV	G	A	72239	5	6.92E-05	0
252	REF	C	C	72239	72227	0.99988925	0
252	SNV	C	A	72239	4	5.54E-05	0
252	SNV	C	T	72239	4	5.54E-05	0
253	REF	C	C	72239	72234	0.99998616	0
253	SNV	C	T	72239	1	1.38E-05	0
254	REF	C	C	72235	72228	0.99991694	0
254	SNV	C	A	72235	6	8.31E-05	0
255	REF	T	T	72235	72201	0.99966771	0
255	SNV	T	C	72235	3	4.15E-05	0
255	DEL	TG	T	72235	3	4.15E-05	-1
255	INS	T	TG	72235	17	0.00023538	1
255	INS	T	TN	72235	1	1.39E-05	1
256	REF	G	G	72232	72230	0.99998616	0
256	SNV	G	A	72232	1	1.38E-05	0
257	REF	G	G	72235	72229	0.99995847	0
257	SNV	G	T	72235	3	4.15E-05	0
258	REF	G	G	72241	72235	0.99994463	0
258	SNV	G	T	72241	4	5.54E-05	0
259	REF	G	G	72241	72235	0.99994463	0
259	SNV	G	A	72241	4	5.54E-05	0
260	REF	G	G	72239	72231	0.99995847	0
260	SNV	G	T	72239	3	4.15E-05	0
261	REF	A	A	72235	72131	0.99959812	0
261	SNV	A	C	72235	1	1.39E-05	0
261	SNV	A	G	72235	27	0.00037417	0
261	SNV	A	T	72235	1	1.39E-05	0
262	REF	C	C	72235	72232	0.99998616	0
262	INS	C	CT	72235	1	1.38E-05	1
263	REF	T	T	72235	72228	0.99995847	0
263	SNV	T	C	72235	1	1.38E-05	0
263	SNV	T	G	72235	1	1.38E-05	0
263	INS	T	TG	72235	1	1.38E-05	1
264	REF	G	G	72235	72233	0.99998616	0
264	SNV	G	T	72235	1	1.38E-05	0
265	REF	G	G	72235	72232	1	0
266	REF	A	A	72234	72093	0.9990992	0
266	SNV	A	C	72234	1	1.39E-05	0
266	SNV	A	G	72234	61	0.00084537	0
266	SNV	A	T	72234	2	2.77E-05	0
266	INS	A	AG	72234	1	1.39E-05	1
267	REF	G	G	72234	72232	0.99998616	0
267	SNV	G	A	72234	1	1.38E-05	0
268	REF	T	T	72234	72190	0.99966765	0
268	SNV	T	C	72234	13	0.00018002	0
268	SNV	T	G	72234	11	0.00015233	0
269	REF	C	C	72234	72232	1	0
270	REF	A	A	72234	72224	0.99994462	0
270	SNV	A	C	72234	2	2.77E-05	0
270	SNV	A	T	72234	2	2.77E-05	0
271	REF	A	A	72227	72223	1	0
272	REF	G	G	72227	72218	0.99998615	0
272	SNV	G	A	72227	1	1.39E-05	0
273	REF	T	T	72219	72201	0.99995845	0
273	SNV	T	A	72219	1	1.39E-05	0
273	SNV	T	G	72219	2	2.77E-05	0
274	REF	G	G	72217	72206	0.99995845	0
274	SNV	G	T	72217	3	4.16E-05	0
275	REF	A	A	72211	72187	0.99994459	0
275	SNV	A	G	72211	4	5.54E-05	0
276	REF	G	G	72210	72205	1	0
277	REF	C	C	72190	72176	1	0
278	REF	T	T	71641	71628	0.99997208	0
278	SNV	T	C	71641	1	1.40E-05	0
278	SNV	T	G	71641	1	1.40E-05	0
279	REF	G	G	6920	6907	0.99985524	0
279	INS	G	GC	6920	1	0.00014476	1
280	REF	T	T	5689	5668	0.9998236	0
280	SNV	T	G	5689	1	0.0001764	0
281	REF	C	C	5582	5568	1	0
282	REF	T	T	5486	5463	1	0
283	REF	G	G	5445	5440	1	0
284	REF	C	C	5339	5324	0.99962448	0
284	SNV	C	G	5339	2	0.00037552	0
285	REF	G	G	5309	5305	1	0
286	REF	A	A	4953	4919	0.99857897	0
286	SNV	A	G	4953	7	0.00142103	0
287	REF	A	A	4893	4866	0.99958915	0
287	SNV	A	C	4893	2	0.00041085	0
288	REF	G	G	4846	4835	1	0
289	REF	T	T	4711	4692	0.99978692	0
289	SNV	T	G	4711	1	0.00021308	0
290	REF	G	G	4698	4688	1	0
291	REF	C	C	4677	4670	1	0
292	REF	A	A	4599	4589	1	0
293	REF	T	T	4560	4556	1	0
294	REF	T	T	4404	4396	0.99977257	0
294	SNV	T	G	4404	1	0.00022743	0
295	REF	G	G	4353	4332	1	0
296	REF	G	G	4284	4275	1	0
297	REF	G	G	4245	4241	1	0
298	REF	C	C	4088	4075	1	0
299	REF	T	T	4037	4003	0.99950062	0
299	SNV	T	G	4037	1	0.00024969	0
299	DEL	TC	T	4037	1	0.00024969	-1
300	REF	C	C	3969	3958	1	0
301	REF	C	C	3929	3925	1	0
302	REF	G	G	3845	3842	0.99947971	0
302	SNV	G	C	3845	2	0.00052029	0
303	REF	G	G	2950	2949	1	0
304	REF	A	A	2643	2622	0.99847677	0
304	SNV	A	C	2643	1	0.00038081	0
304	SNV	A	G	2643	2	0.00076161	0
304	SNV	A	T	2643	1	0.00038081	0
305	REF	A	A	2569	2560	1	0
306	REF	A	A	2429	2424	0.9991756	0
306	SNV	A	G	2429	2	0.0008244	0
307	REF	G	G	2373	2368	0.99957788	0
307	DEL	GC	G	2373	1	0.00042212	-1
308	REF	C	C	2266	2264	1	0
309	REF	A	A	2102	2097	0.99857143	0
309	DEL	AG	A	2102	3	0.00142857	-1
310	REF	G	G	2044	2039	0.9995098	0
310	SNV	G	A	2044	1	0.0004902	0
311	REF	G	G	2005	2002	1	0
312	REF	G	G	1981	1977	0.99848485	0
312	SNV	G	C	1981	1	0.00050505	0
312	SNV	G	T	1981	1	0.00050505	0
312	DEL	GC	G	1981	1	0.00050505	-1
313	REF	C	C	1965	1961	0.99949032	0
313	SNV	C	G	1965	1	0.00050968	0
314	REF	T	T	1891	1889	1	0
315	REF	G	G	1524	1520	0.99868594	0
315	SNV	G	T	1524	2	0.00131406	0
316	REF	G	G	1492	1492	1	0
317	REF	G	G	1375	1375	1	0
318	REF	A	A	1361	1335	0.99850411	0
318	SNV	A	C	1361	1	0.00074794	0
318	SNV	A	G	1361	1	0.00074794	0
319	REF	T	T	1219	1208	1	0
320	REF	T	T	1199	1197	1	0
321	REF	T	T	1184	1183	1	0
322	REF	G	G	1155	1155	1	0
323	REF	C	C	1140	1140	1	0
