# Supplementary material for: Pathways and signatures of mutagenesis at targeted DNA nicks
Source: PLoS Genet. 2021 Apr 15;17(4):e1009329. doi: 10.1371/journal.pgen.1009329 (PMC8078790; doi:10.1371/journal.pgen.1009329)
Supplement: S1 Data — (ZIP) [file pgen.1009329.s008.zip › Nick_siBRCA2+siREV3.vcf]

POS	ID	Reference	Alternate allele	Read Depth	Alternate allele observation count	Allele Frequency	Indel Size
1	REF	T	T	8	8	1	0
2	REF	T	T	9	9	1	0
3	REF	C	C	9	9	1	0
4	REF	G	G	9	9	1	0
5	REF	G	G	9	9	1	0
6	REF	T	T	13	13	1	0
7	REF	C	C	16	16	1	0
8	REF	C	C	23	23	1	0
9	REF	G	G	170	170	1	0
10	REF	C	C	132066	132066	1	0
11	REF	C	C	134253	134253	1	0
12	REF	A	A	134452	134451	1	0
13	REF	T	T	134645	134643	1	0
14	REF	C	C	134797	134797	1	0
15	REF	C	C	134851	134842	0.99994809	0
15	SNV	C	A	134851	3	2.23E-05	0
15	SNV	C	T	134851	4	2.97E-05	0
16	REF	T	T	134874	134854	0.99986654	0
16	SNV	T	C	134874	18	0.00013346	0
17	REF	C	C	134884	134883	1	0
18	REF	G	G	134892	134812	0.99942916	0
18	SNV	G	A	134892	28	0.00020758	0
18	SNV	G	T	134892	49	0.00036326	0
19	REF	T	T	134900	134886	0.99990363	0
19	SNV	T	A	134900	7	5.19E-05	0
19	SNV	T	C	134900	6	4.45E-05	0
20	REF	C	C	134906	134906	1	0
21	REF	C	C	134913	134907	0.99996294	0
21	SNV	C	T	134913	5	3.71E-05	0
22	REF	C	C	134920	134913	0.99995553	0
22	SNV	C	T	134920	6	4.45E-05	0
23	REF	G	G	134926	134916	0.99995553	0
23	SNV	G	A	134926	6	4.45E-05	0
24	REF	T	T	134929	134928	1	0
25	REF	C	C	134931	134924	0.99994812	0
25	SNV	C	T	134931	7	5.19E-05	0
26	REF	C	C	134934	134918	0.99988883	0
26	SNV	C	A	134934	12	8.89E-05	0
26	SNV	C	T	134934	3	2.22E-05	0
27	REF	T	T	134938	134926	0.99992589	0
27	SNV	T	A	134938	1	7.41E-06	0
27	SNV	T	C	134938	9	6.67E-05	0
28	REF	C	C	134940	134939	1	0
29	REF	C	C	134942	134940	0.99999259	0
29	SNV	C	T	134942	1	7.41E-06	0
30	REF	G	G	134942	134932	0.9999333	0
30	SNV	G	A	134942	9	6.67E-05	0
31	REF	C	C	134943	134938	0.99997777	0
31	SNV	C	A	134943	1	7.41E-06	0
31	SNV	C	T	134943	2	1.48E-05	0
32	REF	C	C	134944	134942	0.99999259	0
32	SNV	C	T	134944	1	7.41E-06	0
33	REF	G	G	134944	134939	0.99997036	0
33	SNV	G	A	134944	1	7.41E-06	0
33	SNV	G	C	134944	1	7.41E-06	0
33	INS	G	GGCCCCT	134944	2	1.48E-05	6
34	REF	G	G	134944	134920	0.99983697	0
34	SNV	G	A	134944	6	4.45E-05	0
34	SNV	G	C	134944	1	7.41E-06	0
34	SNV	G	T	134944	4	2.96E-05	0
34	DEL	GC	G	134944	11	8.15E-05	-1
35	REF	C	C	134934	134927	0.99995553	0
35	SNV	C	T	134934	6	4.45E-05	0
36	REF	C	C	134945	134938	0.99994813	0
36	SNV	C	A	134945	1	7.41E-06	0
36	SNV	C	T	134945	1	7.41E-06	0
36	INS	C	CT	134945	1	7.41E-06	1
36	INS	C	CCCTGCCCCGCGCCCAGGGAT	134945	4	2.96E-05	20
37	REF	C	C	134945	134939	0.99998518	0
37	SNV	C	A	134945	1	7.41E-06	0
37	SNV	C	T	134945	1	7.41E-06	0
38	REF	C	C	134948	134932	0.99991107	0
38	SNV	C	A	134948	5	3.71E-05	0
38	SNV	C	T	134948	2	1.48E-05	0
38	DEL	CT	C	134948	5	3.71E-05	-1
39	REF	T	T	134943	134900	0.99970357	0
39	SNV	T	C	134943	40	0.00029643	0
40	REF	G	G	134948	134924	0.99982956	0
40	SNV	G	A	134948	3	2.22E-05	0
40	DEL	GCCCCGCGC	G	134948	1	7.41E-06	-8
40	DEL	GC	G	134948	19	0.0001408	-1
41	REF	C	C	134928	134919	0.9999333	0
41	SNV	C	G	134928	1	7.41E-06	0
41	SNV	C	T	134928	7	5.19E-05	0
41	INS	C	CG	134928	1	7.41E-06	1
42	REF	C	C	134947	134945	1	0
43	REF	C	C	134947	134933	0.99990367	0
43	SNV	C	A	134947	3	2.22E-05	0
43	SNV	C	T	134947	10	7.41E-05	0
44	REF	C	C	134947	134945	0.99999259	0
44	SNV	C	G	134947	1	7.41E-06	0
45	REF	G	G	134948	134938	0.99994813	0
45	SNV	G	A	134948	6	4.45E-05	0
45	SNV	G	C	134948	1	7.41E-06	0
46	REF	C	C	134948	134943	0.99997777	0
46	SNV	C	A	134948	2	1.48E-05	0
46	SNV	C	G	134948	1	7.41E-06	0
47	REF	G	G	134948	134925	0.9998592	0
47	SNV	G	A	134948	5	3.71E-05	0
47	SNV	G	C	134948	2	1.48E-05	0
47	DEL	GC	G	134948	12	8.89E-05	-1
48	REF	C	C	134936	134932	0.99999259	0
48	SNV	C	T	134936	1	7.41E-06	0
49	REF	C	C	134949	134947	0.99999259	0
49	SNV	C	G	134949	1	7.41E-06	0
50	REF	C	C	134949	134947	0.99999259	0
50	SNV	C	A	134949	1	7.41E-06	0
51	REF	A	A	134949	134927	0.99986661	0
51	SNV	A	G	134949	13	9.63E-05	0
51	DEL	AG	A	134949	5	3.71E-05	-1
52	REF	G	G	134944	134939	0.99999259	0
52	SNV	G	T	134944	1	7.41E-06	0
53	REF	G	G	134949	134943	0.99997777	0
53	SNV	G	A	134949	3	2.22E-05	0
54	REF	G	G	134949	134937	0.99994072	0
54	SNV	G	A	134949	8	5.93E-05	0
55	REF	A	A	134948	134933	0.99989626	0
55	SNV	A	G	134948	13	9.63E-05	0
55	SNV	A	T	134948	1	7.41E-06	0
56	REF	T	T	134948	134937	0.9999259	0
56	SNV	T	C	134948	10	7.41E-05	0
57	REF	C	C	134948	134948	1	0
58	REF	C	C	134948	134945	0.99997777	0
58	SNV	C	A	134948	1	7.41E-06	0
58	SNV	C	T	134948	2	1.48E-05	0
59	REF	T	T	134944	134940	0.99997036	0
59	SNV	T	C	134944	4	2.96E-05	0
60	REF	C	C	134944	134937	0.99996295	0
60	SNV	C	T	134944	4	2.96E-05	0
60	INS	C	CCGNG	134944	1	7.41E-06	4
61	REF	C	C	134943	134934	0.99993331	0
61	SNV	C	A	134943	1	7.41E-06	0
61	SNV	C	T	134943	8	5.93E-05	0
62	REF	A	A	134944	134927	0.99987402	0
62	SNV	A	G	134944	15	0.00011116	0
62	SNV	A	T	134944	2	1.48E-05	0
63	REF	G	G	134944	134939	0.99996295	0
63	SNV	G	A	134944	1	7.41E-06	0
63	SNV	G	C	134944	1	7.41E-06	0
63	SNV	G	T	134944	3	2.22E-05	0
64	REF	C	C	134944	134942	0.99999259	0
64	SNV	C	T	134944	1	7.41E-06	0
65	REF	T	T	134942	134933	0.99994813	0
65	SNV	T	C	134942	7	5.19E-05	0
66	REF	C	C	134935	134921	0.99991848	0
66	SNV	C	A	134935	5	3.71E-05	0
66	SNV	C	G	134935	1	7.41E-06	0
66	SNV	C	T	134935	5	3.71E-05	0
67	REF	C	C	134935	134921	0.99991107	0
67	SNV	C	T	134935	4	2.96E-05	0
67	DEL	CT	C	134935	3	2.22E-05	-1
67	INS	C	CT	134935	5	3.71E-05	1
68	REF	T	T	134932	134903	0.99979249	0
68	SNV	T	A	134932	3	2.22E-05	0
68	SNV	T	C	134932	9	6.67E-05	0
68	DEL	TTTCGCC	T	134932	16	0.00011858	-6
69	REF	T	T	134915	134903	0.99993329	0
69	SNV	T	C	134915	9	6.67E-05	0
70	REF	T	T	134915	134907	0.9999407	0
70	SNV	T	C	134915	1	7.41E-06	0
70	INS	T	TCGCCCG	134915	6	4.45E-05	6
70	INS	T	TCGCNCG	134915	1	7.41E-06	6
71	REF	C	C	134915	134913	0.99998518	0
71	SNV	C	G	134915	1	7.41E-06	0
71	SNV	C	T	134915	1	7.41E-06	0
72	REF	G	G	134913	134895	0.99987399	0
72	SNV	G	A	134913	7	5.19E-05	0
72	SNV	G	C	134913	1	7.41E-06	0
72	DEL	GC	G	134913	9	6.67E-05	-1
73	REF	C	C	134904	134887	0.99990363	0
73	SNV	C	A	134904	1	7.41E-06	0
73	SNV	C	T	134904	12	8.90E-05	0
74	REF	C	C	134903	134899	0.99997776	0
74	SNV	C	G	134903	1	7.41E-06	0
74	SNV	C	T	134903	2	1.48E-05	0
75	REF	C	C	134919	134909	0.9999407	0
75	SNV	C	A	134919	2	1.48E-05	0
75	SNV	C	G	134919	1	7.41E-06	0
75	SNV	C	T	134919	5	3.71E-05	0
76	REF	G	G	134919	134903	0.99990364	0
76	SNV	G	A	134919	9	6.67E-05	0
76	SNV	G	C	134919	1	7.41E-06	0
76	SNV	G	T	134919	3	2.22E-05	0
77	REF	C	C	134918	134904	0.99991106	0
77	SNV	C	G	134918	1	7.41E-06	0
77	SNV	C	T	134918	11	8.15E-05	0
78	REF	G	G	134918	134891	0.99982211	0
78	SNV	G	A	134918	22	0.00016307	0
78	SNV	G	C	134918	2	1.48E-05	0
79	REF	C	C	134918	134903	0.99990364	0
79	SNV	C	A	134918	3	2.22E-05	0
79	SNV	C	G	134918	1	7.41E-06	0
79	SNV	C	T	134918	9	6.67E-05	0
80	REF	C	C	134918	134884	0.99976282	0
80	SNV	C	A	134918	1	7.41E-06	0
80	SNV	C	T	134918	11	8.15E-05	0
80	INS	C	CCTCCGTTCGCTCCGTTCG	134918	20	0.00014824	18
81	REF	C	C	134918	134914	0.99997776	0
81	SNV	C	A	134918	1	7.41E-06	0
81	SNV	C	T	134918	1	7.41E-06	0
81	DEL	CT	C	134918	1	7.41E-06	-1
82	REF	T	T	134917	134895	0.99985176	0
82	SNV	T	C	134917	12	8.89E-05	0
82	DEL	TCCGTTCGCTCCGGACACCATGGACAAGTTTTGGTGGCACGCAGCCTGGGGACTCTGCCTCG	T	134917	7	5.19E-05	-61
82	INS	T	TCCGTTCGCTCCGTTCGCN	134917	1	7.41E-06	18
83	REF	C	C	134911	134910	1	0
84	REF	C	C	134911	134910	0.99999259	0
84	SNV	C	G	134911	1	7.41E-06	0
85	REF	G	G	134911	134897	0.99991105	0
85	SNV	G	A	134911	11	8.15E-05	0
85	SNV	G	T	134911	1	7.41E-06	0
86	REF	T	T	134911	134901	0.9999407	0
86	SNV	T	C	134911	8	5.93E-05	0
87	REF	T	T	134911	134899	0.99993329	0
87	SNV	T	C	134911	9	6.67E-05	0
88	REF	C	C	134911	134901	0.99995552	0
88	SNV	C	A	134911	4	2.97E-05	0
88	SNV	C	G	134911	1	7.41E-06	0
88	SNV	C	T	134911	1	7.41E-06	0
89	REF	G	G	134911	134900	0.99991846	0
89	SNV	G	A	134911	7	5.19E-05	0
89	SNV	G	C	134911	4	2.97E-05	0
90	REF	C	C	134911	134905	0.99995553	0
90	SNV	C	A	134911	4	2.97E-05	0
90	SNV	C	T	134911	1	7.41E-06	0
90	INS	C	CA	134911	1	7.41E-06	1
91	REF	T	T	134911	134886	0.99983693	0
91	SNV	T	A	134911	4	2.97E-05	0
91	SNV	T	C	134911	18	0.00013342	0
92	REF	C	C	134911	134902	0.99993329	0
92	SNV	C	A	134911	8	5.93E-05	0
92	SNV	C	T	134911	1	7.41E-06	0
93	REF	C	C	134911	134902	0.99994811	0
93	SNV	C	G	134911	1	7.41E-06	0
93	SNV	C	T	134911	2	1.48E-05	0
93	INS	C	CGGACACCAT	134911	4	2.97E-05	9
94	REF	G	G	134911	134892	0.99986658	0
94	SNV	G	A	134911	13	9.64E-05	0
94	SNV	G	T	134911	2	1.48E-05	0
94	INS	G	GTTC	134911	1	7.41E-06	3
94	INS	G	GCCATCCTCTGAGAACATGCGCTGTACGGATGGGAAGACTGT	134911	2	1.48E-05	41
95	REF	G	G	134911	134902	0.99994811	0
95	SNV	G	A	134911	4	2.97E-05	0
95	SNV	G	T	134911	2	1.48E-05	0
95	DEL	GA	G	134911	1	7.41E-06	-1
96	REF	A	A	134910	134897	0.99991105	0
96	SNV	A	C	134910	1	7.41E-06	0
96	SNV	A	G	134910	9	6.67E-05	0
96	SNV	A	T	134910	2	1.48E-05	0
97	REF	C	C	134911	134906	0.99997776	0
97	SNV	C	A	134911	1	7.41E-06	0
97	SNV	C	T	134911	2	1.48E-05	0
98	REF	A	A	134911	134895	0.99993329	0
98	SNV	A	C	134911	1	7.41E-06	0
98	SNV	A	G	134911	5	3.71E-05	0
98	SNV	A	T	134911	1	7.41E-06	0
98	INS	A	AG	134911	2	1.48E-05	1
99	REF	C	C	134911	134899	0.99994811	0
99	SNV	C	T	134911	3	2.22E-05	0
99	DEL	CCATGGACAAGTTTTGGTGGCACGCAGCCTGGGGACTCTGCCTCGTGCCGCTGAGCCTGGCG	C	134911	4	2.97E-05	-61
100	REF	C	C	134907	134902	0.99997035	0
100	SNV	C	A	134907	1	7.41E-06	0
100	SNV	C	T	134907	3	2.22E-05	0
101	REF	A	A	134905	134891	0.99992587	0
101	SNV	A	C	134905	1	7.41E-06	0
101	SNV	A	G	134905	8	5.93E-05	0
101	SNV	A	T	134905	1	7.41E-06	0
102	REF	T	T	134905	134882	0.99986657	0
102	SNV	T	C	134905	16	0.00011861	0
102	SNV	T	G	134905	1	7.41E-06	0
102	INS	T	TTCGCTCC	134905	1	7.41E-06	7
103	REF	G	G	134905	134901	0.99998517	0
103	SNV	G	T	134905	2	1.48E-05	0
104	REF	G	G	134905	134884	0.99984433	0
104	SNV	G	A	134905	11	8.15E-05	0
104	SNV	G	C	134905	5	3.71E-05	0
104	SNV	G	T	134905	5	3.71E-05	0
105	REF	A	A	134905	134888	0.99991105	0
105	SNV	A	C	134905	7	5.19E-05	0
105	SNV	A	G	134905	2	1.48E-05	0
105	DEL	ACAAGTTTTGGTGGCACGCAGCCTGGGGACTCTGCCTCGTGCCGCTGAGCCTGGCGCAGATCGGTGAGTGCCCGCCGCAGCCTGGG	A	134905	3	2.22E-05	-85
106	REF	C	C	134902	134901	0.99999259	0
106	SNV	C	A	134902	1	7.41E-06	0
107	REF	A	A	134902	134880	0.9998888	0
107	SNV	A	G	134902	9	6.67E-05	0
107	DEL	AAGTTTTGGTGGCACGCAGCCTGGGGACTCTGCCTCGTGCCGCTGAGCCTGGCGCAGATCGGTG	A	134902	5	3.71E-05	-63
107	DEL	AAGTTTTGGTGGCACGCAG	A	134902	1	7.41E-06	-18
108	REF	A	A	134896	134871	0.99985173	0
108	SNV	A	G	134896	4	2.97E-05	0
108	DEL	AGTTTTGGTGGCACGCAGCCTGGGGACTCTGCCTCGTGCCGCTGAGCCTGGCGCAGATCGGT	A	134896	6	4.45E-05	-61
108	DEL	AGTTTTGGTGGCACGCAGCCTGGGGACTCTGCCTCGTGCCGCTGAGCCTGGCGCAGATCG	A	134896	8	5.93E-05	-59
108	INS	A	ATGG	134896	2	1.48E-05	3
109	REF	G	G	134882	134857	0.99981465	0
109	SNV	G	A	134882	1	7.41E-06	0
109	SNV	G	C	134882	2	1.48E-05	0
109	SNV	G	T	134882	1	7.41E-06	0
109	DEL	GT	G	134882	20	0.00014828	-1
109	INS	G	GA	134882	1	7.41E-06	1
110	REF	T	T	134853	134844	0.99995551	0
110	SNV	T	C	134853	4	2.97E-05	0
110	DEL	TTTTGGTGGCACGCAGCCTGGGGACTCTGCCTCGTGCCGCTGAGCCTGGCGCAGATCGGTGAGTGCCCG	T	134853	2	1.48E-05	-68
111	REF	T	T	134870	134820	0.99965151	0
111	SNV	T	A	134870	2	1.48E-05	0
111	SNV	T	C	134870	2	1.48E-05	0
111	SNV	T	G	134870	7	5.19E-05	0
111	DEL	TTTGGTGGCACGCAGCCTGGGGACTCTGCCTCGTGCCGCTGAGCCTGGCGCAGATCGGTGAGTGCCCGCCGCAGCCTGGGC	T	134870	4	2.97E-05	-80
111	DEL	TTTGGTGGCACGCAGCCTGGGGACTCTGCCTCGTGCCGCTGAGCCTGGCGCAGA	T	134870	16	0.00011864	-53
111	DEL	TTTGGTGGCACGCAGCCTGGGGACTCTGCCTCGTGCCGCTGAGCCTGGCGCAGATCGG	T	134870	9	6.67E-05	-57
111	DEL	TTTGGTGGCACGCAGCCTGGGGACTCTGCCTCGTGCCGCTGAGCCTGGCGCAGATCGGTGAGTG	T	134870	6	4.45E-05	-63
111	INS	T	TG	134870	1	7.41E-06	1
112	REF	T	T	134835	134810	0.99985908	0
112	SNV	T	C	134835	6	4.45E-05	0
112	DEL	TTGGTGGCACGCAGCCTGGGGACTCTGCCTCGTGCCGCTGAGCCTGGCGCAGATCGGTGAG	T	134835	13	9.64E-05	-60
113	REF	T	T	134821	134770	0.99965138	0
113	SNV	T	C	134821	5	3.71E-05	0
113	SNV	T	G	134821	2	1.48E-05	0
113	DEL	TGGTGGCACGCAGCCTGGGGACTCTGCCTCGTGCCGCTGAGCCTGGCGCAGATCGGTGAGTGCCCGCCGCAGCCTGGGCAGCAAGA	T	134821	4	2.97E-05	-85
113	DEL	TGGTGGCACGCAGCCTGGGGACTCTGCCTCGTGCCGCTGAGCCTGGCGCAGATC	T	134821	26	0.00019285	-53
113	DEL	TGGTGGCACGCAGCCTGGGGACTCTGCCTCGTGCCGCTGAGCCTGGCGCA	T	134821	4	2.97E-05	-49
113	DEL	TGGTGGCACGCAGCCTGGGGACTCTGCCTCGTGCCGCTGAGCCTGGCGCAGATCGGTGAGTGCCC	T	134821	6	4.45E-05	-64
114	REF	G	G	134781	134745	0.9997329	0
114	DEL	GGTGGCACGCAGCCTGGGGACTCTGCCTCGTGCC	G	134781	12	8.90E-05	-33
114	DEL	GGTGGCACGCAGCCTGGGGACTCTGCCTCGTGCCGCTGAGCCTGGCGCAGATCGGT	G	134781	4	2.97E-05	-55
114	DEL	GGTGGCACGCAGCCTGGGGACTCTGCCTCGTGCCGCTGAGCCTGGCGCAGATCGGTGAGT	G	134781	6	4.45E-05	-59
114	DEL	GGTGGCACGCAGCCTGGGGACTCTGCCTCGTGCCGCTGAGCCTGGCGCAGATCGGTGA	G	134781	13	9.65E-05	-57
114	INS	G	GA	134781	1	7.42E-06	1
115	REF	G	G	134746	134726	0.99988125	0
115	SNV	G	A	134746	1	7.42E-06	0
115	SNV	G	C	134746	3	2.23E-05	0
115	SNV	G	T	134746	1	7.42E-06	0
115	DEL	GTGGCACGCAGCCTGGGGACTCTGCCTCGTGCCGCTGAGCCTGGCGCAGAT	G	134746	5	3.71E-05	-50
115	DEL	GTGGCACGCAGCC	G	134746	6	4.45E-05	-12
116	REF	T	T	134732	134678	0.99964372	0
116	SNV	T	A	134732	5	3.71E-05	0
116	SNV	T	C	134732	4	2.97E-05	0
116	SNV	T	G	134732	9	6.68E-05	0
116	DEL	TGGCACGCAGCCTGGGGACTCTGCCTCGTGCCGCTGAGCCTGGCGCAGATCGGTGAGTGCCCGCCGCAGCCTG	T	134732	3	2.23E-05	-72
116	DEL	TG	T	134732	1	7.42E-06	-1
116	DEL	TGGCACGCAGCCTGGGGACTCTGCCTCGTGCCGCTGAGCCTGGCGCAGATCGGTGAGTGCCC	T	134732	7	5.20E-05	-61
116	DEL	TGGCACGCAGCCTGGGGACTCTGCCTCGTGCCGCTGAGCCTGGCGCAGATCGGTGAGTGCCCGCCGCAGCCTGGGCAGCAAGATG	T	134732	2	1.48E-05	-84
116	DEL	TGGCACGCAGCCTGGGGACTCTGCCTCGTGCCGCTGAGCCTGGCGCAGATCGGTGAGTGCCCGCCGCAGCCTGGGCAGCAA	T	134732	3	2.23E-05	-80
116	DEL	TGGCACGCAGCCTGGG	T	134732	13	9.65E-05	-15
116	DEL	TGGCACGCAGCCTGGGGACTCTGCCTCGTGCCGCTGAGCCTGGCGCAGATCGGTGAGTGCC	T	134732	1	7.42E-06	-60
117	REF	G	G	134701	134605	0.99931699	0
117	SNV	G	A	134701	4	2.97E-05	0
117	DEL	GGCACGCAGCCTGGGGACTCTGCCTCGTGCCGCTGAGCCTGGCGCAGATCGGTGAGT	G	134701	5	3.71E-05	-56
117	DEL	GGCACGCAGCCTGGGGACTCTGCCTCGTGCCGCTGAGCCTGGCGCAGATCGGTGAGTGCCCGC	G	134701	4	2.97E-05	-62
117	DEL	GGCACGCAGCCTGGGGACTCTGCCTCGTGCCGCTGAGCCTGGCGCAGATCGGTGAGTGCCCGCCGCAGCCTGGGCA	G	134701	4	2.97E-05	-75
117	DEL	GGCACGCAGCCTGGGGACTCTGCCTCGTGCCGCTGAGCCTGGCGCAGATCGGTGAGTGC	G	134701	5	3.71E-05	-58
117	DEL	GGCACGCAGCCTGGGGACTCTGCCTCGTGCCGCTGAGCCTGGCGCAGATCGGTGAGTGCCC	G	134701	64	0.00047514	-60
117	DEL	GGCACGCAGCCTGGGGACTCTGCCTCGT	G	134701	5	3.71E-05	-27
117	INS	G	GA	134701	1	7.42E-06	1
118	REF	G	G	134616	134601	0.99991828	0
118	SNV	G	A	134616	2	1.49E-05	0
118	SNV	G	C	134616	1	7.43E-06	0
118	DEL	GCACGCAGCCTGGGGACTCTGCCTCGTGCCGCTGAGCCTGGCGCAGATCGGTGA	G	134616	8	5.94E-05	-53
119	REF	C	C	134608	134581	0.99982913	0
119	SNV	C	A	134608	7	5.20E-05	0
119	SNV	C	T	134608	1	7.43E-06	0
119	DEL	CA	C	134608	4	2.97E-05	-1
119	DEL	CACGCAGCCTGGGGACTCTGCCTCGTGCCGCTGAGCCTGGCGCAGATCGGTG	C	134608	11	8.17E-05	-51
120	REF	A	A	134593	133163	0.98940478	0
120	SNV	A	C	134593	1	7.43E-06	0
120	SNV	A	G	134593	6	4.46E-05	0
120	SNV	A	T	134593	5	3.72E-05	0
120	DEL	ACGCAGCCTGGGGACTCTGCCTCGTGCCGCTGAGCCTGGCGCAGAT	A	134593	6	4.46E-05	-45
120	DEL	ACGCAGCCTGGGGACTCTGCCTCGTGCCGCTGAGCCTGGCGCAGATCGGTGAGTGCCCGCCGCAGCCTGGGCAGCAAGATGGGTG	A	134593	2	1.49E-05	-84
120	DEL	ACGCAGCCTGGGGACTCTGCCTCGTGC	A	134593	40	0.0002972	-26
120	DEL	ACG	A	134593	1	7.43E-06	-2
120	DEL	ACGCAGCCTGGGGACTCTGCCTCGTGCCGCTGAGCCTGGCGCAGATCGGTGAGTGCC	A	134593	27	0.00020061	-56
120	DEL	ACGCAGCCTGGGGACTCTGCCTCGTGCCGCTGAGCCTGGCGCAGATCGGTGAGTGCCCGC	A	134593	1257	0.00933954	-59
120	DEL	ACGCAGCCTGGGGACTCTGCCTCGTGCCGCTGAGCCTGG	A	134593	74	0.00054982	-38
120	INS	A	ACGC	134593	6	4.46E-05	3
120	INS	A	AG	134593	1	7.43E-06	1
121	REF	C	C	133191	133082	0.99921163	0
121	SNV	C	G	133191	1	7.51E-06	0
121	SNV	C	T	133191	17	0.00012764	0
121	DEL	CGCAGCCTGGGGACTCTGCCTCGTGCCGCTGAGCCTGGCGCAGATCGGTGAGT	C	133191	3	2.25E-05	-52
121	DEL	CGCAGCCTGGGGACTCTGCCTCGTGCCGCTGAGCCTGGCGCAGA	C	133191	3	2.25E-05	-43
121	DEL	CGCAGCCTGGGGACTCTGCCTCGT	C	133191	15	0.00011262	-23
121	DEL	CGCAGCCTGGGGACTCTGCCTCGTGCCGCTGAG	C	133191	9	6.76E-05	-32
121	DEL	CGCAGCCTGGGGACTCTGCCTCGTGCCGCTGAGCCTGGCGCAGATCGGTGAGTGCCCGCCGCAGCCTGG	C	133191	42	0.00031535	-68
121	DEL	CGCAGCCTGGGGACTCTGCCTCGTGCCGCTGAGCCTGGCGCAGATCGGTGAGTGCCCGCCGCAGCCTGGGCA	C	133191	12	9.01E-05	-71
121	INS	C	CA	133191	2	1.50E-05	1
121	INS	C	CT	133191	1	7.51E-06	1
122	REF	G	G	133107	133078	0.99981969	0
122	SNV	G	A	133107	2	1.50E-05	0
122	SNV	G	C	133107	1	7.51E-06	0
122	DEL	GCAGCCTGGGGACTCTGCCTCGTGCCGCTGAGCCTGGCGCAGATCGGTGAGTGC	G	133107	9	6.76E-05	-53
122	DEL	GCAGCCTGGGGACTCTGCCTCGTGCCGCTGAGCCTGGCGCAGATC	G	133107	7	5.26E-05	-44
122	DEL	GCAGCCTGGGGACTCTGCCTCGTGCCGCTGAGCCTGGCGCAGATCGGTGAGT	G	133107	4	3.01E-05	-51
122	INS	G	GC	133107	1	7.51E-06	1
123	REF	C	C	133088	132888	0.99850474	0
123	SNV	C	A	133088	2	1.50E-05	0
123	SNV	C	T	133088	1	7.51E-06	0
123	DEL	CAGCCTGGGGACTCTGCCTCGTGCCGCTGAGCCTGGCGCAGATCGGTGAG	C	133088	6	4.51E-05	-49
123	DEL	CAGCCTGGGGACTCTGCCTCGTGCCGCTGAGCCTGGCGCAGATCGGTGAGTGCCCGCCGCAGCCTGGGCAGCA	C	133088	4	3.01E-05	-72
123	DEL	CAGCCTGGGGACTCTGCCTCGTGCCGCTGAGCCTGGCGCAGATCGGTG	C	133088	1	7.51E-06	-47
123	DEL	CAGCCTGGGGACTCTGCCTCGTGCCGCTG	C	133088	172	0.00129239	-28
123	DEL	CAGCCTGGGGACTCTGCCTCGTGCCGCTGAGCCTGGCGCAGAT	C	133088	3	2.25E-05	-42
123	DEL	CAGCCTGGGGACTCTGCCTCGTGCCGCTGAGCCTGGCGCAG	C	133088	10	7.51E-05	-40
124	REF	A	A	132891	132781	0.99918729	0
124	SNV	A	G	132891	4	3.01E-05	0
124	SNV	A	T	132891	3	2.26E-05	0
124	DEL	AGCCTGGGGACTCTGCCTCGTGCCGCTGAGCCTGGCGCAGATCGGTGAGTGCCCGCCGCAGCCTGGGCAGCAAGATG	A	132891	3	2.26E-05	-76
124	DEL	AGCCTGGGGACTCTGCCTCGTGCCGCTGAGCCTGGC	A	132891	5	3.76E-05	-35
124	DEL	AGCCTGGGGACTCTGCCTCGTGCCGCTGAGCCTGGCGCAGATCG	A	132891	6	4.52E-05	-43
124	DEL	AGCCTGGGGACTCTGCCTCGTGCCGCTGAGCCTGGCGC	A	132891	5	3.76E-05	-37
124	DEL	AGCCTGGGGACTCTGCCTCGTGCCGCTGAGCCTGGCGCAGATCGGT	A	132891	10	7.53E-05	-45
124	DEL	AGCCTGGGGACTCTGCCTCGTGCCGCTGAGCCTGGCGCAGATC	A	132891	10	7.53E-05	-42
124	DEL	AGCCTGGGGACTCTGCCTCGTGCCGCTGAGCCTGGCGCAGATCGGTGAGTGCCCGCCGCAGCCTGGGCAGCAAGAT	A	132891	5	3.76E-05	-75
124	DEL	AGCCTGGGGACTCTGCCTCGTGCCGCTGAGCCTGGCGCAGATCGGTGAGT	A	132891	17	0.00012793	-49
124	DEL	AGCCTGGGGACTCTGCCTCGT	A	132891	13	9.78E-05	-20
124	DEL	AGCCTGGGGACTCTGCCTCGTGCCGCTGAGCCTGGCGCAGATCGGTGAGTGCCCGCC	A	132891	26	0.00019565	-56
124	INS	A	AG	132891	1	7.53E-06	1
125	REF	G	G	132790	132720	0.99948791	0
125	SNV	G	A	132790	5	3.77E-05	0
125	SNV	G	C	132790	8	6.03E-05	0
125	DEL	GCCTGGGGACTCTGCCTCGTGCCGCTGAGCCTGGCGCAGAT	G	132790	12	9.04E-05	-40
125	DEL	GC	G	132790	1	7.53E-06	-1
125	DEL	GCCTGGGGACTCTGCCTCGTGCCGCTGAGCCTGGCGCAGATCGGTGAGTGCC	G	132790	25	0.00018827	-51
125	DEL	GCCTGGGGACTCTGCCTCGTGCCGCTGAGCCTGGCGCAGATCGGTGAGTGC	G	132790	16	0.00012049	-50
125	INS	G	GN	132790	1	7.53E-06	1
126	REF	C	C	132737	132603	0.99902059	0
126	SNV	C	T	132737	9	6.78E-05	0
126	DEL	CCTGGGGACTCTGCCTCGTGCCGCTGAGCCTGGCGCAG	C	132737	7	5.27E-05	-37
126	DEL	CCTGGGGACTCTGCCTCGTGCCGCTGAGCCTGGCG	C	132737	23	0.00017328	-34
126	DEL	CCTGGGG	C	132737	5	3.77E-05	-6
126	DEL	CCTGGGGACTCTGCCTCGTGCCGCTGAGCCTGGCGCAGATCGGTGAGTGCCCGCCG	C	132737	5	3.77E-05	-55
126	DEL	CCTGGGGACTCTGCCTCGTGCCGCTGAGCCTGGCGCAGATCGGTGA	C	132737	5	3.77E-05	-45
126	DEL	CCTGGGGACTCTGCCTCGTGCCGCTGAGCCTGGCGCAGATCGGTGAGTGCCCGCCGCAG	C	132737	2	1.51E-05	-58
126	DEL	CCTGGGGACTCTGCCTCGTGCCGCTG	C	132737	4	3.01E-05	-25
126	DEL	CCTGGGGACTCTGCCTCGTGCCGCTGAGCCTGGCGCAGAT	C	132737	20	0.00015068	-39
126	DEL	CCTGGGGACTCTGCCTCGTGCCG	C	132737	17	0.00012808	-22
126	DEL	CCTGGGGACTCTGCCTCGTGCCGCTGAGCCTGGCGCAGATCGGTGAGTG	C	132737	11	8.29E-05	-48
126	DEL	CCTGGGGACTCTGCCTCGTGCCGCTGAGCCTGGCGCAGATCGGTGAGTGCCCGCCGCAGCCTGGGCAG	C	132737	4	3.01E-05	-67
126	DEL	CCTGGGGACTCTGCCTCGTGCCGCT	C	132737	11	8.29E-05	-24
126	DEL	CCTGGGGACTCTGCCTCGTGCCGCTGAGCCTGGCGCAGATCGGTGAGTGCCCGCCGCAGCCTGGG	C	132737	7	5.27E-05	-64
127	REF	C	C	132615	132375	0.99824294	0
127	SNV	C	A	132615	4	3.02E-05	0
127	SNV	C	T	132615	2	1.51E-05	0
127	DEL	CTGGGGACTCTGCCTCGTGCCGCTGAGCCTGGCGCAGATCGGTGAGTGCCCGCCGCAGCCTGGGCAGCAAGATGGGT	C	132615	6	4.53E-05	-76
127	DEL	CTGGGGACTCTGCCTCGTGCCGCTGAGCCTGGCGCAGAT	C	132615	10	7.54E-05	-38
127	DEL	CTGGGGACTCTGCCTCGTGCCGCTGAGCCTGGCGCAGATCGGTGAG	C	132615	35	0.00026394	-45
127	DEL	CTGGGGACTCTGCCTCGTGCCGCTGAGCCTGGCGCAGATCGGTGAGTGCCCGCCGCAGCCTGGGCAGCAAGATGGG	C	132615	4	3.02E-05	-75
127	DEL	CTGGGGACTCTGCCTCGTGCCGCTGAGCCTGGCGCAGATCGGTGAGTGCCCGCCGCAGCCTGGGCAGCAAGA	C	132615	58	0.00043738	-71
127	DEL	CTGGGG	C	132615	7	5.28E-05	-5
127	DEL	CTGGGGACTCTGCCTCGTGCCGCTGAGCCTGGCGCAGATCGG	C	132615	73	0.00055049	-41
127	DEL	CTGGGGACTCTGCCTCGTGCCGCTGAGCCTGGCGCAGA	C	132615	33	0.00024885	-37
127	INS	C	CATGGACAAGTTT	132615	1	7.54E-06	12
128	REF	T	T	132392	132221	0.99873101	0
128	SNV	T	A	132392	2	1.51E-05	0
128	SNV	T	C	132392	24	0.00018128	0
128	SNV	T	G	132392	3	2.27E-05	0
128	DEL	TGGGGACTCTGCCTCGTGCCGCTGAGCCTGGCGCAGATCGGTGAGTGCCCGCCGCAGCCTGG	T	132392	6	4.53E-05	-61
128	DEL	TGGGGACTCTGCCTCGTGCCGCTGAGCCTGGCGCAGATCGGTGAGTG	T	132392	7	5.29E-05	-46
128	DEL	TG	T	132392	25	0.00018884	-1
128	DEL	TGGGGACTCTGCCTCGTGCCGCTGAGCCTGGCGCA	T	132392	7	5.29E-05	-34
128	DEL	TGGGGACTCTGCCTCGTGCCGCTGAGCCTGGCGCAGATCGGTGAGTGCCCGCCGCAGCCTGGGCAGCAAGATGGGTGCG	T	132392	4	3.02E-05	-78
128	DEL	TGGGGACTCTGCCTCGTGCCGCTGAGCCTGGCGCAGATCGGTGAGTGCCCGCCGCAGCCTGGGCAGCAAGATGGGTGC	T	132392	11	8.31E-05	-77
128	DEL	TGGGGACTCTGCCTCGTGCCGCTGAGCCTGGCGCAGATCGGTGAGTGCCCGCCGCAGCCTGGGCAGCAAGATG	T	132392	7	5.29E-05	-72
128	DEL	TGGGGACTCTGCCTCGTGCCGCTGAGCCTGGCGCAGATCG	T	132392	4	3.02E-05	-39
128	DEL	TGGGGACTCTGCCTCGTGCCGCTGAGCCTGGCGCAGATC	T	132392	41	0.00030969	-38
128	DEL	TGGGGACTCTGCCTCGTGCCGCTGAGCCTGGCGCAGATCGGTGAGTGCCC	T	132392	6	4.53E-05	-49
128	DEL	TGGGGACTCTGCCTCGTGCCGCTGAGCCTGGCGCAGATCGGTG	T	132392	5	3.78E-05	-42
128	INS	T	TC	132392	11	8.31E-05	1
128	INS	T	TG	132392	5	3.78E-05	1
129	REF	G	G	132267	132046	0.99838952	0
129	SNV	G	A	132267	4	3.02E-05	0
129	SNV	G	C	132267	1	7.56E-06	0
129	SNV	G	T	132267	18	0.0001361	0
129	DEL	GGGGACTCTGCCTCGTGCCGCTGAGCCTGGCGCAGAT	G	132267	10	7.56E-05	-36
129	DEL	GGGGACTCTGCCTCGTGCCGCTGAGCCTGGCGCAGATCGGTGAGTGCCCGCC	G	132267	2	1.51E-05	-51
129	DEL	GGGGACTCTGCCTCGTGCCGCT	G	132267	3	2.27E-05	-21
129	DEL	GGGGACTCTGCCTCGTGCCGCTGAGCCTGGCGCAGATC	G	132267	85	0.00064268	-37
129	DEL	GGGGACTCTGCCTCGTGCCGCTGAGCC	G	132267	9	6.81E-05	-26
129	DEL	GGGGACTCTGCCTCGTGCCGCTGAGCCTGGC	G	132267	8	6.05E-05	-30
129	DEL	GGGGACTCTGCCTCGTGCCGCTGAGCCTGGCGCAGATCGGTGAGTGCCCGCCGCAGCCTGGGCAGCAAGAT	G	132267	22	0.00016634	-70
129	DEL	GGGGACTCTGCCTCGTGCCGCTGAGCCT	G	132267	15	0.00011341	-27
129	DEL	GGGGACTCTGCCTCGT	G	132267	3	2.27E-05	-15
129	DEL	GGGGACTCTGCCTCGTGCCGCTGAGCCTGGCGCAGATCGGTGA	G	132267	11	8.32E-05	-42
129	DEL	GGGGACTCTGCCTCGTGCCGCTGAGCCTGGCGCAGATCGGTGAGTGCCCGCCGCAGCCT	G	132267	21	0.00015878	-58
129	INS	G	GGT	132267	1	7.56E-06	2
130	REF	G	G	132103	131847	0.99809234	0
130	SNV	G	A	132103	2	1.51E-05	0
130	SNV	G	C	132103	9	6.81E-05	0
130	SNV	G	T	132103	2	1.51E-05	0
130	DEL	GGGACTCTGCCTCGTGCCGCTGAGCCTGGCGCAGATCGGTGAGTGCCCGCCGCAGCCTGGGCA	G	132103	7	5.30E-05	-62
130	DEL	GGGACTCTGCCTCGTGCCGCTGAGCCTGGCGCAGATCGGTGAGTGCCCGCCGCAGCCTGGGCAGCAAGATGGGTGCGGGGTGCTCAGCGC	G	132103	7	5.30E-05	-89
130	DEL	GGGACTCTGCCTCGTGCCGCTGAGCCTGGCGCAGATC	G	132103	127	0.0009614	-36
130	DEL	GGGACTCTGCCTCGTGC	G	132103	10	7.57E-05	-16
130	DEL	GGGACTCTGCCTCGTGCCGCT	G	132103	14	0.00010598	-20
130	DEL	GGGACTCTGCCTCGTGCCGCTGAGCCT	G	132103	8	6.06E-05	-26
130	DEL	GGGACTCTGCCTC	G	132103	9	6.81E-05	-12
130	DEL	GGGACTCTGCCTCGT	G	132103	6	4.54E-05	-14
130	DEL	GGGA	G	132103	1	7.57E-06	-3
130	DEL	GGGACTCTGCCTCGTGCCGCTGAGCCTGGCGCAGATCGGTGAGTGCCC	G	132103	3	2.27E-05	-47
130	DEL	GGGACTCTGCCTCGTGCCGCTGAGCC	G	132103	5	3.79E-05	-25
130	DEL	GGGACTCTGCCTCGTGCCGCTGAGCCTGGCGCAGATCGGTGAGTGCCCGCC	G	132103	11	8.33E-05	-50
130	DEL	GGGACTCTGCCTCGTGCCGCTGAGCCTGGC	G	132103	11	8.33E-05	-29
130	DEL	GGGACTCTGCCTCGTGCCGCTGAGCCTGGCGCAGATCGGTGA	G	132103	15	0.00011355	-41
130	INS	G	GT	132103	5	3.79E-05	1
131	REF	G	G	131869	131520	0.99742151	0
131	SNV	G	A	131869	8	6.07E-05	0
131	SNV	G	C	131869	8	6.07E-05	0
131	SNV	G	T	131869	16	0.00012134	0
131	DEL	GGACTCTGCCTCGTGCC	G	131869	1	7.58E-06	-16
131	DEL	GGACTCTGCCTCGT	G	131869	11	8.34E-05	-13
131	DEL	GGACTCTGCCTCGTGCCGCTGAGCC	G	131869	1	7.58E-06	-24
131	DEL	GGACTCTGCCTCGTGCCGCTGAGCCT	G	131869	5	3.79E-05	-25
131	DEL	GGACTCTGCCTCGTGCCGCTGAGCCTGGCGCAGATCGGTGAGTGCCCGCC	G	131869	9	6.83E-05	-49
131	DEL	GGACTCTGCCTCGTGCCGCTGAGCCTGGCGCAGATCGGTGAGTGCCCGCCGCAGCCTGGGCA	G	131869	5	3.79E-05	-61
131	DEL	GGACTCTGCCTCGTGCCGCTGAGCCTGGCGCA	G	131869	101	0.00076596	-31
131	DEL	GGACTCTGCCTCGTGCCGCTGA	G	131869	13	9.86E-05	-21
131	DEL	GGACTCTGCCTCGTGCCGCTGAGCCTGGCGCAGATC	G	131869	20	0.00015168	-35
131	DEL	GGACTCTGCCTCGTGCCGCT	G	131869	26	0.00019718	-19
131	DEL	GGACTCTGCCTCGTGCCGCTGAGCCTGGCGCAGATCGGT	G	131869	59	0.00044744	-38
131	DEL	GGACTCTGCCTCGTGCCGCTGAGCCTGGCGCAGATCGGTGAGTGC	G	131869	9	6.83E-05	-44
131	DEL	GGACTCTGCCTC	G	131869	5	3.79E-05	-11
131	DEL	GGACTCTGCCTCGTGCCGCTGAGCCTGGCGCAGATCGGTGAGTGCCC	G	131869	7	5.31E-05	-46
131	DEL	GGACTCTGCCTCGTGCCGCTGAGCCTGGCGCAGATCGGTGA	G	131869	7	5.31E-05	-40
131	DEL	GGACTCTGCCTCGTGCCGCTGAGCCTGGCGCAGATCGGTGAGTGCCCGCCGCAGCCTGGGCAGCAAGAT	G	131869	5	3.79E-05	-68
131	DEL	GGACTCTGCCTCGTGCCGCTGAGCCTGGC	G	131869	8	6.07E-05	-28
131	DEL	GGACTCTGCCTCGTGCCGCTGAGCCTGGCGCAGATCGGTGAGT	G	131869	6	4.55E-05	-42
131	DEL	GGACTCTGCCTCGTGCCGCTGAGCCTGGCGCAGATCGGTGAGTGCCCGCCGCAGCCTGGGCAGCAA	G	131869	9	6.83E-05	-65
131	INS	G	GT	131869	1	7.58E-06	1
132	REF	G	G	131554	131255	0.99793198	0
132	SNV	G	A	131554	6	4.56E-05	0
132	SNV	G	C	131554	40	0.00030412	0
132	SNV	G	T	131554	1	7.60E-06	0
132	DEL	GACTCTGCCTCGTGCCGCTGAGCCTGGCGCA	G	131554	7	5.32E-05	-30
132	DEL	GACTCTGCCTCGTGCCGCTGAGCCTGGCGCAGATC	G	131554	5	3.80E-05	-34
132	DEL	GACTCTGCCTCGTGCCGCTGAGCCTGGCGCAGATCGGTGAGTGCCCGCCGCAGCCTGGGCAGCA	G	131554	2	1.52E-05	-63
132	DEL	GACTCTGCCTCGTGCCGCTGAGCCTGGCGC	G	131554	9	6.84E-05	-29
132	DEL	GACTCT	G	131554	1	7.60E-06	-5
132	DEL	GACTCTGCCTCGTGCCGCTGAGCCTGGCGCAGATCGGTGAGTGCCC	G	131554	3	2.28E-05	-45
132	DEL	GACTCTGCCTCGTGC	G	131554	14	0.00010644	-14
132	DEL	GACTCTGCCTCGTGCCGCTGAGCCT	G	131554	7	5.32E-05	-24
132	DEL	GACTCTGCCTCGTGCCGC	G	131554	9	6.84E-05	-17
132	DEL	GACTCTGCCTCGTGCCGCTGAGCCTGGCGCAGATCGGTGAGTGCCCGCCGCAGCCTGGGC	G	131554	142	0.00107963	-59
132	DEL	GACTC	G	131554	5	3.80E-05	-4
132	DEL	GACTCTGCCTCGTGCCGCTGAGCCTGGC	G	131554	6	4.56E-05	-27
132	DEL	GACTCTGCCTCGTGCCGCTGAGCC	G	131554	13	9.88E-05	-23
132	DEL	GACTCTGCCTCGTGCCGCTGAGCCTGGCGCAGATCGGTGAGTGCCCGCCGCA	G	131554	1	7.60E-06	-51
132	INS	G	GT	131554	1	7.60E-06	1
133	REF	A	A	131326	130915	0.99696148	0
133	SNV	A	C	131326	10	7.62E-05	0
133	SNV	A	G	131326	31	0.00023608	0
133	SNV	A	T	131326	7	5.33E-05	0
133	DEL	ACTCTGCCTCGTGCCGCTGAGCCTGGCGCAGATCGGTGAGTG	A	131326	24	0.00018277	-41
133	DEL	ACTCTGCCTCGTGCCGCTGAGCCTGGCGCAGATCGGTGAGTGCCCGC	A	131326	7	5.33E-05	-46
133	DEL	ACTCTGCCTCGTGCCGCTGAGCCTGGCGCAGATCGGTGAGTGCCCGCCGCAGCCTGGG	A	131326	10	7.62E-05	-57
133	DEL	ACTCTGCCTCGTGCCGCTGAGCCTGGCGCAGATCGGTGAGTGC	A	131326	11	8.38E-05	-42
133	DEL	ACTCTGCCTCGTGCCGCTGAGCCTGGC	A	131326	22	0.00016754	-26
133	DEL	ACTCTGCCTCGTGCCGCTGAGCCTGGCGCAGATCGGTGAGTGCC	A	131326	12	9.14E-05	-43
133	DEL	ACTCTGCCTCGTG	A	131326	3	2.29E-05	-12
133	DEL	ACTCTGCCTCGTGCCGCTGAGCCTGGCGCAGATCGGTGAGTGCCCGCC	A	131326	8	6.09E-05	-47
133	DEL	ACTCTGCCTCGTGCCGCTGAGCC	A	131326	7	5.33E-05	-22
133	DEL	ACTCTGCCTCGTGCCGCTGAGCCTGG	A	131326	2	1.52E-05	-25
133	DEL	ACTCTGCCTCGTGCCG	A	131326	47	0.00035792	-15
133	DEL	AC	A	131326	7	5.33E-05	-1
133	DEL	ACTCTGCCTCGTGC	A	131326	35	0.00026654	-13
133	DEL	ACTCTGCCTCGTGCCGCTGAG	A	131326	9	6.85E-05	-20
133	DEL	ACTCTGCCTCGTGCCGCTGAGCCTGGCGCAGAT	A	131326	27	0.00020561	-32
133	DEL	ACTCTGCCTCGTGCCGCTGAGCCTGGCGCAGATCGGTGAGTGCCCG	A	131326	4	3.05E-05	-45
133	DEL	ACTCTGCCTCGTGCCGCTGAGC	A	131326	45	0.00034269	-21
133	DEL	ACTCTGCCTCGTGCCGCTGAGCCTGGCG	A	131326	24	0.00018277	-27
133	DEL	ACTCTGCCTCGTGCCGCTGAGCCTGGCGC	A	131326	4	3.05E-05	-28
133	DEL	ACT	A	131326	7	5.33E-05	-2
133	DEL	ACTCTGCCTCGTGCCGCTGAGCCTGGCGCAGATCGGTGAGTGCCCGCCGCAGCCTGG	A	131326	8	6.09E-05	-56
133	DEL	ACTCTGCCTCGTGCCGCTGAGCCTGGCGCAGATCGGTGAGTGCCCGCCGCAGCCTGGGCAGCAAGATGGGTGCGGGGTG	A	131326	13	9.90E-05	-78
133	DEL	ACTCTGCCTCGTGCCGCTGAGCCTGGCGCAGATCGGTGAGTGCCCGCCGCAGC	A	131326	15	0.00011423	-52
134	REF	C	C	130973	130630	0.99752585	0
134	SNV	C	A	130973	2	1.53E-05	0
134	SNV	C	G	130973	8	6.11E-05	0
134	SNV	C	T	130973	1	7.64E-06	0
134	DEL	CTCTGCCTCGTGCCGCTGAGCCTGGCGCAGATCGGTGAGTGCCCGCCGCAGCCTGGGCAGCAAGA	C	130973	1	7.64E-06	-64
134	DEL	CTCTGCCTCGTGCCGCTGAGCCTGGCGCAGATCG	C	130973	8	6.11E-05	-33
134	DEL	CTCTGCCTCGTGCCGCTGAGCCTGGCGCAGA	C	130973	156	0.00119126	-30
134	DEL	CTCTGCCTCGTGCCGCTGAGCCTGGCGCAGATCGG	C	130973	15	0.00011454	-34
134	DEL	CTCTGCCTCGTGCCGCTGAGCCTGGCGCAGATCGGTGAGTGCCCG	C	130973	5	3.82E-05	-44
134	DEL	CTCTGCCTCGTGCCGCTGAGCCTGGCGCAGATCGGTGAGTG	C	130973	15	0.00011454	-40
134	DEL	CTCTGCCTCGTGCCGCTGAGCCTGGCG	C	130973	13	9.93E-05	-26
134	DEL	CTCTGCCTCGTGCCGCTGAGCCTGGCGCAGATCGGTGAGTGCCCGCCGCAGCCTGGGCA	C	130973	5	3.82E-05	-58
134	DEL	CTCTGCCTCGTGCCGCTGAGCCTGGCGCAGATCGGTGAG	C	130973	45	0.00034363	-38
134	DEL	CTCTGCCTCG	C	130973	2	1.53E-05	-9
134	DEL	CTCTGCCTCGTGCCGCTGAGCCTGGCGCAGATCGGTGAGTGCCCGCCGCAGCCTGG	C	130973	6	4.58E-05	-55
134	INS	C	CA	130973	4	3.06E-05	1
134	INS	C	CANGT	130973	1	7.64E-06	4
134	INS	C	CAAGT	130973	27	0.00020618	4
134	INS	C	CG	130973	1	7.64E-06	1
134	INS	C	CGA	130973	9	6.87E-05	2
135	REF	T	T	130709	129750	0.99292897	0
135	SNV	T	C	130709	10	7.65E-05	0
135	SNV	T	G	130709	14	0.00010714	0
135	DEL	TCTGCCTCGTGCCGCTGAGCCTGGCGCAGATCGGTGAGTGCCCG	T	130709	10	7.65E-05	-43
135	DEL	TCTGCCTCGTGCCGCTGAGC	T	130709	144	0.00110198	-19
135	DEL	TCTGCCTCGTGCCGC	T	130709	8	6.12E-05	-14
135	DEL	TCTGCCTCGTGCCGCTGAG	T	130709	11	8.42E-05	-18
135	DEL	TCTGCCTCGTG	T	130709	68	0.00052038	-10
135	DEL	TCTGCCTCGTGCCGCTGAGCCTGGCGCAGATCGGTGAGTGCCCGCCGCAGC	T	130709	62	0.00047446	-50
135	DEL	TCTGCCTCGTGCCG	T	130709	254	0.00194377	-13
135	DEL	TCTGCCTCGTGCCGCTGA	T	130709	14	0.00010714	-17
135	DEL	TCTGCCTCGTGCCGCTGAGCCTGGCGCAGATCGGTGAGTGCCCGCCGCAGCCTGGGCA	T	130709	9	6.89E-05	-57
135	DEL	TCTGCCTCGTGCCGCTGAGCCTGGCGCAGATCGGTGAGTGCC	T	130709	14	0.00010714	-41
135	DEL	TCTGCCTCGTGCCGCTGAGCCTGGCGCAGATCG	T	130709	5	3.83E-05	-32
135	DEL	TCTGCCTCGTGCCGCTGAGCCTGGCGCAGATCGGTGA	T	130709	9	6.89E-05	-36
135	DEL	TCTGCCTCGTGCCGCTGAGCCTGGCGCAGATCGGTGAGTGC	T	130709	29	0.00022193	-40
135	DEL	TCTGCCTCGTGCCGCTGAGCCTGGCG	T	130709	45	0.00034437	-25
135	DEL	TCTGCCTCGTGCCGCTGAGCCTGGCGCAGATCGGTG	T	130709	5	3.83E-05	-35
135	DEL	TCTGCCTCGTGCCGCTGAGCCTG	T	130709	11	8.42E-05	-22
135	DEL	TCTGCCTCGTGCCGCTGAGCCTGGCGCAGATCGGTGAGTGCCCGCCGCAGCCTGGGCAG	T	130709	13	9.95E-05	-58
135	DEL	TCTGCCTCGTGCCGCTGAGCCTGGCGCAGATCGGTGAGTGCCCGCCGCAGCCTGGGCAGCAAGATGGGTGCGGGGTG	T	130709	7	5.36E-05	-76
135	DEL	TCTGCCTCGTGCCGCTGAGCCTGGCGCAGATCGGTGAGTGCCC	T	130709	21	0.00016071	-42
135	DEL	TCTGCC	T	130709	3	2.30E-05	-5
135	DEL	TCTGCCTCGTGCCGCTGAGCCTGGCGCAGATCGGTGAGTGCCCGCCGCAGCCTGGG	T	130709	61	0.00046681	-55
135	DEL	TCTGCCTCGTGCCGCTGAGCCTGGCGCAGATCGGTGAGTGCCCGCCG	T	130709	70	0.00053568	-46
135	DEL	TCTGCCTCGTGCCGCTGAGCCTGG	T	130709	21	0.00016071	-23
135	DEL	TCTGCCTCGTGCCGCTGAGCCTGGCGCAGATCGG	T	130709	5	3.83E-05	-33
135	INS	T	TA	130709	1	7.65E-06	1
136	REF	C	C	129808	127818	0.9848897	0
136	SNV	C	T	129808	29	0.00022346	0
136	DEL	CTGCCTCGTGCCGCTGAGCCTGGCGCAGATCGGTGA	C	129808	6	4.62E-05	-35
136	DEL	CTGCCTCG	C	129808	881	0.00678846	-7
136	DEL	CTGCCTCGTGCCGCTGAGCCTGGCGCAGATCGG	C	129808	102	0.00078595	-32
136	DEL	CTGCCTCGTGCCGCTGAGCCTGGCGCAGATCGGTGAGTGCCCGCCGCAGCCTGGGCAGCAAGATGGGTGCGGGGT	C	129808	3	2.31E-05	-74
136	DEL	CTGCCTCGTGCCGCTGAGCCTGGCGCAG	C	129808	15	0.00011558	-27
136	DEL	CTGCCTCGTGCCGCTGAGCCTGGCGCAGA	C	129808	10	7.71E-05	-28
136	DEL	CT	C	129808	1	7.71E-06	-1
136	DEL	CTGCCTCGTGCCGCTGAGCCTGGCGCAGATCGGT	C	129808	4	3.08E-05	-33
136	DEL	CTGCCTCGTGCCGCTGAGCCTGGCGCAGATCGGTGAGTGCCCGCCGCAGCCTGGGCAGCAAGATGGG	C	129808	29	0.00022346	-66
136	DEL	CTGCCTCGTGCCGCTGAGCCTGGCGCAGATCGGTGAGTGCCCGCCGCAGCCTGGGCAGCAAGATGGGTGCGGGG	C	129808	2	1.54E-05	-73
136	DEL	CTGCCTCGTGCCGCTG	C	129808	27	0.00020805	-15
136	DEL	CTGCCTCGTGCCGCTGAGCCTGGCGCAGATCGGTGAGTGCCCGCCGCAGCCTGGGCA	C	129808	2	1.54E-05	-56
136	DEL	CTGCCTCGTGCCGCTGAGCCTGGCGCAGATCGGTGAG	C	129808	817	0.00629532	-36
136	DEL	CTGCCTCGTGCCGCTGAGCCTG	C	129808	5	3.85E-05	-21
136	DEL	CTGCCTCGTGCCGCTGAGCCTGGCGCAGATCGGTGAGTGCCCGCCGCAGCCTGGGCAGCAAGA	C	129808	5	3.85E-05	-62
136	INS	C	CA	129808	17	0.00013099	1
136	INS	C	CT	129808	6	4.62E-05	1
137	REF	T	T	127887	125928	0.98494365	0
137	SNV	T	A	127887	60	0.00046929	0
137	SNV	T	C	127887	11	8.60E-05	0
137	SNV	T	G	127887	5	3.91E-05	0
137	DEL	TGCCTCGTGCCGCTGAGCCTGGCGCAGATCGGTGAGTGCCC	T	127887	245	0.00191626	-40
137	DEL	TGCCTCGTGCCGCTGAGCCTGGCGCAGATCGGTGAGTGCCCGCCGCAGCCTGGGCAGCAAGATG	T	127887	6	4.69E-05	-63
137	DEL	TGCCTCGTGCCGCTGAGCCTGGCGCAGATCGGTGAGTG	T	127887	3	2.35E-05	-37
137	DEL	TGCCTCGTGC	T	127887	4	3.13E-05	-9
137	DEL	TGCCTCGTGCCGCTGAGCCTGGCGCAGATCGGTGAGTGCCCGCCGCAGCCTGG	T	127887	47	0.00036761	-52
137	DEL	TGCCTCGTGCCGCTGAGCCTGGCGCAGATCGGTGAGTGCCCGCCGCAGCCTGGGCAGCAAGATGGGTGCGGGGTGCTCA	T	127887	13	0.00010168	-78
137	DEL	TGCCTCGTGCCGCTGAGCCTGGCGCA	T	127887	55	0.00043018	-25
137	DEL	TGCCTCGTGCCGCTGA	T	127887	346	0.00270623	-15
137	DEL	TGCCTCGTGCCGCTGAGCCTGGCGCAGATCGGTGAGTGCCCGCCGCAGCCTGGGCAGCAAGATGGGTGCGGGGTGCTCAGCGCGGACCCG	T	127887	2	1.56E-05	-89
137	DEL	TGCCTCGTGCCGCTGAGCCTGGCGCAGATCGGTGAGTGCCCGCCGCA	T	127887	385	0.00301127	-46
137	DEL	TGCCTCGTGCC	T	127887	137	0.00107154	-10
137	DEL	TGCCTCGTGCCGCTGAGCCTGGCG	T	127887	12	9.39E-05	-23
137	DEL	TGCCTCGTGCCGCTGAGCCTGGCGCAGATCG	T	127887	64	0.00050057	-30
137	DEL	TGCCTCGTGCCGCTGAGCCTG	T	127887	117	0.00091511	-20
137	DEL	TGCCTCGTGCCGCTGAGCCTGGCGCAGATCGGTGAGTGCCCGCCGCAGCCTGGGCA	T	127887	72	0.00056315	-55
137	DEL	TGCCTCGTG	T	127887	17	0.00013297	-8
137	DEL	TGCCTCGTGCCGCTGAGCCTGGCGCAGATCGGTGAGTGCCCGCCGCAGCCTGGGCAGCAA	T	127887	6	4.69E-05	-59
137	DEL	TGCCTCGTGCCGCTGAGCCTGGCGCAGATCGGTGAGTGCCCGCC	T	127887	34	0.00026593	-43
137	DEL	TGCCTCGTGCCGCTGAGCCTGGCGCAGATCGGTGAGTGCCCGCCGC	T	127887	10	7.82E-05	-45
137	DEL	TGCCTCGTGCCGCTGAGCCTGGCGCAGATCGGTGAGTGCCCGC	T	127887	5	3.91E-05	-42
137	DEL	TGCCTCGTGCCGCTGAGCCTGGC	T	127887	112	0.00087601	-22
137	DEL	TGCCTCGTGCCGCTGAGCCTGGCGCAGATCGGTGAGTGCCCGCCGCAGCCTGGGCAGCAAGATGGGTGCGGGGTGCTCAGC	T	127887	6	4.69E-05	-80
137	DEL	TGCCTCGTGCCGCTGAGCCTGGCGCAGATC	T	127887	103	0.00080561	-29
137	INS	T	TGCCTGGGGACTCA	127887	5	3.91E-05	13
137	INS	T	TC	127887	8	6.26E-05	1
137	INS	T	TGCACGCA	127887	6	4.69E-05	7
137	INS	T	TGA	127887	23	0.00017989	2
137	INS	T	TGGGAGGTG	127887	6	4.69E-05	8
138	REF	G	G	126084	125314	0.99391661	0
138	SNV	G	A	126084	2	1.59E-05	0
138	SNV	G	C	126084	4	3.17E-05	0
138	DEL	GCCTCGT	G	126084	54	0.0004283	-6
138	DEL	GCCTCGTGCCGCTGAGC	G	126084	7	5.55E-05	-16
138	DEL	GCCTCGTGCCGCTGAGCCT	G	126084	42	0.00033312	-18
138	DEL	GCCTCGTGCCGCTGAGCCTGGCGCAGATCGGTGAGTGCCCGCCGCAGCCTGGGCAGCA	G	126084	8	6.35E-05	-57
138	DEL	GCCTCGTGCCGCTGAGCCTGGCGCAGAT	G	126084	172	0.0013642	-27
138	DEL	GCCTCGTGC	G	126084	141	0.00111833	-8
138	DEL	GCCTCGTGCCGCTGAGCCTGGCGCAGATCGGTGAGTGCCCGCCGCAGC	G	126084	4	3.17E-05	-47
138	DEL	GC	G	126084	9	7.14E-05	-1
138	DEL	GCCTCGTGCCGCTGAGCCTGGCGCAGATCGGTGAGTGCCCGCCGCAGCCTGGGCAGCAAGATGGGTGCGGGGTGCTCAGCGCGGA	G	126084	10	7.93E-05	-84
138	DEL	GCCTCGTGCCGCTGAGCCTGGCGCAGATCGGTGAGTGC	G	126084	22	0.00017449	-37
138	DEL	GCCTCGTGCCGCTGAGCCTGGCGCAGATCGGTGAGTGCCC	G	126084	3	2.38E-05	-39
138	DEL	GCCTCGTGCCGCTGAGCCTGGCGCAGATCGGTGA	G	126084	16	0.0001269	-33
138	DEL	GCCT	G	126084	10	7.93E-05	-3
138	DEL	GCCTCGTGCCGCTGAGCCTGGCGCAGA	G	126084	2	1.59E-05	-26
138	DEL	GCCTCGTGCCGCTGAGCCTGGCGCAGATC	G	126084	36	0.00028553	-28
138	DEL	GCCTC	G	126084	34	0.00026967	-4
138	DEL	GCCTCGTGCCGCTGAGCCTGGCGCAGATCGGTGAGTGCC	G	126084	5	3.97E-05	-38
138	DEL	GCCTCGTGCCGCTGAGCCTGGCGCA	G	126084	14	0.00011104	-24
138	DEL	GCCTCGTGCCGCTGAGCCTGGCGCAGATCGGTGAGTGCCCGC	G	126084	3	2.38E-05	-41
138	INS	G	GA	126084	160	0.00126903	1
138	INS	G	GCCA	126084	1	7.93E-06	3
138	INS	G	GT	126084	4	3.17E-05	1
138	INS	G	GATCC	126084	4	3.17E-05	4
139	REF	C	C	125481	124939	0.99595842	0
139	SNV	C	A	125481	29	0.00023118	0
139	SNV	C	G	125481	11	8.77E-05	0
139	SNV	C	T	125481	32	0.00025509	0
139	DEL	CCTCGT	C	125481	77	0.00061381	-5
139	DEL	CCTCGTGCCGCTGA	C	125481	5	3.99E-05	-13
139	DEL	CCTCGTGCCGCTGAGCCTGGCG	C	125481	38	0.00030292	-21
139	DEL	CCTCGTGCCGCTGAGCCT	C	125481	23	0.00018335	-17
139	DEL	CCTCGTGCCGCTGAGCCTGGCGCAGATCGGTGAGTGCCCGCCGCAGCCTGGGCAGCAAGA	C	125481	4	3.19E-05	-59
139	DEL	CCTCGTGCCGCTGAG	C	125481	5	3.99E-05	-14
139	DEL	CCTCGTGCCGCTGAGCCTGGCGCAGATCGGTGA	C	125481	41	0.00032683	-32
139	DEL	CCTCGTGCCGCTGAGCCTGGCGCAGA	C	125481	8	6.38E-05	-25
139	DEL	CCTCGTG	C	125481	39	0.00031089	-6
139	DEL	CCTCGTGCCGCTGAGCCTGGCGCAGAT	C	125481	18	0.00014349	-26
139	DEL	CCTCGTGCCGCTGAGCCTG	C	125481	25	0.00019929	-18
139	DEL	CCTCGTGCCGCTGAGCCTGG	C	125481	14	0.0001116	-19
139	DEL	CCTCGTGCCGCTGAGCCTGGCGCAGATCGGTGAG	C	125481	7	5.58E-05	-33
139	DEL	CCTCGTGCCGCTGAGCCTGGCGCAGATCGGTGAGTGCCCGCCG	C	125481	4	3.19E-05	-42
139	DEL	CCTCGTGCCGCTGAGCCTGGCGCAGATCGGTGAGTGCCCGCCGCAGCCTGGGCAGCAAGATGGGTGCGGGGTG	C	125481	5	3.99E-05	-72
139	DEL	CCTCGTGCCG	C	125481	55	0.00043844	-9
139	DEL	CCTCGTGCCGCTGAGCCTGGCGCAGATCGGTGAGTGCCCG	C	125481	15	0.00011957	-39
139	DEL	CCTCGTGCCGCTGAGCCTGGCGCAGATCGGTGAGTG	C	125481	1	7.97E-06	-35
139	DEL	CCT	C	125481	1	7.97E-06	-2
139	DEL	CCTCGTGCCGCTGAGCCTGGCGCAGATCGGTGAGTGCCCGCCGCAGCCTGGGCAG	C	125481	14	0.0001116	-54
139	DEL	CCTCG	C	125481	14	0.0001116	-4
139	INS	C	CA	125481	15	0.00011957	1
139	INS	C	CGCTGGGGA	125481	7	5.58E-05	8
140	REF	C	C	125063	123191	0.98519697	0
140	SNV	C	A	125063	3	2.40E-05	0
140	SNV	C	G	125063	8	6.40E-05	0
140	SNV	C	T	125063	27	0.00021593	0
140	DEL	CTCGTGCCGCTGAGCCTGGCGCAGAT	C	125063	33	0.00026391	-25
140	DEL	CTCGTGCCGCTGAGCCTGGCGCAGATCGGTGAGTGCCCGCCG	C	125063	5	4.00E-05	-41
140	DEL	CTCGTGCCGCTGAGCCTGGCGCAGATCGGTGAGTGCCCGCCGCAGCCTGGGCAGCA	C	125063	1	8.00E-06	-55
140	DEL	CTCGTGCCGCTGAGCCTGGCGCA	C	125063	7	5.60E-05	-22
140	DEL	CTCGTGCCGCTGAGCCTGGCGCAGATCGGTGAGTGCCCGCCGCAGCCTGGGCAGCAAGA	C	125063	6	4.80E-05	-58
140	DEL	CTCGTGCCGCTGAGCCTGGCGCAGA	C	125063	1522	0.01217191	-24
140	DEL	CTCGTGCCGCTGAGCCTGGCGCAGATCGGTGAGTGCCCGCCGCAGCCTGGGCAGCAAGATGGGT	C	125063	8	6.40E-05	-63
140	DEL	CTCGTGCCGCTGAGCCTGGCGCAGATCGGTGAGTGCCCG	C	125063	4	3.20E-05	-38
140	DEL	CTCGTG	C	125063	8	6.40E-05	-5
140	DEL	CTCGTGCCGCT	C	125063	3	2.40E-05	-10
140	DEL	CTCGTGCCGCTGAG	C	125063	11	8.80E-05	-13
140	DEL	CTCGTGCCGCTGAGCCTGG	C	125063	28	0.00022392	-18
140	DEL	CTCGTGCCGCTGAGCCTGGCGCAGATCGG	C	125063	30	0.00023992	-28
140	DEL	CTCGTGCCGCTGAGCCTGGCGCAGATCGGTGAGTGCCCGCCGCAGCCTGGG	C	125063	6	4.80E-05	-50
140	DEL	CTCGTGCCGCTGAGCCTGGCGCAGATCGGTGAGTGCCCGCCGCAGCCTGGGCAGCAAGATGGG	C	125063	5	4.00E-05	-62
140	DEL	CTCGTGCCGCTG	C	125063	22	0.00017594	-11
140	DEL	CTCG	C	125063	41	0.00032789	-3
140	DEL	CTCGTGCCGCTGAGCCTGGCGCAGATCGGTGAGTG	C	125063	7	5.60E-05	-34
140	DEL	CTCGTGCCGCTGAGCCTGGCG	C	125063	28	0.00022392	-20
140	DEL	CTCGTGCCGCTGAGCCTGGCGCAGATCG	C	125063	9	7.20E-05	-27
140	DEL	CTCGT	C	125063	8	6.40E-05	-4
140	INS	C	CTGGCGCAGA	125063	13	0.00010397	9
140	INS	C	CATGGACAAGTTT	125063	3	2.40E-05	12
140	INS	C	CAAGGTT	125063	4	3.20E-05	6
140	INS	C	CTGGCGCAGN	125063	1	8.00E-06	9
141	REF	T	T	123249	122493	0.99404351	0
141	SNV	T	A	123249	7	5.68E-05	0
141	SNV	T	C	123249	1	8.12E-06	0
141	SNV	T	G	123249	5	4.06E-05	0
141	DEL	TCGTGCCGCTGAGCCTGGCGCAGATCGGTGAGTGCCCGCCGCAGCCTGGGCAGCAAGATGGGTG	T	123249	16	0.00012984	-63
141	DEL	TCGTGCCGCTGAGC	T	123249	11	8.93E-05	-13
141	DEL	TCGTGCCGCTGAGCCTGGCGCAGATCGGTGAGTGC	T	123249	8	6.49E-05	-34
141	DEL	TCGTGCCGCTGAG	T	123249	4	3.25E-05	-12
141	DEL	TCGTGCCGCTGAGCCTGGCGCAGATCGGTGAGTGCCCGCCGCAGCCTGGG	T	123249	38	0.00030837	-49
141	DEL	TCGTGCCGCTGAGCCTGG	T	123249	28	0.00022722	-17
141	DEL	TCGTGCCGCTGAGCCTG	T	123249	17	0.00013796	-16
141	DEL	TCGTGCCGCTGAGCCTGGCGCAGATCGGTGAGTGCCCGCCG	T	123249	77	0.00062486	-40
141	DEL	TCGTGCCGCTGAGCCTGGCGCAGATCGGTGAGTG	T	123249	3	2.44E-05	-33
141	DEL	TCGTGCCGCTGAGCCTGGCGCAGATCGGTGAGTGCCC	T	123249	5	4.06E-05	-36
141	DEL	TCGTGCCGCTGAGCCTGGCGCAGATC	T	123249	13	0.0001055	-25
141	DEL	TCGTGCCGCTGAGCCTGGCG	T	123249	44	0.00035706	-19
141	DEL	TCGTGCCGCTGAGCCTGGCGCAGATCGGTGAGTGCCCGCCGCAGCCTGGGCAGCAAGATGGGTGCGGGGTGCTCAGCGCGGACCCGG	T	123249	10	8.12E-05	-86
141	DEL	TCGTGCCGCTGAGCCTGGCGCAGATCGGTGAGTGCCCGCCGCAG	T	123249	8	6.49E-05	-43
141	DEL	TCGTGCCGCTGAGCCTGGCGCAGATCGGTGAGTGCCCGCCGCAGCCTGGGCAGCAAGATGGGTGC	T	123249	18	0.00014607	-64
141	DEL	TCGTGCCGCTGAGCCTGGCGCAGATCGGTGAGTGCCCG	T	123249	11	8.93E-05	-37
141	DEL	TCG	T	123249	9	7.30E-05	-2
141	DEL	TCGTGCCGCTGAGCCTGGCGCAGATCGGTGAGTGCCCGCCGCAGCCTGGGCAGCAAGATGGGTGCGGGGTGCTCAGCG	T	123249	3	2.44E-05	-77
141	DEL	TCGTGCCGCTGAGCCTGGCGCAGATCGGTGAGTGCCCGCCGCA	T	123249	18	0.00014607	-42
141	DEL	TCGTGCCG	T	123249	51	0.00041387	-7
141	DEL	TCGTGCCGCTGAGCCTGGCGCAGATCGGTGAGTGCCCGC	T	123249	13	0.0001055	-38
141	DEL	TCGTGCCGCTGAGCCTGGCGCAGATCGGTGAGTGCCCGCCGCAGCCTG	T	123249	14	0.00011361	-47
141	DEL	TCGTGCCGCTGAGCCTGGCGCAGATCGGTGAGTGCC	T	123249	65	0.00052748	-35
141	DEL	TCGTGC	T	123249	158	0.00128219	-5
141	DEL	TCGTG	T	123249	64	0.00051937	-4
141	INS	T	TCACCGACTCAGGCTCAC	123249	8	6.49E-05	17
141	INS	T	TCAGCTCACTGCAACCTCTG	123249	7	5.68E-05	19
142	REF	C	C	122543	121543	0.99203389	0
142	SNV	C	A	122543	17	0.00013875	0
142	SNV	C	G	122543	110	0.00089782	0
142	SNV	C	T	122543	6	4.90E-05	0
142	DEL	CGTGCCGCTGA	C	122543	5	4.08E-05	-10
142	DEL	CGTGCCGCTGAGCCTGGCGCAGAT	C	122543	6	4.90E-05	-23
142	DEL	CGTGCCGCTGAGCCTGGCGCAGATCGGTGAGTGCCCGCCGCAGCCT	C	122543	6	4.90E-05	-45
142	DEL	CGTGCCGCTGAGCCTGG	C	122543	20	0.00016324	-16
142	DEL	CGTGCCGCTG	C	122543	43	0.00035097	-9
142	DEL	CGTGCCGCTGAGCCTGGCGCAGATCGGTGAGTGCCCGCCGCAGCCTGGGCAGCAAGATG	C	122543	15	0.00012243	-58
142	DEL	CGTGCCGCTGAGCCTGGCGCAGATCGGTGAGTGCCCGCCGCAGCCTGGG	C	122543	1	8.16E-06	-48
142	DEL	CGTGCCGCTGAGCCTGGCGCAGATCGGTGAGTGCCCGCCGCAGCCTGGGCA	C	122543	7	5.71E-05	-50
142	DEL	CGTGCCGCTGAGCCTGGCGCAGATCGGTGA	C	122543	66	0.00053869	-29
142	DEL	CGTGCCGCTGAGCCTGGCG	C	122543	7	5.71E-05	-18
142	DEL	CGTGCCGCTGAGCCTGGCGCAGATCGGTGAGTGCCCGCCGCAGCCTGGGCAGCAAGAT	C	122543	3	2.45E-05	-57
142	DEL	CGTGCCGCTGAGCCTGGCGCAGATCGGTGAGTGCCCGCCGCAGCCTG	C	122543	10	8.16E-05	-46
142	DEL	CGT	C	122543	39	0.00031832	-2
142	DEL	CG	C	122543	25	0.00020405	-1
142	DEL	CGTG	C	122543	4	3.27E-05	-3
142	DEL	CGTGCCGCTGAGCCTGGCGCAGATCGGTGAGTGCCCGCCGCAGCCTGGGCAGCAAGATGG	C	122543	6	4.90E-05	-59
142	DEL	CGTGCCGCTGAGCCTGGCGCAGATCGGTGAG	C	122543	18	0.00014692	-30
142	DEL	CGTGCCGCTGAGCCTGGCGCA	C	122543	8	6.53E-05	-20
142	DEL	CGTGCCGCTGAGCCTG	C	122543	17	0.00013875	-15
142	DEL	CGTGCCGCTGAGCCTGGCGCAGATCGGTGAGTGCCCGCCGCAGCCTGG	C	122543	17	0.00013875	-47
142	DEL	CGTGCCGCTGAGCCTGGCGCAGATCG	C	122543	326	0.00266081	-25
142	DEL	CGTGCCGCT	C	122543	5	4.08E-05	-8
142	DEL	CGTGCCGCTGAGCCTGGCGCAGATCGGTGAGT	C	122543	8	6.53E-05	-31
142	INS	C	CGT	122543	1	8.16E-06	2
142	INS	C	CTGCCTCTGCAGCCTGGGGACT	122543	11	8.98E-05	21
142	INS	C	CT	122543	8	6.53E-05	1
142	INS	C	CG	122543	161	0.00131408	1
143	REF	G	G	121898	121593	0.99757975	0
143	SNV	G	A	121898	36	0.00029535	0
143	SNV	G	C	121898	22	0.00018049	0
143	SNV	G	T	121898	11	9.03E-05	0
143	DEL	GTGCCGCTGAGCCTGGCGCAGATCGGTGAGTGCCCGCC	G	121898	4	3.28E-05	-37
143	DEL	GTGCCGCTGAGCCT	G	121898	2	1.64E-05	-13
143	DEL	GTGCCGCTGAGCCTGGCGCAGATCGGTGAGTGCCCGC	G	121898	8	6.56E-05	-36
143	DEL	GTGCCGCTGAGCCTGGCGCAGA	G	121898	25	0.00020511	-21
143	DEL	GTGCCGCTGAGCC	G	121898	5	4.10E-05	-12
143	DEL	GTGCCGCTGAGCCTGGCGCAGATCGGTGAGTGCCCGCCGCAGCCT	G	121898	10	8.20E-05	-44
143	DEL	GTGCCGC	G	121898	1	8.20E-06	-6
143	DEL	GTGCCGCTGAGCCTGGCGCAGATC	G	121898	8	6.56E-05	-23
143	DEL	GT	G	121898	16	0.00013127	-1
143	DEL	GTGCCGCTGAGCCTGGCGCAGATCGGTGAGTGCCCGCCGCAGCCTGGGCAGCAA	G	121898	5	4.10E-05	-53
143	DEL	GTGCCGCTGAGCCTGGC	G	121898	5	4.10E-05	-16
143	DEL	GTGCCGCTGAGCCTGGCGCAGATCGGTGAGTGCCCGCCGCAGCCTGGGCAGCAAGA	G	121898	1	8.20E-06	-55
143	INS	G	GA	121898	12	9.85E-05	1
143	INS	G	GTNT	121898	1	8.20E-06	3
143	INS	G	GGGACTCAGCCTGN	121898	1	8.20E-06	13
143	INS	G	GTTT	121898	8	6.56E-05	3
143	INS	G	GT	121898	87	0.00071377	1
143	INS	G	GGGACTC	121898	26	0.00021331	6
143	INS	G	GCAGA	121898	1	8.20E-06	4
144	REF	T	T	122788	119765	0.9754995	0
144	SNV	T	A	122788	41	0.00033395	0
144	SNV	T	C	122788	92	0.00074935	0
144	SNV	T	G	122788	82	0.0006679	0
144	DEL	TGCCGCTGAGCCTGGC	T	122788	5	4.07E-05	-15
144	DEL	TGCCGCTGAGCCTGGCGCAGATCGGTGAGTGC	T	122788	17	0.00013847	-31
144	DEL	TGCC	T	122788	14	0.00011403	-3
144	DEL	TG	T	122788	2	1.63E-05	-1
144	DEL	TGCCGCTGAGCCTGGCGCAGATCGGTGAGTGCCC	T	122788	34	0.00027693	-33
144	DEL	TGCCGCTGAGCCTGG	T	122788	1	8.15E-06	-14
144	DEL	TGCCGCTGAGCCTGGCGC	T	122788	8	6.52E-05	-17
144	DEL	TGCCGCTGAGCCTGGCGCAGATCGGTGAGTGCCCGC	T	122788	4	3.26E-05	-35
144	DEL	TGCCGCTGAGC	T	122788	9	7.33E-05	-10
144	DEL	TGCCGCTGAGCCTGGCGCAGATCGGTGAGTGCCCGCCGCA	T	122788	17	0.00013847	-39
144	DEL	TGC	T	122788	4	3.26E-05	-2
144	DEL	TGCCGCTGAGCCTGGCGCAG	T	122788	7	5.70E-05	-19
144	DEL	TGCCGCTGAGCCTGGCGCAGATCGGTGAGTGCCCGCCG	T	122788	7	5.70E-05	-37
144	DEL	TGCCGCTGAGCCTGGCGCAGATCGGTGAGTGCC	T	122788	5	4.07E-05	-32
144	DEL	TGCCGCTGAGCCTGGCGCAGATCGGTGAGTGCCCGCC	T	122788	6	4.89E-05	-36
144	DEL	TGCCGCTGAGCCTGGCGCAGATCGG	T	122788	25	0.00020363	-24
144	DEL	TGCCG	T	122788	12	9.77E-05	-4
144	DEL	TGCCGCTGAGCCTGGCGCAGATCGGTGAGTGCCCG	T	122788	4	3.26E-05	-34
144	DEL	TGCCGCTGAGCC	T	122788	16	0.00013032	-11
144	INS	T	TA	122788	240	0.00195483	1
144	INS	T	TAA	122788	10	8.15E-05	2
144	INS	T	TC	122788	104	0.00084709	1
144	INS	T	TG	122788	2210	0.0180007	1
144	INS	T	TCC	122788	13	0.00010589	2
144	INS	T	TN	122788	1	8.15E-06	1
144	INS	T	TCCCCAGGCCGCCAG	122788	6	4.89E-05	14
144	INS	T	TTA	122788	12	9.77E-05	2
145	REF	G	G	122832	122614	0.99827398	0
145	SNV	G	A	122832	9	7.33E-05	0
145	SNV	G	C	122832	44	0.00035823	0
145	SNV	G	T	122832	35	0.00028496	0
145	DEL	GC	G	122832	14	0.00011398	-1
145	DEL	GCCGCTGAGCCTGGCGCAGATCGGTGAGTGCCCGCCGCAGCCTGGGCAGCAAGATGGGT	G	122832	1	8.14E-06	-58
145	DEL	GCCGCT	G	122832	3	2.44E-05	-5
145	DEL	GCCGCTGAGC	G	122832	20	0.00016283	-9
145	DEL	GCCGC	G	122832	6	4.89E-05	-4
145	DEL	GCCGCTGAGCC	G	122832	1	8.14E-06	-10
145	DEL	GCCGCTGAGCCTGGC	G	122832	22	0.00017912	-14
145	DEL	GCCGCTGAGCCTGGCGCAGATCGGTGAGTGC	G	122832	10	8.14E-05	-30
145	INS	G	GAGTGC	122832	4	3.26E-05	5
145	INS	G	GN	122832	1	8.14E-06	1
145	INS	G	GAT	122832	11	8.96E-05	2
145	INS	G	GACT	122832	22	0.00017912	3
145	INS	G	GCAGAGCCTGAGCCTGGCGCAGATCT	122832	8	6.51E-05	25
145	INS	G	GT	122832	1	8.14E-06	1
146	REF	C	C	122953	122788	0.99877987	0
146	SNV	C	A	122953	47	0.00038231	0
146	SNV	C	G	122953	56	0.00045551	0
146	SNV	C	T	122953	18	0.00014642	0
146	DEL	CCGCTGAGCCTGGCGCAGAT	C	122953	7	5.69E-05	-19
146	DEL	CCGCTGAGCCTGGCGCAGATCGGTGAGTGCCCGCCGCAGCCTGGGCAGCAAGATGGGTG	C	122953	1	8.13E-06	-58
146	DEL	CCGCTGAGCCTGGCGCAGATCG	C	122953	4	3.25E-05	-21
146	DEL	CCG	C	122953	4	3.25E-05	-2
146	DEL	CCGCTG	C	122953	5	4.07E-05	-5
146	INS	C	CGCAGAT	122953	8	6.51E-05	6
147	REF	C	C	123364	123113	0.99807055	0
147	SNV	C	A	123364	15	0.0001216	0
147	SNV	C	G	123364	18	0.00014593	0
147	SNV	C	T	123364	12	9.73E-05	0
147	DEL	CGCTG	C	123364	4	3.24E-05	-4
147	DEL	CGCTGA	C	123364	4	3.24E-05	-5
147	DEL	CGCTGAGCCTGGCG	C	123364	15	0.0001216	-13
147	DEL	CG	C	123364	159	0.001289	-1
147	INS	C	CCAGGACTCTGCGTCCCCAGGACTCTGCTGCGTCCCCAGG	123364	1	8.11E-06	39
147	INS	C	CCAG	123364	10	8.11E-05	3
148	REF	G	G	123347	123199	0.99888921	0
148	SNV	G	A	123347	85	0.00068917	0
148	SNV	G	C	123347	11	8.92E-05	0
148	SNV	G	T	123347	16	0.00012973	0
148	DEL	GCTGAGCCTGGCGCAGATCGGTGAGTGCCCGCCGCAGC	G	123347	3	2.43E-05	-37
148	DEL	GCT	G	123347	4	3.24E-05	-2
148	INS	G	GC	123347	1	8.11E-06	1
148	INS	G	GAT	123347	9	7.30E-05	2
148	INS	G	GGA	123347	8	6.49E-05	2
149	REF	C	C	123938	123796	0.9990316	0
149	SNV	C	A	123938	2	1.61E-05	0
149	SNV	C	G	123938	5	4.04E-05	0
149	SNV	C	T	123938	12	9.68E-05	0
149	DEL	CTGAGCCTGGCGCAG	C	123938	5	4.04E-05	-14
149	DEL	CT	C	123938	1	8.07E-06	-1
149	DEL	CTGAGCCTGG	C	123938	7	5.65E-05	-9
149	DEL	CTG	C	123938	43	0.00034701	-2
149	DEL	CTGAGCCTGGCG	C	123938	7	5.65E-05	-11
149	DEL	CTGAGCCTGGCGCAGATCGG	C	123938	37	0.00029859	-19
149	INS	C	CG	123938	1	8.07E-06	1
150	REF	T	T	123861	123712	0.99904708	0
150	SNV	T	A	123861	61	0.00049261	0
150	SNV	T	C	123861	12	9.69E-05	0
150	SNV	T	G	123861	17	0.00013728	0
150	DEL	TGAGCCTGGCGCAGATCGGTGAGTGCCCGCC	T	123861	6	4.85E-05	-30
150	DEL	TGAGCCTGGCGCA	T	123861	6	4.85E-05	-12
150	DEL	TGAGC	T	123861	9	7.27E-05	-4
150	DEL	TGAGCCTGGCGCAGATCGGTGA	T	123861	3	2.42E-05	-21
150	INS	T	TTGGAATATA	123861	4	3.23E-05	9
151	REF	G	G	123907	123680	0.99821632	0
151	SNV	G	A	123907	14	0.00011299	0
151	SNV	G	C	123907	43	0.00034705	0
151	SNV	G	T	123907	5	4.04E-05	0
151	DEL	GAGCCTGGCGCAGATCGGTGAGTGCCCGCCGCAGCCTGGGCAGCA	G	123907	5	4.04E-05	-44
151	DEL	GAGCCTGGCGCAGAT	G	123907	6	4.84E-05	-14
151	DEL	GAGCCTGGCGCAGATCGGTGAGTGCCCGCCGCAGCCT	G	123907	4	3.23E-05	-36
151	DEL	GAGCCTGGCGCAGATCGGTGAGTGCCCGCCGC	G	123907	111	0.00089588	-31
151	DEL	GAGCCTGGCGCAGATCGGTGAGTGCCCGCCGCAGCCTGGGC	G	123907	5	4.04E-05	-40
151	DEL	GAGCCTGGCGCAGATC	G	123907	5	4.04E-05	-15
151	DEL	GAGCCTGGC	G	123907	11	8.88E-05	-8
151	INS	G	GCGCCA	123907	6	4.84E-05	5
151	INS	G	GCACTAC	123907	6	4.84E-05	6
152	REF	A	A	124082	123946	0.99912136	0
152	SNV	A	C	124082	22	0.00017734	0
152	SNV	A	G	124082	18	0.0001451	0
152	SNV	A	T	124082	13	0.00010479	0
152	DEL	AG	A	124082	1	8.06E-06	-1
152	DEL	AGCCTGGC	A	124082	7	5.64E-05	-7
152	DEL	AGCCTG	A	124082	7	5.64E-05	-5
152	DEL	AGCCTGGCGCAGATC	A	124082	6	4.84E-05	-14
152	DEL	AGCCTGGCGCAGATCGGTGAGT	A	124082	31	0.00024989	-21
152	DEL	AGCCTGGCGCAGATCG	A	124082	1	8.06E-06	-15
152	DEL	AGCCTGGCGCAGATCGGTGAGTGCCCGCCGCAGCCTGGGCAGCAAGATG	A	124082	3	2.42E-05	-48
153	REF	G	G	124413	124328	0.99934089	0
153	SNV	G	A	124413	4	3.22E-05	0
153	SNV	G	C	124413	1	8.04E-06	0
153	SNV	G	T	124413	10	8.04E-05	0
153	DEL	GCCTGGCGCAGATCGGTGAGTGC	G	124413	8	6.43E-05	-22
153	DEL	GCCTGGC	G	124413	8	6.43E-05	-6
153	DEL	GC	G	124413	3	2.41E-05	-1
153	DEL	GCCT	G	124413	2	1.61E-05	-3
153	DEL	GCCTGGCGCAGATC	G	124413	30	0.00024114	-13
153	DEL	GCCTGGCGCA	G	124413	5	4.02E-05	-9
153	INS	G	GA	124413	6	4.82E-05	1
153	INS	G	GT	124413	5	4.02E-05	1
154	REF	C	C	124410	124307	0.99928454	0
154	SNV	C	A	124410	3	2.41E-05	0
154	SNV	C	G	124410	14	0.00011254	0
154	SNV	C	T	124410	37	0.00029744	0
154	DEL	CCTGGCGCAGA	C	124410	1	8.04E-06	-10
154	DEL	CCTGGCG	C	124410	9	7.24E-05	-6
154	DEL	CCTGGCGCAGAT	C	124410	19	0.00015274	-11
154	DEL	CCTGGCGCAGATCGGTGAG	C	124410	1	8.04E-06	-18
154	DEL	CCT	C	124410	5	4.02E-05	-2
155	REF	C	C	124623	124545	0.99954254	0
155	SNV	C	A	124623	9	7.22E-05	0
155	SNV	C	G	124623	6	4.82E-05	0
155	SNV	C	T	124623	4	3.21E-05	0
155	DEL	CTGGCGCAGA	C	124623	19	0.00015249	-9
155	DEL	CTGGCGCAGATCGGTGAG	C	124623	7	5.62E-05	-17
155	DEL	CTGGCGCAGATCGG	C	124623	12	9.63E-05	-13
156	REF	T	T	124642	124472	0.99894866	0
156	SNV	T	A	124642	15	0.00012038	0
156	SNV	T	C	124642	28	0.00022471	0
156	SNV	T	G	124642	9	7.22E-05	0
156	DEL	TG	T	124642	1	8.03E-06	-1
156	DEL	TGGCGCAGATC	T	124642	59	0.0004735	-10
156	DEL	TGGCGCAGATCG	T	124642	4	3.21E-05	-11
156	DEL	TGGC	T	124642	11	8.83E-05	-3
156	DEL	TGGCGCAGATCGGTGAGTG	T	124642	4	3.21E-05	-18
157	REF	G	G	124672	124519	0.99909333	0
157	SNV	G	A	124672	11	8.83E-05	0
157	SNV	G	C	124672	16	0.00012838	0
157	SNV	G	T	124672	5	4.01E-05	0
157	DEL	GGCGCA	G	124672	5	4.01E-05	-5
157	DEL	GGCGC	G	124672	16	0.00012838	-4
157	DEL	GGCGCAGATCGGTGAGTGCCCGCCGCAGCCTGGGCAGCA	G	124672	5	4.01E-05	-38
157	DEL	GGCGCAGATC	G	124672	8	6.42E-05	-9
157	DEL	GGCGCAGATCGGTGAGTGCCCGCCGCA	G	124672	4	3.21E-05	-26
157	DEL	GGCGCAGATCGGTGAGTGCCCGCC	G	124672	6	4.81E-05	-23
157	DEL	GGC	G	124672	8	6.42E-05	-2
157	DEL	GGCGCAGAT	G	124672	26	0.00020861	-8
157	DEL	GGCGCAGATCGGTGAGTGCCC	G	124672	3	2.41E-05	-20
158	REF	G	G	124791	124469	0.99750761	0
158	SNV	G	A	124791	43	0.00034461	0
158	SNV	G	C	124791	1	8.01E-06	0
158	SNV	G	T	124791	6	4.81E-05	0
158	DEL	GC	G	124791	64	0.0005129	-1
158	DEL	GCGCAGATCGGTGAGTGCCCGCC	G	124791	7	5.61E-05	-22
158	DEL	GCGCAGATCGGTGAGTGCC	G	124791	8	6.41E-05	-18
158	DEL	GCGCAGATCGGT	G	124791	7	5.61E-05	-11
158	DEL	GCGCAGATCGGTGAGTGCCCGC	G	124791	50	0.00040071	-21
158	DEL	GCGCAGAT	G	124791	83	0.00066517	-7
158	DEL	GCGCAGATCGGTGAGT	G	124791	10	8.01E-05	-15
158	DEL	GCGC	G	124791	10	8.01E-05	-3
158	DEL	GCGCA	G	124791	7	5.61E-05	-4
158	INS	G	GCA	124791	15	0.00012021	2
159	REF	C	C	124738	124541	0.99851675	0
159	SNV	C	A	124738	19	0.00015233	0
159	SNV	C	G	124738	44	0.00035277	0
159	SNV	C	T	124738	37	0.00029665	0
159	DEL	CGCAGATCGGT	C	124738	21	0.00016837	-10
159	DEL	CGCAGATCGGTGAGT	C	124738	10	8.02E-05	-14
159	DEL	CG	C	124738	12	9.62E-05	-1
159	DEL	CGCAGATCGGTGAGTGCCCGCCGCAGCCTGG	C	124738	7	5.61E-05	-30
159	DEL	CGCAGATCGGTGA	C	124738	6	4.81E-05	-12
159	DEL	CGCAGATCGGTGAGTGCCCG	C	124738	7	5.61E-05	-19
159	DEL	CGCAGA	C	124738	1	8.02E-06	-5
159	DEL	CGCAGATCGGTGAG	C	124738	3	2.41E-05	-13
159	DEL	CGCAGATCGGTGAGTGCCCGCCGCAGCCTGGGCAGCAAGA	C	124738	12	9.62E-05	-39
159	DEL	CGCAG	C	124738	3	2.41E-05	-4
159	INS	C	CG	124738	3	2.41E-05	1
160	REF	G	G	124958	124808	0.99885555	0
160	SNV	G	A	124958	20	0.00016006	0
160	SNV	G	C	124958	44	0.00035214	0
160	SNV	G	T	124958	3	2.40E-05	0
160	DEL	GCAGATCGGTGAGTGC	G	124958	5	4.00E-05	-15
160	DEL	GCA	G	124958	1	8.00E-06	-2
160	DEL	GCAGATCGGTGAGT	G	124958	13	0.00010404	-13
160	DEL	GCAGAT	G	124958	21	0.00016807	-5
160	DEL	GCAGATC	G	124958	18	0.00014406	-6
160	INS	G	GA	124958	2	1.60E-05	1
160	INS	G	GGATCAGTATTCAT	124958	5	4.00E-05	13
160	INS	G	GAGTGC	124958	5	4.00E-05	5
160	INS	G	GCT	124958	6	4.80E-05	2
161	REF	C	C	125179	125059	0.9990733	0
161	SNV	C	A	125179	33	0.00026363	0
161	SNV	C	G	125179	8	6.39E-05	0
161	SNV	C	T	125179	1	7.99E-06	0
161	DEL	CAGATCGGTGAGTGCCCGCCGCAGCCTGGGCAGCA	C	125179	3	2.40E-05	-34
161	DEL	CAGATCGGTGAG	C	125179	2	1.60E-05	-11
161	DEL	CAGATCGGTGAGTGCCCGCCGCAGCCTGG	C	125179	4	3.20E-05	-28
161	DEL	CAGATCGGTG	C	125179	10	7.99E-05	-9
161	DEL	CAGAT	C	125179	33	0.00026363	-4
161	INS	C	CAGCA	125179	16	0.00012782	4
161	INS	C	CA	125179	6	4.79E-05	1
162	REF	A	A	125179	124979	0.9986895	0
162	SNV	A	C	125179	2	1.60E-05	0
162	SNV	A	G	125179	32	0.00025571	0
162	SNV	A	T	125179	30	0.00023973	0
162	DEL	AGATCG	A	125179	14	0.00011187	-5
162	DEL	AGATCGGT	A	125179	11	8.79E-05	-7
162	DEL	AGATCGGTGAGTGCCCGC	A	125179	40	0.00031963	-17
162	DEL	AGATC	A	125179	34	0.00027169	-4
162	INS	A	AG	125179	1	7.99E-06	1
163	REF	G	G	125307	125184	0.99909814	0
163	SNV	G	A	125307	12	9.58E-05	0
163	SNV	G	C	125307	29	0.00023145	0
163	SNV	G	T	125307	1	7.98E-06	0
163	DEL	GA	G	125307	1	7.98E-06	-1
163	DEL	GATC	G	125307	18	0.00014366	-3
163	DEL	GATCGGTGAGTGCCC	G	125307	2	1.60E-05	-14
163	DEL	GATCGGTGA	G	125307	8	6.39E-05	-8
163	DEL	GAT	G	125307	5	3.99E-05	-2
163	DEL	GATCGGTGAGTGCCCGC	G	125307	8	6.39E-05	-16
163	INS	G	GCA	125307	17	0.00013568	2
163	INS	G	GT	125307	9	7.18E-05	1
163	INS	G	GCCC	125307	3	2.39E-05	3
164	REF	A	A	125317	125167	0.99891463	0
164	SNV	A	C	125317	37	0.00029528	0
164	SNV	A	G	125317	1	7.98E-06	0
164	SNV	A	T	125317	31	0.0002474	0
164	DEL	ATCG	A	125317	3	2.39E-05	-3
164	DEL	ATCGGT	A	125317	14	0.00011173	-5
164	DEL	ATCGGTGAGT	A	125317	6	4.79E-05	-9
164	DEL	ATCGGTG	A	125317	12	9.58E-05	-6
164	DEL	ATCGGTGAGTGCCCGCCGCAGCCTGGGCAGCAAGAT	A	125317	7	5.59E-05	-35
164	INS	A	AC	125317	22	0.00017557	1
164	INS	A	AG	125317	3	2.39E-05	1
165	REF	T	T	127071	126976	0.99945689	0
165	SNV	T	A	127071	25	0.00019678	0
165	SNV	T	C	127071	22	0.00017317	0
165	SNV	T	G	127071	12	9.45E-05	0
165	DEL	TCGGTGAGTGCCCGCCGCAGC	T	127071	3	2.36E-05	-20
165	DEL	TC	T	127071	1	7.87E-06	-1
165	DEL	TCGG	T	127071	5	3.94E-05	-3
165	INS	T	TC	127071	1	7.87E-06	1
166	REF	C	C	127585	127445	0.99902015	0
166	SNV	C	A	127585	49	0.0003841	0
166	SNV	C	G	127585	41	0.00032139	0
166	SNV	C	T	127585	24	0.00018813	0
166	DEL	CGGTGAGTGCCCGCCGCAGCCTGGGCAGCAAGA	C	127585	8	6.27E-05	-32
166	INS	C	CCG	127585	3	2.35E-05	2
167	REF	G	G	128236	128165	0.99961003	0
167	SNV	G	A	128236	44	0.00034317	0
167	SNV	G	C	128236	5	3.90E-05	0
167	SNV	G	T	128236	1	7.80E-06	0
168	REF	G	G	128693	128630	0.99956483	0
168	SNV	G	A	128693	32	0.00024867	0
168	SNV	G	C	128693	12	9.33E-05	0
168	SNV	G	T	128693	11	8.55E-05	0
168	INS	G	GC	128693	1	7.77E-06	1
169	REF	T	T	129006	128964	0.99975968	0
169	SNV	T	A	129006	3	2.33E-05	0
169	SNV	T	C	129006	17	0.00013179	0
169	SNV	T	G	129006	11	8.53E-05	0
170	REF	G	G	129142	129107	0.99982963	0
170	DEL	GAGT	G	129142	1	7.74E-06	-3
170	DEL	GAGTGCCCGCCGCAGC	G	129142	13	0.00010067	-15
170	DEL	GAGTGCCC	G	129142	7	5.42E-05	-7
170	INS	G	GC	129142	1	7.74E-06	1
171	REF	A	A	129170	129083	0.99951992	0
171	SNV	A	C	129170	9	6.97E-05	0
171	SNV	A	G	129170	37	0.0002865	0
171	SNV	A	T	129170	10	7.74E-05	0
171	DEL	AGTGCCCGCCGCAG	A	129170	6	4.65E-05	-13
172	REF	G	G	129378	129331	0.99969854	0
172	SNV	G	C	129378	23	0.00017778	0
172	SNV	G	T	129378	9	6.96E-05	0
172	DEL	GTGCCCGCCGCAGCCTGGGCAGCAAGAT	G	129378	5	3.87E-05	-27
172	INS	G	GT	129378	2	1.55E-05	1
173	REF	T	T	130332	130246	0.99938615	0
173	SNV	T	A	130332	15	0.0001151	0
173	SNV	T	C	130332	24	0.00018415	0
173	DEL	TGC	T	130332	5	3.84E-05	-2
173	DEL	TGCCCGCCGCAGCCTG	T	130332	11	8.44E-05	-15
173	DEL	TGCCC	T	130332	11	8.44E-05	-4
173	DEL	TG	T	130332	6	4.60E-05	-1
173	DEL	TGCCCGCCGCAGCCTGGGC	T	130332	4	3.07E-05	-18
173	INS	T	TC	130332	3	2.30E-05	1
173	INS	T	TGA	130332	1	7.67E-06	2
174	REF	G	G	130416	130374	0.99976995	0
174	SNV	G	A	130416	7	5.37E-05	0
174	DEL	GC	G	130416	23	0.00017637	-1
175	REF	C	C	130482	130425	0.99966276	0
175	SNV	C	A	130482	7	5.37E-05	0
175	SNV	C	G	130482	4	3.07E-05	0
175	SNV	C	T	130482	11	8.43E-05	0
175	DEL	CCCGCCGCAGCCTGGGCAGCAAGA	C	130482	3	2.30E-05	-23
175	DEL	CCCG	C	130482	13	9.96E-05	-3
175	DEL	CCCGCCGCAGCCTGGG	C	130482	5	3.83E-05	-15
175	INS	C	CA	130482	1	7.66E-06	1
176	REF	C	C	130627	130589	0.99977798	0
176	SNV	C	A	130627	20	0.00015312	0
176	SNV	C	T	130627	9	6.89E-05	0
177	REF	C	C	130788	130746	0.99974767	0
177	SNV	C	A	130788	9	6.88E-05	0
177	SNV	C	T	130788	7	5.35E-05	0
177	DEL	CG	C	130788	13	9.94E-05	-1
177	INS	C	CATTT	130788	4	3.06E-05	4
178	REF	G	G	131206	131170	0.9997942	0
178	SNV	G	A	131206	14	0.00010671	0
178	SNV	G	C	131206	9	6.86E-05	0
178	DEL	GCCGCAGC	G	131206	4	3.05E-05	-7
179	REF	C	C	131289	131235	0.99968007	0
179	SNV	C	A	131289	29	0.00022091	0
179	SNV	C	G	131289	2	1.52E-05	0
179	SNV	C	T	131289	4	3.05E-05	0
179	INS	C	CA	131289	7	5.33E-05	1
180	REF	C	C	132689	132644	0.99978895	0
180	SNV	C	A	132689	12	9.05E-05	0
180	SNV	C	G	132689	3	2.26E-05	0
180	SNV	C	T	132689	9	6.78E-05	0
180	DEL	CGCAGCCTGG	C	132689	4	3.02E-05	-9
181	REF	G	G	132814	132757	0.99963857	0
181	SNV	G	A	132814	26	0.00019578	0
181	SNV	G	C	132814	15	0.00011295	0
181	SNV	G	T	132814	5	3.77E-05	0
181	INS	G	GA	132814	1	7.53E-06	1
181	INS	G	GC	132814	1	7.53E-06	1
182	REF	C	C	132984	132957	0.99986464	0
182	SNV	C	A	132984	8	6.02E-05	0
182	SNV	C	G	132984	7	5.26E-05	0
182	SNV	C	T	132984	3	2.26E-05	0
183	REF	A	A	133105	133055	0.999722	0
183	SNV	A	C	133105	4	3.01E-05	0
183	SNV	A	G	133105	4	3.01E-05	0
183	SNV	A	T	133105	16	0.00012022	0
183	DEL	AGCCTGGGCAGCAAGATGGGT	A	133105	8	6.01E-05	-20
183	INS	A	AT	133105	4	3.01E-05	1
183	INS	A	AG	133105	1	7.51E-06	1
184	REF	G	G	133522	133468	0.99964798	0
184	SNV	G	A	133522	25	0.00018724	0
184	SNV	G	C	133522	14	0.00010486	0
184	SNV	G	T	133522	8	5.99E-05	0
185	REF	C	C	133540	133490	0.99973039	0
185	SNV	C	A	133540	4	3.00E-05	0
185	SNV	C	G	133540	9	6.74E-05	0
185	SNV	C	T	133540	11	8.24E-05	0
185	DEL	CCTGGGCAG	C	133540	5	3.75E-05	-8
185	INS	C	CT	133540	7	5.24E-05	1
186	REF	C	C	133639	133627	0.99991021	0
186	SNV	C	A	133639	7	5.24E-05	0
186	SNV	C	T	133639	1	7.48E-06	0
186	DEL	CTGGGCAGCAAGA	C	133639	4	2.99E-05	-12
187	REF	T	T	133634	133595	0.99978297	0
187	SNV	T	A	133634	1	7.48E-06	0
187	SNV	T	C	133634	12	8.98E-05	0
187	DEL	TGG	T	133634	7	5.24E-05	-2
187	DEL	TG	T	133634	9	6.74E-05	-1
188	REF	G	G	133659	133632	0.99984288	0
188	SNV	G	A	133659	3	2.25E-05	0
188	SNV	G	C	133659	13	9.73E-05	0
188	DEL	GGGCAGCAAGATGGGTGCGGGGTGCTCAGCGCGGACCCGGC	G	133659	2	1.50E-05	-40
188	INS	G	GA	133659	2	1.50E-05	1
188	INS	G	GCA	133659	1	7.48E-06	2
189	REF	G	G	133704	133661	0.9997083	0
189	SNV	G	A	133704	21	0.00015707	0
189	SNV	G	T	133704	11	8.23E-05	0
189	INS	G	GGCA	133704	3	2.24E-05	3
189	INS	G	GAGT	133704	4	2.99E-05	3
190	REF	G	G	133852	133809	0.99972356	0
190	SNV	G	A	133852	14	0.0001046	0
190	SNV	G	C	133852	4	2.99E-05	0
190	SNV	G	T	133852	2	1.49E-05	0
190	DEL	GCAGCAAGAT	G	133852	10	7.47E-05	-9
190	DEL	GCAGCAAGA	G	133852	7	5.23E-05	-8
191	REF	C	C	133966	133946	0.99989549	0
191	SNV	C	A	133966	6	4.48E-05	0
191	SNV	C	G	133966	2	1.49E-05	0
191	SNV	C	T	133966	6	4.48E-05	0
192	REF	A	A	134119	134071	0.99969429	0
192	SNV	A	C	134119	6	4.47E-05	0
192	SNV	A	G	134119	8	5.97E-05	0
192	SNV	A	T	134119	16	0.0001193	0
192	INS	A	AC	134119	11	8.20E-05	1
193	REF	G	G	134242	134221	0.99986591	0
193	SNV	G	A	134242	2	1.49E-05	0
193	SNV	G	C	134242	12	8.94E-05	0
193	INS	G	GA	134242	3	2.24E-05	1
193	INS	G	GC	134242	1	7.45E-06	1
194	REF	C	C	134278	134263	0.99994787	0
194	SNV	C	T	134278	5	3.72E-05	0
194	DEL	CAAGAT	C	134278	1	7.45E-06	-5
194	INS	C	CG	134278	1	7.45E-06	1
195	REF	A	A	134277	134243	0.99984359	0
195	SNV	A	C	134277	4	2.98E-05	0
195	SNV	A	G	134277	17	0.00012662	0
196	REF	A	A	134306	134257	0.99971704	0
196	SNV	A	C	134306	2	1.49E-05	0
196	SNV	A	G	134306	29	0.00021594	0
196	SNV	A	T	134306	5	3.72E-05	0
196	DEL	AGATGG	A	134306	2	1.49E-05	-5
197	REF	G	G	134327	134304	0.99990321	0
197	SNV	G	A	134327	2	1.49E-05	0
197	SNV	G	C	134327	5	3.72E-05	0
197	SNV	G	T	134327	6	4.47E-05	0
198	REF	A	A	134327	134269	0.99974684	0
198	SNV	A	C	134327	14	0.00010424	0
198	SNV	A	G	134327	19	0.00014147	0
198	SNV	A	T	134327	1	7.45E-06	0
199	REF	T	T	134440	134414	0.99988842	0
199	SNV	T	A	134440	4	2.98E-05	0
199	SNV	T	C	134440	7	5.21E-05	0
199	SNV	T	G	134440	4	2.98E-05	0
200	REF	G	G	134497	134475	0.9998959	0
200	SNV	G	A	134497	10	7.44E-05	0
200	SNV	G	T	134497	3	2.23E-05	0
200	INS	G	GGA	134497	1	7.44E-06	2
201	REF	G	G	134535	134516	0.9999108	0
201	SNV	G	C	134535	8	5.95E-05	0
201	SNV	G	T	134535	1	7.43E-06	0
201	INS	G	GA	134535	3	2.23E-05	1
202	REF	G	G	134543	134532	0.9999777	0
202	SNV	G	A	134543	2	1.49E-05	0
202	SNV	G	T	134543	1	7.43E-06	0
203	REF	T	T	134582	134556	0.9999034	0
203	SNV	T	C	134582	12	8.92E-05	0
203	SNV	T	G	134582	1	7.43E-06	0
204	REF	G	G	134605	134581	0.99988856	0
204	SNV	G	A	134605	1	7.43E-06	0
204	SNV	G	C	134605	8	5.94E-05	0
204	DEL	GCGGGGTGCTCAGCGCGGAC	G	134605	5	3.72E-05	-19
204	INS	G	GAC	134605	1	7.43E-06	2
205	REF	C	C	134619	134583	0.99978457	0
205	SNV	C	T	134619	14	0.000104	0
205	DEL	CG	C	134619	4	2.97E-05	-1
205	INS	C	CT	134619	2	1.49E-05	1
205	INS	C	CG	134619	7	5.20E-05	1
205	INS	C	CCT	134619	2	1.49E-05	2
206	REF	G	G	134644	134623	0.99987374	0
206	SNV	G	A	134644	3	2.23E-05	0
206	SNV	G	T	134644	9	6.68E-05	0
206	DEL	GGGGTGC	G	134644	5	3.71E-05	-6
207	REF	G	G	134647	134633	0.99999257	0
207	SNV	G	T	134647	1	7.43E-06	0
208	REF	G	G	134647	134627	0.99996286	0
208	SNV	G	A	134647	4	2.97E-05	0
208	SNV	G	T	134647	1	7.43E-06	0
209	REF	G	G	134647	134641	0.99999257	0
209	SNV	G	T	134647	1	7.43E-06	0
210	REF	T	T	134649	134620	0.99986631	0
210	SNV	T	A	134649	3	2.23E-05	0
210	SNV	T	C	134649	6	4.46E-05	0
210	SNV	T	G	134649	8	5.94E-05	0
210	INS	T	TG	134649	1	7.43E-06	1
211	REF	G	G	134653	134642	0.99997772	0
211	SNV	G	T	134653	2	1.49E-05	0
211	DEL	GCT	G	134653	1	7.43E-06	-2
212	REF	C	C	134677	134667	0.99997772	0
212	SNV	C	A	134677	1	7.43E-06	0
212	SNV	C	T	134677	2	1.49E-05	0
213	REF	T	T	134682	134639	0.9998292	0
213	SNV	T	C	134682	16	0.00011882	0
213	SNV	T	G	134682	2	1.49E-05	0
213	DEL	TCAGCGCGGACCCGGCGG	T	134682	5	3.71E-05	-17
214	REF	C	C	134678	134658	0.99994059	0
214	SNV	C	T	134678	8	5.94E-05	0
215	REF	A	A	134678	134569	0.99930938	0
215	SNV	A	G	134678	5	3.71E-05	0
215	SNV	A	T	134678	88	0.00065349	0
216	REF	G	G	134692	134680	0.9999406	0
216	SNV	G	T	134692	2	1.49E-05	0
216	DEL	GCGCGGACC	G	134692	6	4.46E-05	-8
217	REF	C	C	134686	134653	0.99984407	0
217	SNV	C	G	134686	1	7.43E-06	0
217	SNV	C	T	134686	13	9.65E-05	0
217	DEL	CGCGGACCCG	C	134686	6	4.46E-05	-9
217	INS	C	CT	134686	1	7.43E-06	1
218	REF	G	G	134686	134672	0.9999406	0
218	SNV	G	C	134686	8	5.94E-05	0
219	REF	C	C	134687	134676	0.9999703	0
219	SNV	C	T	134687	2	1.49E-05	0
219	INS	C	CT	134687	2	1.49E-05	1
220	REF	G	G	134692	134671	0.99992575	0
220	SNV	G	A	134692	6	4.46E-05	0
220	SNV	G	C	134692	2	1.49E-05	0
220	SNV	G	T	134692	1	7.42E-06	0
220	INS	G	GT	134692	1	7.42E-06	1
221	REF	G	G	134692	134676	0.99991091	0
221	SNV	G	T	134692	2	1.49E-05	0
221	INS	G	GCAGC	134692	10	7.43E-05	4
222	REF	A	A	134692	134669	0.99993317	0
222	SNV	A	G	134692	8	5.94E-05	0
222	INS	A	AC	134692	1	7.43E-06	1
223	REF	C	C	134703	134678	0.99986637	0
223	DEL	CCCGGCGGCAGCCCCT	C	134703	5	3.71E-05	-15
223	INS	C	CTCCGGCTGCTGCT	134703	10	7.42E-05	13
223	INS	C	CT	134703	3	2.23E-05	1
224	REF	C	C	134703	134689	0.99994061	0
224	SNV	C	T	134703	1	7.42E-06	0
224	DEL	CCGGCGGCAGCCCCTCCGGCTGAGT	C	134703	7	5.20E-05	-24
225	REF	C	C	134702	134687	0.99992576	0
225	SNV	C	A	134702	1	7.42E-06	0
225	SNV	C	T	134702	8	5.94E-05	0
225	DEL	CG	C	134702	1	7.42E-06	-1
226	REF	G	G	134704	134693	0.99993319	0
226	SNV	G	A	134704	7	5.20E-05	0
226	SNV	G	C	134704	2	1.49E-05	0
227	REF	G	G	134713	134700	0.99996288	0
227	SNV	G	T	134713	3	2.23E-05	0
227	INS	G	GA	134713	2	1.49E-05	1
228	REF	C	C	134721	134709	0.99996288	0
228	SNV	C	G	134721	1	7.42E-06	0
228	SNV	C	T	134721	3	2.23E-05	0
228	INS	C	CA	134721	1	7.42E-06	1
229	REF	G	G	134731	134718	0.99995546	0
229	SNV	G	A	134731	2	1.49E-05	0
229	SNV	G	C	134731	1	7.42E-06	0
229	INS	G	GT	134731	3	2.23E-05	1
230	REF	G	G	134736	134725	0.99994062	0
230	SNV	G	A	134736	5	3.71E-05	0
230	SNV	G	C	134736	2	1.48E-05	0
230	SNV	G	T	134736	1	7.42E-06	0
231	REF	C	C	134747	134729	0.99988126	0
231	SNV	C	G	134747	2	1.48E-05	0
231	SNV	C	T	134747	14	0.0001039	0
232	REF	A	A	134745	134717	0.99983672	0
232	SNV	A	C	134745	1	7.42E-06	0
232	SNV	A	G	134745	17	0.00012617	0
232	SNV	A	T	134745	3	2.23E-05	0
232	INS	A	AT	134745	1	7.42E-06	1
233	REF	G	G	134755	134745	0.99996289	0
233	SNV	G	C	134755	2	1.48E-05	0
233	SNV	G	T	134755	1	7.42E-06	0
233	DEL	GC	G	134755	1	7.42E-06	-1
233	INS	G	GC	134755	1	7.42E-06	1
234	REF	C	C	134773	134753	0.99990354	0
234	SNV	C	A	134773	1	7.42E-06	0
234	SNV	C	G	134773	4	2.97E-05	0
234	SNV	C	T	134773	4	2.97E-05	0
234	DEL	CCCCTCCGGCTGAGTCGGCCCTGGGGGACTGGAGTCAA	C	134773	4	2.97E-05	-37
235	REF	C	C	134772	134767	0.99998516	0
235	SNV	C	T	134772	1	7.42E-06	0
235	INS	C	CT	134772	1	7.42E-06	1
236	REF	C	C	134795	134776	0.99993323	0
236	SNV	C	T	134795	9	6.68E-05	0
237	REF	C	C	134808	134803	0.99999258	0
237	SNV	C	G	134808	1	7.42E-06	0
238	REF	T	T	134808	134742	0.99979224	0
238	SNV	T	A	134808	5	3.71E-05	0
238	SNV	T	C	134808	21	0.00015582	0
238	SNV	T	G	134808	2	1.48E-05	0
239	REF	C	C	134817	134811	0.99998516	0
239	SNV	C	G	134817	1	7.42E-06	0
239	SNV	C	T	134817	1	7.42E-06	0
240	REF	C	C	134816	134804	0.99994066	0
240	SNV	C	A	134816	2	1.48E-05	0
240	SNV	C	G	134816	5	3.71E-05	0
240	INS	C	CA	134816	1	7.42E-06	1
241	REF	G	G	134835	134825	0.99997033	0
241	SNV	G	C	134835	1	7.42E-06	0
241	SNV	G	T	134835	3	2.23E-05	0
242	REF	G	G	134840	134806	0.999822	0
242	SNV	G	A	134840	23	0.00017059	0
242	SNV	G	C	134840	1	7.42E-06	0
243	REF	C	C	134843	134829	0.99993325	0
243	SNV	C	A	134843	5	3.71E-05	0
243	SNV	C	G	134843	1	7.42E-06	0
243	SNV	C	T	134843	2	1.48E-05	0
243	INS	C	CN	134843	1	7.42E-06	1
244	REF	T	T	134843	134816	0.99994066	0
244	SNV	T	C	134843	7	5.19E-05	0
244	SNV	T	G	134843	1	7.42E-06	0
245	REF	G	G	134834	134791	0.9997849	0
245	SNV	G	A	134834	2	1.48E-05	0
245	SNV	G	C	134834	6	4.45E-05	0
245	DEL	GAGTCGGCCCT	G	134834	21	0.00015576	-10
246	REF	A	A	134813	134777	0.99994807	0
246	SNV	A	C	134813	2	1.48E-05	0
246	SNV	A	G	134813	4	2.97E-05	0
246	INS	A	AG	134813	1	7.42E-06	1
247	REF	G	G	134813	134804	1	0
248	REF	T	T	134813	134794	0.99997033	0
248	SNV	T	C	134813	3	2.23E-05	0
248	SNV	T	G	134813	1	7.42E-06	0
249	REF	C	C	134824	134802	0.99994807	0
249	SNV	C	T	134824	7	5.19E-05	0
250	REF	G	G	134824	134806	0.99999258	0
250	SNV	G	A	134824	1	7.42E-06	0
251	REF	G	G	134826	134797	0.9998294	0
251	SNV	G	A	134826	9	6.68E-05	0
251	SNV	G	T	134826	4	2.97E-05	0
251	DEL	GC	G	134826	8	5.93E-05	-1
251	INS	G	GC	134826	2	1.48E-05	1
252	REF	C	C	134818	134792	0.99991098	0
252	SNV	C	A	134818	5	3.71E-05	0
252	SNV	C	G	134818	3	2.23E-05	0
252	SNV	C	T	134818	4	2.97E-05	0
253	REF	C	C	134829	134811	0.99994808	0
253	SNV	C	T	134829	7	5.19E-05	0
254	REF	C	C	134821	134810	0.99996291	0
254	SNV	C	A	134821	1	7.42E-06	0
254	SNV	C	T	134821	4	2.97E-05	0
255	REF	T	T	134820	134743	0.99975515	0
255	SNV	T	A	134820	1	7.42E-06	0
255	SNV	T	C	134820	15	0.0001113	0
255	SNV	T	G	134820	7	5.19E-05	0
255	DEL	TG	T	134820	3	2.23E-05	-1
255	INS	T	TA	134820	4	2.97E-05	1
255	INS	T	TG	134820	3	2.23E-05	1
256	REF	G	G	134836	134814	0.99990358	0
256	SNV	G	A	134836	11	8.16E-05	0
256	SNV	G	C	134836	2	1.48E-05	0
257	REF	G	G	134845	134835	0.99998517	0
257	SNV	G	A	134845	1	7.42E-06	0
257	INS	G	GT	134845	1	7.42E-06	1
258	REF	G	G	134832	134805	0.99987391	0
258	SNV	G	A	134832	4	2.97E-05	0
258	SNV	G	T	134832	12	8.90E-05	0
258	INS	G	GT	134832	1	7.42E-06	1
259	REF	G	G	134831	134811	0.99994808	0
259	SNV	G	A	134831	1	7.42E-06	0
259	SNV	G	C	134831	1	7.42E-06	0
259	SNV	G	T	134831	5	3.71E-05	0
260	REF	G	G	134823	134807	0.99994808	0
260	SNV	G	C	134823	1	7.42E-06	0
260	SNV	G	T	134823	4	2.97E-05	0
260	DEL	GA	G	134823	2	1.48E-05	-1
261	REF	A	A	134819	134539	0.9993315	0
261	SNV	A	C	134819	8	5.94E-05	0
261	SNV	A	G	134819	80	0.00059423	0
261	SNV	A	T	134819	1	7.43E-06	0
261	INS	A	AG	134819	1	7.43E-06	1
262	REF	C	C	134811	134801	0.99998516	0
262	SNV	C	T	134811	1	7.42E-06	0
262	INS	C	CG	134811	1	7.42E-06	1
263	REF	T	T	134811	134768	0.99991097	0
263	SNV	T	A	134811	1	7.42E-06	0
263	SNV	T	C	134811	3	2.23E-05	0
263	SNV	T	G	134811	3	2.23E-05	0
263	INS	T	TG	134811	4	2.97E-05	1
263	INS	T	TN	134811	1	7.42E-06	1
264	REF	G	G	134811	134796	0.99991098	0
264	SNV	G	A	134811	1	7.42E-06	0
264	SNV	G	C	134811	1	7.42E-06	0
264	SNV	G	T	134811	2	1.48E-05	0
264	INS	G	GGAGTCAAGT	134811	8	5.93E-05	9
265	REF	G	G	134806	134790	0.99997774	0
265	SNV	G	A	134806	1	7.42E-06	0
265	SNV	G	T	134806	1	7.42E-06	0
265	INS	G	GC	134806	1	7.42E-06	1
266	REF	A	A	134798	134423	0.9989596	0
266	SNV	A	C	134798	7	5.20E-05	0
266	SNV	A	G	134798	125	0.00092893	0
266	SNV	A	T	134798	4	2.97E-05	0
266	INS	A	AT	134798	1	7.43E-06	1
266	INS	A	AG	134798	3	2.23E-05	1
267	REF	G	G	134797	134784	0.9999629	0
267	SNV	G	A	134797	4	2.97E-05	0
267	INS	G	GC	134797	1	7.42E-06	1
268	REF	T	T	134763	134619	0.99972523	0
268	SNV	T	C	134763	7	5.20E-05	0
268	SNV	T	G	134763	28	0.00020794	0
268	INS	T	TC	134763	1	7.43E-06	1
268	INS	T	TG	134763	1	7.43E-06	1
269	REF	C	C	134749	134726	0.99994062	0
269	SNV	C	A	134749	2	1.48E-05	0
269	SNV	C	T	134749	6	4.45E-05	0
270	REF	A	A	134743	134686	0.99981442	0
270	SNV	A	C	134743	7	5.20E-05	0
270	SNV	A	G	134743	11	8.17E-05	0
270	SNV	A	T	134743	6	4.45E-05	0
270	INS	A	AC	134743	1	7.42E-06	1
271	REF	A	A	134742	134700	0.99986639	0
271	SNV	A	C	134742	2	1.49E-05	0
271	SNV	A	G	134742	16	0.00011877	0
272	REF	G	G	134746	134709	0.99989608	0
272	SNV	G	A	134746	5	3.71E-05	0
272	SNV	G	C	134746	1	7.42E-06	0
272	SNV	G	T	134746	5	3.71E-05	0
272	INS	G	GC	134746	1	7.42E-06	1
272	INS	G	GT	134746	1	7.42E-06	1
272	INS	G	GN	134746	1	7.42E-06	1
273	REF	T	T	134719	134645	0.99991088	0
273	SNV	T	C	134719	4	2.97E-05	0
273	SNV	T	G	134719	7	5.20E-05	0
273	INS	T	TN	134719	1	7.43E-06	1
274	REF	G	G	134700	134650	0.99990346	0
274	SNV	G	A	134700	4	2.97E-05	0
274	SNV	G	C	134700	1	7.43E-06	0
274	SNV	G	T	134700	8	5.94E-05	0
275	REF	A	A	134668	134553	0.99985881	0
275	SNV	A	G	134668	19	0.00014119	0
276	REF	G	G	134630	134609	1	0
277	REF	C	C	134560	134540	1	0
278	REF	T	T	131693	131630	0.99987087	0
278	SNV	T	C	131693	3	2.28E-05	0
278	SNV	T	G	131693	7	5.32E-05	0
278	DEL	TGTCTGCGAAGTGC	T	131693	1	7.60E-06	-13
278	DEL	TG	T	131693	1	7.60E-06	-1
278	INS	T	TNN	131693	2	1.52E-05	2
278	INS	T	TN	131693	3	2.28E-05	1
279	REF	G	G	16726	16686	0.99994007	0
279	DEL	GT	G	16726	1	5.99E-05	-1
280	REF	T	T	14482	14324	0.99965106	0
280	SNV	T	C	14482	2	0.00013958	0
280	SNV	T	G	14482	2	0.00013958	0
280	INS	T	TG	14482	1	6.98E-05	1
281	REF	C	C	14255	14207	1	0
282	REF	T	T	14161	14046	0.9997153	0
282	SNV	T	C	14161	1	7.12E-05	0
282	SNV	T	G	14161	1	7.12E-05	0
282	DEL	TG	T	14161	1	7.12E-05	-1
282	INS	T	TG	14161	1	7.12E-05	1
283	REF	G	G	14039	14004	0.9999286	0
283	DEL	GC	G	14039	1	7.14E-05	-1
284	REF	C	C	13782	13714	0.99927135	0
284	SNV	C	T	13782	8	0.00058292	0
284	INS	C	CG	13782	2	0.00014573	1
285	REF	G	G	13642	13602	0.99985298	0
285	SNV	G	T	13642	1	7.35E-05	0
285	DEL	GA	G	13642	1	7.35E-05	-1
286	REF	A	A	12668	12481	0.99911944	0
286	SNV	A	C	12668	4	0.0003202	0
286	SNV	A	G	12668	6	0.00048031	0
286	INS	A	AC	12668	1	8.01E-05	1
287	REF	A	A	12488	12353	0.99951452	0
287	SNV	A	C	12488	5	0.00040456	0
287	SNV	A	T	12488	1	8.09E-05	0
288	REF	G	G	12388	12350	1	0
289	REF	T	T	12067	11958	0.99974918	0
289	SNV	T	G	12067	3	0.00025082	0
290	REF	G	G	12022	11956	0.99983275	0
290	SNV	G	A	12022	1	8.36E-05	0
290	INS	G	GCT	12022	1	8.36E-05	2
291	REF	C	C	11979	11935	1	0
292	REF	A	A	11641	11593	0.99974129	0
292	SNV	A	C	11641	3	0.00025871	0
293	REF	T	T	11556	11504	1	0
294	REF	T	T	11106	11057	0.999548	0
294	SNV	T	C	11106	5	0.000452	0
295	REF	G	G	11024	10878	0.99926511	0
295	SNV	G	C	11024	2	0.00018372	0
295	SNV	G	T	11024	2	0.00018372	0
295	INS	G	GC	11024	4	0.00036744	1
296	REF	G	G	10955	10916	1	0
297	REF	G	G	10913	10851	0.99981572	0
297	INS	G	GC	10913	2	0.00018428	1
298	REF	C	C	10638	10575	0.99981091	0
298	SNV	C	G	10638	1	9.45E-05	0
298	DEL	CT	C	10638	1	9.45E-05	-1
299	REF	T	T	10465	10287	0.99883484	0
299	SNV	T	C	10465	12	0.00116516	0
300	REF	C	C	10230	10185	1	0
301	REF	C	C	10023	9990	1	0
302	REF	G	G	9896	9886	1	0
303	REF	G	G	8351	8329	0.99963994	0
303	SNV	G	T	8351	2	0.00024004	0
303	INS	G	GN	8351	1	0.00012002	1
304	REF	A	A	7819	7723	0.99948233	0
304	SNV	A	G	7819	1	0.00012942	0
304	SNV	A	T	7819	3	0.00038825	0
305	REF	A	A	7678	7624	0.99908269	0
305	SNV	A	C	7678	4	0.00052418	0
305	SNV	A	G	7678	1	0.00013104	0
305	SNV	A	T	7678	2	0.00026209	0
306	REF	A	A	7412	7366	0.99959289	0
306	SNV	A	C	7412	1	0.0001357	0
306	SNV	A	G	7412	1	0.0001357	0
306	DEL	AG	A	7412	1	0.0001357	-1
307	REF	G	G	7140	7118	0.99943836	0
307	INS	G	GT	7140	4	0.00056164	1
308	REF	C	C	6959	6925	0.9988461	0
308	SNV	C	G	6959	1	0.00014424	0
308	SNV	C	T	6959	5	0.00072119	0
308	DEL	CA	C	6959	2	0.00028848	-1
309	REF	A	A	6679	6642	0.99804658	0
309	SNV	A	G	6679	2	0.00030053	0
309	DEL	AG	A	6679	11	0.00165289	-1
310	REF	G	G	6409	6393	0.9998436	0
310	SNV	G	A	6409	1	0.0001564	0
311	REF	G	G	6245	6223	0.99951815	0
311	SNV	G	C	6245	1	0.00016062	0
311	SNV	G	T	6245	1	0.00016062	0
311	INS	G	GC	6245	1	0.00016062	1
312	REF	G	G	6116	6088	0.99917939	0
312	SNV	G	C	6116	5	0.00082061	0
313	REF	C	C	6015	5975	0.99916388	0
313	SNV	C	A	6015	1	0.00016722	0
313	SNV	C	G	6015	2	0.00033445	0
313	DEL	CT	C	6015	1	0.00016722	-1
313	INS	C	CT	6015	1	0.00016722	1
314	REF	T	T	5897	5853	0.9994877	0
314	SNV	T	C	5897	1	0.00017077	0
314	SNV	T	G	5897	2	0.00034153	0
315	REF	G	G	4932	4921	1	0
316	REF	G	G	4725	4719	1	0
317	REF	G	G	4440	4435	1	0
318	REF	A	A	4322	4192	0.99690844	0
318	SNV	A	C	4322	1	0.00023781	0
318	SNV	A	G	4322	12	0.00285375	0
319	REF	T	T	3933	3888	1	0
320	REF	T	T	3790	3777	1	0
321	REF	T	T	3667	3653	1	0
322	REF	G	G	3569	3569	1	0
323	REF	C	C	3527	3527	1	0
