# Supplementary material for: Pathways and signatures of mutagenesis at targeted DNA nicks
Source: PLoS Genet. 2021 Apr 15;17(4):e1009329. doi: 10.1371/journal.pgen.1009329 (PMC8078790; doi:10.1371/journal.pgen.1009329)
Supplement: S1 Data — (ZIP) [file pgen.1009329.s008.zip › Nick_siBRCA2+siREV1.vcf]

POS	ID	Reference	Alternate allele	Read Depth	Alternate allele observation count	Allele Frequency	Indel Size
1	REF	T	T	4	4	1	0
2	REF	T	T	4	4	1	0
3	REF	C	C	5	5	1	0
4	REF	G	G	5	5	1	0
5	REF	G	G	5	5	1	0
6	REF	T	T	9	9	1	0
7	REF	C	C	11	11	1	0
8	REF	C	C	13	13	1	0
9	REF	G	G	133	132	0.9924812	0
9	SNV	G	A	133	1	0.0075188	0
10	REF	C	C	114580	114580	1	0
11	REF	C	C	116413	116413	1	0
12	REF	A	A	116545	116545	1	0
13	REF	T	T	116702	116700	1	0
14	REF	C	C	116830	116829	0.99999144	0
14	SNV	C	T	116830	1	8.56E-06	0
15	REF	C	C	116889	116889	1	0
16	REF	T	T	116901	116872	0.99976903	0
16	SNV	T	A	116901	1	8.55E-06	0
16	SNV	T	C	116901	26	0.00022241	0
17	REF	C	C	116917	116916	0.99999145	0
17	SNV	C	T	116917	1	8.55E-06	0
18	REF	G	G	116923	116878	0.99961513	0
18	SNV	G	A	116923	12	0.00010263	0
18	SNV	G	T	116923	33	0.00028224	0
19	REF	T	T	116928	116927	0.99999145	0
19	SNV	T	C	116928	1	8.55E-06	0
20	REF	C	C	116935	116934	1	0
21	REF	C	C	116941	116941	1	0
22	REF	C	C	116952	116950	0.9999829	0
22	SNV	C	A	116952	2	1.71E-05	0
23	REF	G	G	116952	116951	0.99999145	0
23	SNV	G	T	116952	1	8.55E-06	0
24	REF	T	T	116955	116953	0.9999829	0
24	SNV	T	C	116955	2	1.71E-05	0
25	REF	C	C	116955	116955	1	0
26	REF	C	C	116956	116955	0.99999145	0
26	SNV	C	A	116956	1	8.55E-06	0
27	REF	T	T	116957	116954	0.9999829	0
27	SNV	T	A	116957	1	8.55E-06	0
27	SNV	T	C	116957	1	8.55E-06	0
28	REF	C	C	116958	116958	1	0
29	REF	C	C	116958	116958	1	0
30	REF	G	G	116965	116950	0.99988031	0
30	SNV	G	A	116965	10	8.55E-05	0
30	SNV	G	C	116965	4	3.42E-05	0
31	REF	C	C	116965	116964	0.99999145	0
31	SNV	C	T	116965	1	8.55E-06	0
32	REF	C	C	116966	116956	0.99991451	0
32	SNV	C	T	116966	10	8.55E-05	0
33	REF	G	G	116966	116966	1	0
34	REF	G	G	116966	116950	0.99986321	0
34	SNV	G	A	116966	8	6.84E-05	0
34	SNV	G	C	116966	2	1.71E-05	0
34	DEL	GC	G	116966	6	5.13E-05	-1
35	REF	C	C	116960	116950	0.9999145	0
35	SNV	C	T	116960	10	8.55E-05	0
36	REF	C	C	116966	116966	1	0
37	REF	C	C	116966	116965	1	0
38	REF	C	C	116966	116959	0.99994015	0
38	SNV	C	A	116966	3	2.57E-05	0
38	SNV	C	T	116966	3	2.57E-05	0
38	INS	C	CA	116966	1	8.55E-06	1
39	REF	T	T	116966	116962	0.99997435	0
39	SNV	T	C	116966	3	2.57E-05	0
40	REF	G	G	116966	116908	0.99950413	0
40	SNV	G	A	116966	13	0.00011114	0
40	SNV	G	C	116966	7	5.99E-05	0
40	DEL	GC	G	116966	33	0.00028213	-1
40	INS	G	GC	116966	5	4.28E-05	1
41	REF	C	C	116933	116930	0.99997434	0
41	SNV	C	T	116933	3	2.57E-05	0
42	REF	C	C	116966	116964	0.9999829	0
42	SNV	C	A	116966	2	1.71E-05	0
43	REF	C	C	116966	116966	1	0
44	REF	C	C	116966	116964	0.99999145	0
44	SNV	C	T	116966	1	8.55E-06	0
45	REF	G	G	116966	116961	0.9999658	0
45	SNV	G	A	116966	4	3.42E-05	0
46	REF	C	C	116966	116962	0.99997435	0
46	SNV	C	A	116966	3	2.57E-05	0
47	REF	G	G	116966	116961	0.9999658	0
47	SNV	G	A	116966	4	3.42E-05	0
48	REF	C	C	116966	116960	0.9999487	0
48	SNV	C	T	116966	6	5.13E-05	0
49	REF	C	C	116966	116966	1	0
50	REF	C	C	116972	116971	1	0
51	REF	A	A	116972	116967	0.99995725	0
51	SNV	A	G	116972	1	8.55E-06	0
51	DEL	AG	A	116972	4	3.42E-05	-1
52	REF	G	G	116968	116964	0.99997435	0
52	SNV	G	T	116968	3	2.57E-05	0
53	REF	G	G	116972	116971	1	0
54	REF	G	G	116972	116970	0.9999829	0
54	SNV	G	A	116972	2	1.71E-05	0
55	REF	A	A	116972	116972	1	0
56	REF	T	T	116972	116972	1	0
57	REF	C	C	116972	116953	0.99983757	0
57	INS	C	CCTCCAGCTCCTTTCG	116972	16	0.00013678	15
57	INS	C	CCTCCAG	116972	3	2.57E-05	6
58	REF	C	C	116972	116968	0.99997435	0
58	SNV	C	A	116972	3	2.57E-05	0
59	REF	T	T	116972	116970	0.99999145	0
59	SNV	T	C	116972	1	8.55E-06	0
60	REF	C	C	116972	116961	0.99990596	0
60	SNV	C	A	116972	4	3.42E-05	0
60	SNV	C	G	116972	6	5.13E-05	0
60	SNV	C	T	116972	1	8.55E-06	0
61	REF	C	C	116972	116972	1	0
62	REF	A	A	116972	116970	0.9999829	0
62	DEL	AGCTCCTTTCGCCCGCGCCCTCCGTTC	A	116972	2	1.71E-05	-26
63	REF	G	G	116970	116961	0.99992306	0
63	SNV	G	A	116970	7	5.98E-05	0
63	SNV	G	T	116970	2	1.71E-05	0
64	REF	C	C	116970	116967	0.99997435	0
64	SNV	C	A	116970	2	1.71E-05	0
64	SNV	C	T	116970	1	8.55E-06	0
65	REF	T	T	116970	116970	1	0
66	REF	C	C	116970	116970	1	0
67	REF	C	C	116970	116943	0.99976917	0
67	SNV	C	A	116970	1	8.55E-06	0
67	DEL	CTT	C	116970	11	9.40E-05	-2
67	INS	C	CT	116970	15	0.00012824	1
68	REF	T	T	116959	116952	0.9999487	0
68	SNV	T	A	116959	2	1.71E-05	0
68	SNV	T	C	116959	1	8.55E-06	0
68	SNV	T	G	116959	3	2.57E-05	0
69	REF	T	T	116959	116956	0.9999829	0
69	SNV	T	C	116959	2	1.71E-05	0
70	REF	T	T	116970	116959	0.99990596	0
70	SNV	T	G	116970	11	9.40E-05	0
71	REF	C	C	116970	116966	0.9999658	0
71	SNV	C	T	116970	4	3.42E-05	0
72	REF	G	G	116970	116964	0.9999487	0
72	SNV	G	A	116970	2	1.71E-05	0
72	DEL	GC	G	116970	4	3.42E-05	-1
73	REF	C	C	116966	116954	0.99990595	0
73	SNV	C	G	116966	1	8.55E-06	0
73	SNV	C	T	116966	10	8.55E-05	0
74	REF	C	C	116970	116966	0.9999658	0
74	SNV	C	G	116970	1	8.55E-06	0
74	SNV	C	T	116970	3	2.57E-05	0
75	REF	C	C	116970	116964	0.9999487	0
75	SNV	C	T	116970	5	4.28E-05	0
75	DEL	CG	C	116970	1	8.55E-06	-1
76	REF	G	G	116969	116949	0.99983756	0
76	SNV	G	A	116969	10	8.55E-05	0
76	INS	G	GCGCCCT	116969	9	7.69E-05	6
77	REF	C	C	116970	116967	0.99997435	0
77	SNV	C	T	116970	3	2.57E-05	0
78	REF	G	G	116970	116955	0.99988031	0
78	SNV	G	A	116970	12	0.00010259	0
78	DEL	GC	G	116970	1	8.55E-06	-1
78	INS	G	GCCCT	116970	1	8.55E-06	4
79	REF	C	C	116969	116967	0.99999145	0
79	SNV	C	T	116969	1	8.55E-06	0
80	REF	C	C	116970	116967	0.99999145	0
80	SNV	C	T	116970	1	8.55E-06	0
81	REF	C	C	116969	116969	1	0
82	REF	T	T	116969	116963	0.99995725	0
82	SNV	T	C	116969	5	4.28E-05	0
83	REF	C	C	116969	116969	1	0
84	REF	C	C	116969	116968	1	0
85	REF	G	G	116969	116968	0.99999145	0
85	SNV	G	A	116969	1	8.55E-06	0
86	REF	T	T	116969	116965	0.9999658	0
86	SNV	T	C	116969	4	3.42E-05	0
87	REF	T	T	116969	116965	0.9999658	0
87	SNV	T	C	116969	4	3.42E-05	0
88	REF	C	C	116969	116960	0.9999487	0
88	SNV	C	A	116969	6	5.13E-05	0
89	REF	G	G	116971	116968	0.99997435	0
89	SNV	G	A	116971	1	8.55E-06	0
89	SNV	G	C	116971	2	1.71E-05	0
90	REF	C	C	116971	116969	0.9999829	0
90	SNV	C	A	116971	2	1.71E-05	0
91	REF	T	T	116967	116963	0.9999658	0
91	SNV	T	C	116967	4	3.42E-05	0
92	REF	C	C	116967	116963	0.9999658	0
92	SNV	C	T	116967	4	3.42E-05	0
93	REF	C	C	116967	116946	0.99982901	0
93	SNV	C	A	116967	3	2.57E-05	0
93	SNV	C	T	116967	7	5.99E-05	0
93	INS	C	CGGACACCAT	116967	10	8.55E-05	9
94	REF	G	G	116967	116962	0.9999658	0
94	SNV	G	A	116967	1	8.55E-06	0
94	SNV	G	T	116967	3	2.57E-05	0
95	REF	G	G	116967	116964	0.9999829	0
95	SNV	G	A	116967	1	8.55E-06	0
95	INS	G	GCCATCCTCCCCAAATCCCAGTGACATAACAATAAAGACATTCACAAGGGAATCTCAGCAAA	116967	1	8.55E-06	61
96	REF	A	A	116967	116964	0.99997435	0
96	SNV	A	C	116967	1	8.55E-06	0
96	SNV	A	G	116967	2	1.71E-05	0
97	REF	C	C	116967	116963	0.99997435	0
97	SNV	C	A	116967	1	8.55E-06	0
97	SNV	C	T	116967	2	1.71E-05	0
98	REF	A	A	116967	116955	0.9999145	0
98	SNV	A	G	116967	1	8.55E-06	0
98	DEL	ACCATGGACAAGTTTTGGTGGCACGCAGCCTGGGGACTCTGCCTCGTGCCGCTGAG	A	116967	2	1.71E-05	-55
98	DEL	AC	A	116967	7	5.99E-05	-1
99	REF	C	C	116958	116953	0.99999145	0
99	SNV	C	T	116958	1	8.55E-06	0
100	REF	C	C	116965	116963	0.99999145	0
100	SNV	C	T	116965	1	8.55E-06	0
101	REF	A	A	116965	116962	1	0
102	REF	T	T	116965	116955	0.9999316	0
102	DEL	TGGACAAGTTTTGGTGGCACGCAGCCTGG	T	116965	8	6.84E-05	-28
103	REF	G	G	116957	116955	1	0
104	REF	G	G	116955	116951	0.99997435	0
104	SNV	G	A	116955	2	1.71E-05	0
104	SNV	G	T	116955	1	8.55E-06	0
105	REF	A	A	116955	116950	0.9999658	0
105	SNV	A	G	116955	1	8.55E-06	0
105	INS	A	AC	116955	2	1.71E-05	1
105	INS	A	AG	116955	1	8.55E-06	1
106	REF	C	C	116955	116954	1	0
107	REF	A	A	116955	116953	0.99999145	0
107	SNV	A	C	116955	1	8.55E-06	0
108	REF	A	A	116955	116953	1	0
109	REF	G	G	116955	116945	0.99992305	0
109	DEL	GT	G	116955	8	6.84E-05	-1
109	INS	G	GA	116955	1	8.55E-06	1
110	REF	T	T	116947	116940	0.99995724	0
110	DEL	TTTTGGTGGCACGCAGCCTGGGGACTCTGCCTCGTGCCGCTGAGCCTGGCGCAGATCGGTGAGTGCC	T	116947	2	1.71E-05	-66
110	DEL	TTTTGGTGGCACGCAGCCTGGGGACTCTGCCTCGTGCCGCTGAGCCTGGCGCAGATCGG	T	116947	3	2.57E-05	-58
111	REF	T	T	116950	116921	0.99976058	0
111	SNV	T	C	116950	3	2.57E-05	0
111	DEL	TTTGGTGGCACGCAGCCTGGGGACTCTGCCTCGTGCCGCTGAGCCTGGCGCAGATCGGTGAGTGCCCGC	T	116950	3	2.57E-05	-68
111	DEL	TTTGGTGGCACGCAGCCTGGGGACTCTGCCTCGTGCCGCTGAGCCTGGCGCAGA	T	116950	15	0.00012826	-53
111	DEL	TTTGGTGGCACGCAGCCTGGGGACTCTGCCTCGTGCCGCTGAGCCTGGCGCAGATCGGTGAG	T	116950	3	2.57E-05	-61
111	DEL	TTTGGTGGCACGCAGCCTGGGGACTCTGCCTCGTGCCGCTGAGCCTGGCGCAGATCGGTGAGTGCCCGCCGCAGCCTGGGCAGCAAGA	T	116950	4	3.42E-05	-87
112	REF	T	T	116925	116894	0.99975197	0
112	DEL	TTGGTGGCACGCAGCCTGGGGACTCTGCCTCGTGCCGCTGAGCCTGGCGCAGATCG	T	116925	2	1.71E-05	-55
112	DEL	TTGGTGGCACGCAGCCTGGGGACTCTGCCTCGTGCCGCTGAGCCTGGCGCAGATCGG	T	116925	23	0.00019671	-56
112	DEL	TTGGTGGCACGCAGCCTGGGGACTCTGCCTCGTGCCGCTGAGCCTGGCGCAGATCGGTG	T	116925	4	3.42E-05	-58
113	REF	T	T	116896	116850	0.99964069	0
113	SNV	T	C	116896	6	5.13E-05	0
113	DEL	TGGTGGCACGCAGCCTGGGGACTCTGCCTCGTGCCGCTGAGCCTGGCGCAGATCGGTGAGTGCCCGCCGCAGCCTGGGCAG	T	116896	1	8.55E-06	-80
113	DEL	TGGTGGCACGCAGCCTG	T	116896	9	7.70E-05	-16
113	DEL	TGGTGGCACGCAGCCTGGGGACTCTGCCTCGTGCCGCTGAGCCTGGCGCAGATC	T	116896	26	0.00022243	-53
114	REF	G	G	116860	116799	0.99951222	0
114	SNV	G	T	116860	1	8.56E-06	0
114	DEL	GGTGGCACGCAGCCTGGGGACTCTGCCTCGTGCCGCTGAGCCTGGCGCAGATCGGTGA	G	116860	42	0.00035942	-57
114	DEL	GGTGGCACGCAGCCTGGGGACTCTGCCTCGTGCCGCTGAGCCTGGCGCAGATCGGT	G	116860	14	0.00011981	-55
115	REF	G	G	116804	116777	0.99978596	0
115	SNV	G	A	116804	10	8.56E-05	0
115	SNV	G	T	116804	3	2.57E-05	0
115	DEL	GTGGCACGCAGCCTGGGGACTCTGCCTCGTGCCGC	G	116804	4	3.43E-05	-34
115	INS	G	GC	116804	8	6.85E-05	1
116	REF	T	T	116800	116768	0.99975171	0
116	SNV	T	G	116800	11	9.42E-05	0
116	DEL	TGGCACGCAGCCTGGGGACTCTGCCTCGTGCCGCTGAGCCTGGCGCAGATCGGTGAGTGCCCGCCGCAGCCTG	T	116800	2	1.71E-05	-72
116	DEL	TGGCACGCAGCCTGGGGACTCTGCCTCGTGCCGCTGAGCCTGGCGCAGATC	T	116800	9	7.71E-05	-50
116	DEL	TGGCACGCAGCCTGGGGACTCTGCCTCGTGCCGCTGAGCCTGGCGCAGATCGGTGAGTGCCCGCCGCAGCCTGG	T	116800	6	5.14E-05	-73
116	INS	T	TCCATCCTGTGATGAAGGGCAGCTACATGCCAAGGACG	116800	1	8.56E-06	37
117	REF	G	G	116782	116730	0.99957184	0
117	DEL	GGCACGCAGCCTGGGGACTCTGCCTCGTGCC	G	116782	7	5.99E-05	-30
117	DEL	GGCACGCAGCCTGGGGACTCTGCCTCGTGCCGCTGAGCCTGGCGCAGATCGGTGAGT	G	116782	3	2.57E-05	-56
117	DEL	GGCACGCAGCCTGGGGACTCTGCCTCGTGCCGCTGAGCCTGGCGCAGATCGGTGAGTGCCC	G	116782	40	0.00034252	-60
118	REF	G	G	116732	116700	0.99973443	0
118	SNV	G	A	116732	5	4.28E-05	0
118	SNV	G	C	116732	1	8.57E-06	0
118	DEL	GCACGCAGCCTGGGGACTCTGCCTCGTGCCGCTGAGCCTGGCGCAGATCGGTGAGTGC	G	116732	3	2.57E-05	-57
118	DEL	GCACGCAGCCTGGGGACTCTGCCTCGTGCCGCTGAGCCT	G	116732	8	6.85E-05	-38
118	DEL	GCACGCAGCCTGGGGACTCTGCCTCGTGCCGCTGAGC	G	116732	6	5.14E-05	-36
118	DEL	GCACGCAGCCTGGGGACTCTGCCTCGTGCCGCTGAGCCTGGCGCAGATCGGTGAGTGCCC	G	116732	1	8.57E-06	-59
118	DEL	GCACGCAGCCTGGGGACTCTGCCTCGTGCCGCTGAGCCTGGCGCAGATCGGTGAGTGCC	G	116732	6	5.14E-05	-58
118	INS	G	GC	116732	1	8.57E-06	1
119	REF	C	C	116708	116694	0.99988861	0
119	SNV	C	T	116708	3	2.57E-05	0
119	DEL	CACGCAGCCTGGGGACTCTGCCTCGTGCCGCTGAGCCTGGCGCAGAT	C	116708	6	5.14E-05	-46
119	DEL	CACGCAGCCTGGGGACTCTGCCTCGTGCCGCTGAGCCTGGCGCAGATCGGTG	C	116708	4	3.43E-05	-51
120	REF	A	A	116698	115793	0.99226195	0
120	SNV	A	C	116698	1	8.57E-06	0
120	SNV	A	G	116698	3	2.57E-05	0
120	DEL	ACGCAGCCTGGGGACTCTGCCTCGTGCCGCTGAGCCTGGCGCAGAT	A	116698	15	0.00012854	-45
120	DEL	ACGCAGCCTGGGGACTCTGCCTCGTGC	A	116698	36	0.00030849	-26
120	DEL	ACGCAGCCTGGGGACTCTGCCTCGTGCCGCTGAGCCTGGCGCAGATCGGTGAGTGCCCG	A	116698	1	8.57E-06	-58
120	DEL	ACGCAGCCTGGGGACTCTGCCTCGTGCCGCTGAGCCTGGC	A	116698	5	4.29E-05	-39
120	DEL	ACGCAGCCTGGGGACTCTGCCTCGTGCCGCTGAGCCTGGCGCAGATCGGTGAGTGCC	A	116698	40	0.00034277	-56
120	DEL	ACGCAGCCTGGGGACTCTGCCTCGTGCCG	A	116698	13	0.0001114	-28
120	DEL	ACGCAGCCTGGGGACTCTGCCTCGTGCCGCTGAGCCTGGCGC	A	116698	6	5.14E-05	-41
120	DEL	ACGCAGCCTGGGGACTCTGCCTCGTGCCGCTGAGCCTGGCGCAGATCGGTGAGTGCCCGC	A	116698	753	0.00645266	-59
120	DEL	ACGCAGCCTGGGGACTCTGCCTCGTGCCGCTGAGCCTGGCGCAGATCGGTGAGTGCCCGCCG	A	116698	1	8.57E-06	-61
120	DEL	ACGCAGCCTGGGGACTCTGCCTCGTGCCGCTGAGCCTGG	A	116698	28	0.00023994	-38
120	INS	A	AC	116698	1	8.57E-06	1
121	REF	C	C	115797	115767	0.99976683	0
121	SNV	C	T	115797	2	1.73E-05	0
121	DEL	CGCAGCCTGGGGACTCTGCCTCGTGCCGCTGAGCCTGGCGCAGATCGGTGAGTGCCCGCCGCAGCCTGG	C	115797	5	4.32E-05	-68
121	DEL	CGCAGCCTGGGGACTCTGCCTCGTGCCGCTGAGCCTGGCGCAGATCGGTGA	C	115797	4	3.45E-05	-50
121	DEL	CGCAGCCTGGGGACTCTGCCTCGTGCCGCTGAGCCTGGCGCAGATCGGTGAGT	C	115797	5	4.32E-05	-52
121	DEL	CGCAGCCTGGGGACTCTGCCTCGTGCCGCTGAGCCTG	C	115797	5	4.32E-05	-36
121	DEL	CGCAGCCTGGGGACTCTGCCTCGTGCCGCTGAGCCTGGCGCAGA	C	115797	6	5.18E-05	-43
122	REF	G	G	115772	115751	0.99985315	0
122	SNV	G	A	115772	5	4.32E-05	0
122	SNV	G	T	115772	4	3.46E-05	0
122	DEL	GCAGCCTGGGGACTCTGCCTCGTGCCGCTGAGCCTGGCGCAGAT	G	115772	5	4.32E-05	-43
122	DEL	GCAGCCTGGGGACTCTGCCTCGTGCCGCTGAGCCTGGCGCAGATCGGTGAGTGCCCGCCGCAGCCTGGGCAGCAAGATGGGTGCGGGGTGCT	G	115772	3	2.59E-05	-91
123	REF	C	C	115764	115627	0.99881656	0
123	SNV	C	T	115764	2	1.73E-05	0
123	DEL	CAGCCTGGGGACTCTGCCTCGTGCCGCTGAGCCTGGCG	C	115764	5	4.32E-05	-37
123	DEL	CAGCCTGGGGACTCTGCCTCGTGCCGCTG	C	115764	124	0.00107114	-28
123	DEL	CAGCCTGGGGACTCTGCCTCGTGCCGCTGAGCCTGGCGCAGATCGGTG	C	115764	6	5.18E-05	-47
124	REF	A	A	115629	115544	0.99928217	0
124	SNV	A	C	115629	3	2.60E-05	0
124	SNV	A	T	115629	3	2.60E-05	0
124	DEL	AGCCTGGGGACTCTGCCTCGTGCCGCTGAGCCTGGCGCAGATCGGTGAGTGCCC	A	115629	16	0.00013838	-53
124	DEL	AGCCTGGGGACTCTGCCTCGTGCCGCTGAGCCTGGC	A	115629	5	4.32E-05	-35
124	DEL	AGCCTGGGGACTCTGCCTCGTGCCGCTGAGCCTGGCGCAGATCG	A	115629	10	8.65E-05	-43
124	DEL	AGCCTGGGGACTCTGCCTCGTGCCGCT	A	115629	8	6.92E-05	-26
124	DEL	AGCCTGGGGACTCTGCCTCGTGCCGCTGAGCCTGGCGC	A	115629	2	1.73E-05	-37
124	DEL	AGCCTGGGGACTCTGCCTCGTGCCGCTGAGCCTGGCGCAGATCGGTGAGTGCCCGCCGCAGCCTGGGCAGCAAGATGG	A	115629	1	8.65E-06	-77
124	DEL	AGCCTGGGGACTCTGCCTCGTGCCGCTGAGCCTGGCGCAGATCGGTGAGTGCCCGCCGCAGCCTGG	A	115629	7	6.05E-05	-65
124	DEL	AGCCTGGGGACTCTGCCTCGTGCCGCTGAGCCTGGCGCAGATCGGTGAGT	A	115629	13	0.00011243	-49
124	DEL	AGCCTGGGGACTCTGCCTCGT	A	115629	7	6.05E-05	-20
124	DEL	AGCCTGGGGACTCTGCCTCGTGCCGCTGAGCCTGGCGCAGATCGGTGAGTGCCCGCC	A	115629	1	8.65E-06	-56
124	DEL	AGCCTGGGGACTCTGCCTCGTGCCGCTGAGCCTGGCGCAGATCGGTGAGTGCCCGC	A	115629	7	6.05E-05	-55
125	REF	G	G	115552	115510	0.99965383	0
125	SNV	G	A	115552	1	8.65E-06	0
125	SNV	G	T	115552	4	3.46E-05	0
125	DEL	GCCTGGGGACTCTGCCTCGTGCCGCTGAGCCTGGCGCAGAT	G	115552	18	0.00015578	-40
125	DEL	GCCTGGGGACTCTGCCTCGT	G	115552	7	6.06E-05	-19
125	DEL	GCCTGGGGACTCTGCCTCGTGCCGCTGAGCCTGGCGCAGATCGGTGAGTGCC	G	115552	8	6.92E-05	-51
125	DEL	GCCTGGGGACTCTGCCTCGTGCCGCTGAGCCTGGCGCA	G	115552	1	8.65E-06	-37
125	DEL	GCCTGGGGACTCTGCCTC	G	115552	1	8.65E-06	-17
126	REF	C	C	115517	115480	0.99970566	0
126	SNV	C	T	115517	8	6.93E-05	0
126	DEL	CCTGGGGACTCTGCCTCGTGCCGCTGAGCCTGGCG	C	115517	5	4.33E-05	-34
126	DEL	CCTGGGGACTCTGCCTCGTGCCG	C	115517	9	7.79E-05	-22
126	DEL	CCTGGGGACTCTGCCTCGTGCCGCTGAGCCTGGCGCAGATCGGTGAGTGCCCGCCGCAGCCTGGGCAG	C	115517	5	4.33E-05	-67
126	DEL	CCTGGGGACTCTGCCTCGTGCCGCTGAGCCTGGCGCAGAT	C	115517	4	3.46E-05	-39
126	DEL	CCTGGGGACTCTGCCTCGTGCCGCTGAGCCTGGCGCAGATCGGTGAGTGCCCGCCGCAGCCTGGGCAGCA	C	115517	1	8.66E-06	-69
126	DEL	CCTGGGGACTCTGCCTCGTGCCGCTGAGCCTGGCGCAGATCGGTGAGTG	C	115517	2	1.73E-05	-48
127	REF	C	C	115491	115353	0.9988224	0
127	SNV	C	A	115491	2	1.73E-05	0
127	SNV	C	T	115491	8	6.93E-05	0
127	DEL	CTGGGGACTCTGCCTCGTGCCGCTGAGCCTGGCGCAGATCGGTG	C	115491	6	5.20E-05	-43
127	DEL	CTGGGGACTCTGCCTCGTGCCGCTGAGCCTGGCGCAGAT	C	115491	13	0.00011256	-38
127	DEL	CTGGGGACTCTGCCTCGTGCCGCTGAGCCTGGCGCAGATCGGTGAG	C	115491	28	0.00024245	-45
127	DEL	CTGGGGACTCTGCCTCGTGCCGCTGAGCCTGGCGCAGATCGGTGAGTGCCCGCCGCAGCCTGGGCAGCAAGATGGG	C	115491	1	8.66E-06	-75
127	DEL	CTGGGGACTCTGCCTCGTGCCGCTGAGCCTGGCGCAGATCGGTGAGTGCCCGCCGCAGCCTGGGCAGCAAGA	C	115491	19	0.00016452	-71
127	DEL	CTGGGG	C	115491	7	6.06E-05	-5
127	DEL	CTGGGGACTCTGCCTCGTGCCGCTGAGCCT	C	115491	2	1.73E-05	-29
127	DEL	CTGGGGACTCTGCCTCGTGCCGCTGAGCCTGGCGCAGATCGG	C	115491	40	0.00034635	-41
127	DEL	CTGGGGACTCTGCCTCGTGCCGCTGAGCCTGGCGCAGA	C	115491	9	7.79E-05	-37
127	INS	C	CAAGA	115491	1	8.66E-06	4
128	REF	T	T	115366	115209	0.99864777	0
128	SNV	T	A	115366	8	6.94E-05	0
128	SNV	T	C	115366	1	8.67E-06	0
128	DEL	TGGGGACTCTGCCTCGTGCCGCTGAGCCTGGCGCAGATCGGTGAGTGCCCGCCG	T	115366	4	3.47E-05	-53
128	DEL	TG	T	115366	9	7.80E-05	-1
128	DEL	TGGGGACTCTGCCTCGTGCCGCTGAGCCTGGCGCAGATCGGTGAGTGCCCGCC	T	115366	3	2.60E-05	-52
128	DEL	TGGGGACTCTGCCTCGTGCCGCTGAGCCTGGCGCAGA	T	115366	6	5.20E-05	-36
128	DEL	TGGGGACTCTGCCTCGTGCCGCTGAGCCTGGCGCAGATCGGTGA	T	115366	1	8.67E-06	-43
128	DEL	TGGG	T	115366	1	8.67E-06	-3
128	DEL	TGGGGACTCTGCCTCGTGCCGCTGAGCCTGGCGCAGATCGGTGAGTGCCCGCCGCAGCCTGGGCAGCAAGATG	T	115366	5	4.33E-05	-72
128	DEL	TGGGGACTCTGCCTCGTGCCGCTGAGCCTGGCGCAGATCGGTGAGTGCCCGCCGCAGCCTGGGCAGCAAGATGGGTGCGGG	T	115366	1	8.67E-06	-80
128	DEL	TGGGGACTCTGCCTCGTGCCGCTGAGCCTGGCGCAGATCG	T	115366	12	0.00010402	-39
128	DEL	TGGGGACTCTGCCTCGTGCCGCTGAGCCTGGCGCAGATC	T	115366	97	0.00084081	-38
128	INS	T	TA	115366	1	8.67E-06	1
128	INS	T	TG	115366	7	6.07E-05	1
129	REF	G	G	115227	115031	0.99834233	0
129	SNV	G	A	115227	1	8.68E-06	0
129	SNV	G	T	115227	11	9.55E-05	0
129	DEL	GGGGACTCTGCCTCGTGCCGCTGAGCCTGGCGCAGAT	G	115227	40	0.00034716	-36
129	DEL	GGGGACTCTGCCTCGTGCCGCTGAGCCTGGCGCAGATC	G	115227	81	0.00070299	-37
129	DEL	GGGGACTCTGCCTCGTGCCGCTGAGCCTGGCGCAGATCGGTGAGTGCCCGCC	G	115227	4	3.47E-05	-51
129	DEL	GGGGACTCTGCCTCGTGCCGCTGAGCCTGGCGCAGATCGGTGAGTGCCCGCCGCAGCCTGGGCAGCAAGATGGGT	G	115227	7	6.08E-05	-74
129	DEL	GGGGACTCTGCCTCGTGCC	G	115227	2	1.74E-05	-18
129	DEL	GGGGACTCTGCCTCGTGCCGCTGAGCCTGGCGCAGATCGGTGAGTGCCC	G	115227	6	5.21E-05	-48
129	DEL	GGGGACTCTGCCTCGTGCCGCTGAGCCTGGCGCAGATCGGTGAGTGCCCGCCGCAGCCTGGGCAGCAAGAT	G	115227	6	5.21E-05	-70
129	DEL	GGGGACTCTGCCTCGTGCCGCTGAGCCTGGCGCAGATCGGTGA	G	115227	16	0.00013886	-42
129	DEL	GGGGACTCTGCCTCGTGCCGCTGAGCCTGGCGCAGATCGGTGAGTGCCCGCCGCAGCCT	G	115227	15	0.00013018	-58
129	INS	G	GT	115227	2	1.74E-05	1
130	REF	G	G	115068	114821	0.99788813	0
130	SNV	G	A	115068	2	1.74E-05	0
130	SNV	G	C	115068	5	4.35E-05	0
130	DEL	GGGACTCTGCCTCGTGCCGCTGAGCCTGGCGCAGATCGGTGAGTGCCCGCCGCAGCCTGGGCAGCAAGATGGGTGCGGGGTGCTCAGCGC	G	115068	10	8.69E-05	-89
130	DEL	GGGACTCTGCCTCGTGCCGCTGAGCCTGGCGCAGATC	G	115068	150	0.00130362	-36
130	DEL	GGGACTCTGCCTCGTGCCGCTGAGCCTGGCGCAGATCGGTGAGTGCCCGCCGCAGCCT	G	115068	3	2.61E-05	-57
130	DEL	GGGACTCTGCCTCGTGCCGCTGAGCCT	G	115068	18	0.00015643	-26
130	DEL	GGGACTCTGCCTCGTGCCGCTGAGCCTGGCGCAGAT	G	115068	6	5.21E-05	-35
130	DEL	GGGACTCTGCCTCGT	G	115068	6	5.21E-05	-14
130	DEL	GGGACTCTGCCTCGTGCCGCTGAGCCTGGCGCAGATCGGTGAGTGCCCGCC	G	115068	5	4.35E-05	-50
130	DEL	GGGACTCTGCCTCGTGCCGCTGAGCCTGGCGCAGATCGGTGAGTGCCCGCCGCAGCCTGGGCAGC	G	115068	5	4.35E-05	-64
130	DEL	GGGACTCTGCCTCGTGCCGCTGAGCCTGGCGCAGATCGGTGAGT	G	115068	3	2.61E-05	-43
130	DEL	GGGACTCTGCCTCGTGCCGCTGAGCC	G	115068	7	6.08E-05	-25
130	DEL	GGGACTCTGCCTCGTGCCGCTGAGCCTGGCGCAGATCGGTGAGTGCCCGCCGCAGCCTGGGCAGCAAGAT	G	115068	7	6.08E-05	-69
130	DEL	GGGACTCTGCCTCGTGCCGCTGAGCCTGGC	G	115068	10	8.69E-05	-29
130	DEL	GGGACTCTGCCTCGTGCCGCTGAGCCTGGCGCAGATCGGTGA	G	115068	6	5.21E-05	-41
131	REF	G	G	114839	114594	0.99791872	0
131	SNV	G	A	114839	4	3.48E-05	0
131	SNV	G	T	114839	1	8.71E-06	0
131	DEL	GGACTCTGCCTCGTGCCGCTGAGCCT	G	114839	3	2.61E-05	-25
131	DEL	GGACTCTGCCTCGTGCCGCTGAGCCTGGCGCA	G	114839	70	0.00060958	-31
131	DEL	GGACTCTGCCTCGTGCCGCTGA	G	114839	4	3.48E-05	-21
131	DEL	GGACTCTGCCTCGTGCCGCTGAGCCTGGCGCAGATC	G	114839	13	0.00011321	-35
131	DEL	GGACTCTGCCTCGTGCCGCTGAGCCTGGCGCAGATCGGTGAGTGCCCGCCGCAGC	G	114839	6	5.23E-05	-54
131	DEL	GGACTCTGCCTCGTGCCGCT	G	114839	7	6.10E-05	-19
131	DEL	GGACTCTGCCTCGTGCCGCTGAGCCTGGCGCAGATCGGT	G	114839	60	0.0005225	-38
131	DEL	GGACTCTGCCTCGTGCCGCTGAGCCTGGCGCAGATCGGTGAGTGCCCGCCGCAGCCTGGGCAGCAAGATGGGTGCGGGGT	G	114839	2	1.74E-05	-79
131	DEL	GGACTCTGCCTCGTGCCGCTGAGCCTGGCGCAGATCGGTGAGTGCCC	G	114839	13	0.00011321	-46
131	DEL	GGACTCTGCCTCGTGCCGCTGAGCCTGGCGCAGATCGGTGA	G	114839	27	0.00023512	-40
131	DEL	GGACTCTGCCTCGTGCCGCTGAGCCTGGC	G	114839	9	7.84E-05	-28
131	DEL	GGACTCTGCCTCGTGCCGCTGAGCC	G	114839	2	1.74E-05	-24
131	DEL	GGACTCTGCCTCGTGCCGCTGAGCCTGGCGCAGATCGGTGAGTGCCCGCCGCAGCCTGGGCAGCAA	G	114839	10	8.71E-05	-65
131	DEL	GGACTCTGCCTCGTGCCGCTGAGCCTGGCGCAGATCGGTGAGTGCCCGCCGCAGCCTGGGCAGCAAGATGGGTGCGGGGTGCTCA	G	114839	3	2.61E-05	-84
131	INS	G	GCAGCAA	114839	5	4.35E-05	6
132	REF	G	G	114605	114426	0.99863853	0
132	SNV	G	C	114605	21	0.00018327	0
132	SNV	G	T	114605	2	1.75E-05	0
132	DEL	GACTCTGCCTCGT	G	114605	1	8.73E-06	-12
132	DEL	GACTCTGCCTCGTGCCGCTGAGCCTGGCGCAGA	G	114605	15	0.00013091	-32
132	DEL	GACTCTGCCTCGTGCCGCTGAGCCTGGCGC	G	114605	7	6.11E-05	-29
132	DEL	GACTCTGC	G	114605	1	8.73E-06	-7
132	DEL	GACTCTGCCTCGTGCCGCTGAGCCTGGCGCAGATCGGTGAGTGCCCGCCGCAGCCTGGGCAGCAAGATGGGT	G	114605	1	8.73E-06	-71
132	DEL	GACTCTGCCTCGTGCCGCTGAGCCT	G	114605	1	8.73E-06	-24
132	DEL	GACTCTGCCTCGTGCCGCT	G	114605	5	4.36E-05	-18
132	DEL	GACTCTGCCTCGTGCCGC	G	114605	9	7.86E-05	-17
132	DEL	GACTCTGCCTCGTGCCGCTGAGCCTGGCGCAGAT	G	114605	23	0.00020073	-33
132	DEL	GACTCTGCCTCGTGCCGCTGAGCCTGGCGCAGATCGGTGAGTGCCCGCCGCAGCCTGGGC	G	114605	56	0.00048873	-59
132	DEL	GACTCTGCCTCGTGCCGCTGAGCCTGGCGCAGATCGGTGAGTGCCCGCCGCAGCCTGGGCAGCAAGAT	G	114605	7	6.11E-05	-67
132	INS	G	GC	114605	3	2.62E-05	1
132	INS	G	GCA	114605	4	3.49E-05	2
133	REF	A	A	114469	114170	0.99742279	0
133	SNV	A	G	114469	12	0.00010484	0
133	SNV	A	T	114469	4	3.50E-05	0
133	DEL	ACTCTGCCTCGTGCCG	A	114469	28	0.00024462	-15
133	DEL	ACTCTGCCTCGTGCCGCTGAGCCTGGCGCAGATCGGTGAGTG	A	114469	24	0.00020967	-41
133	DEL	ACTCTGCCTCGTGCCGCTGAG	A	114469	6	5.24E-05	-20
133	DEL	ACTCTGCCTCGTGC	A	114469	50	0.00043681	-13
133	DEL	ACTCTGCCTCGTGCCGCTGAGCCTGGCGCAGATCGGTGAGTGCCCGC	A	114469	12	0.00010484	-46
133	DEL	ACTCTGCCTCGTGCCGCTGAGCCTGGCGCAGATCGGTGAGTGCCCGCCG	A	114469	5	4.37E-05	-48
133	DEL	ACTCTGCCTCGT	A	114469	5	4.37E-05	-11
133	DEL	ACTCTGC	A	114469	20	0.00017473	-6
133	DEL	ACTCTGCCTCGTGCCGCTGAGCCTGGCGCAGATCGGTGAGTGCCCGCC	A	114469	7	6.12E-05	-47
133	DEL	ACTCTGCCTCGTGCCGCTGAGCCTGGCGCAGATCGGTGAGTGCCCGCCGCAGCCTGGGCAGCAAGATGGGTGCGGGGTG	A	114469	3	2.62E-05	-78
133	DEL	ACTCTGCCTCGTGCCGCTGAGCCTGGCGCAGATCGGTGAGTGC	A	114469	10	8.74E-05	-42
133	DEL	ACTCTGCCTCGTGCCGCTGAGCCTGG	A	114469	42	0.00036692	-25
133	DEL	AC	A	114469	4	3.50E-05	-1
133	DEL	ACTCTGCCTCGTG	A	114469	8	6.99E-05	-12
133	DEL	ACTCTGCCTCGTGCCGCTGAGCCTGGCGCAGATCGGTGAGTGCC	A	114469	1	8.74E-06	-43
133	DEL	ACTCTGCCTCGTGCCGCTGAGCCTGGC	A	114469	12	0.00010484	-26
133	DEL	ACTCTGCCTCGTGCCGCTGAGC	A	114469	11	9.61E-05	-21
133	DEL	ACTCTGCCTCGTGCCGCTGAGCCTGGCG	A	114469	16	0.00013978	-27
133	DEL	ACTCTGCCTCGTGCCGCTGAGCCTGGCGCAGATCGGTGAGTGCCCGCCGCAGC	A	114469	13	0.00011357	-52
133	DEL	ACT	A	114469	1	8.74E-06	-2
133	INS	A	AG	114469	1	8.74E-06	1
134	REF	C	C	114189	113759	0.99642629	0
134	SNV	C	T	114189	4	3.50E-05	0
134	DEL	CTCTGCCTCGT	C	114189	10	8.76E-05	-10
134	DEL	CTCTGCCTCGTGCCGCT	C	114189	7	6.13E-05	-16
134	DEL	CTCTGCCTCGTGCCGCTGAGCCTGGCGCAGA	C	114189	275	0.00240875	-30
134	DEL	CTCTGCCTCGTGCCGCTGAGCCTGGCGCAGATCGGTGAGTGCCCGCCGCAGCCTGGGCAGCAAGATGG	C	114189	7	6.13E-05	-67
134	DEL	CTCTGCCTCGTGCCGCTGAGCCTGGCGCAGATCGGTGAGTGCCCGCCGCAG	C	114189	12	0.00010511	-50
134	DEL	CTCTGCCTCGTGCCGCTGAGCCTGGCGCAGATCGG	C	114189	18	0.00015766	-34
134	DEL	CTCTGCCTCGTGCCGCTGAGCCTGGCGCAGATCGGTGAG	C	114189	12	0.00010511	-38
134	DEL	CTCTGCCTCGTGCCGCTGAGCCTGGCGCAGATCGGTGAGTGCCCGCCGCAGCCTGGGCAGCAAGATGGG	C	114189	12	0.00010511	-68
134	DEL	CTCTGCCTCGTGCCGCTGAGCCTGGCGCAGATCGGTGAGTGCCCGCCGCAGCCTGG	C	114189	2	1.75E-05	-55
134	INS	C	CA	114189	3	2.63E-05	1
134	INS	C	CAAG	114189	9	7.88E-05	3
134	INS	C	CAAGT	114189	37	0.00032409	4
135	REF	T	T	113835	113178	0.99444689	0
135	SNV	T	A	113835	2	1.76E-05	0
135	SNV	T	C	113835	7	6.15E-05	0
135	SNV	T	G	113835	8	7.03E-05	0
135	DEL	TCTGCCTCGTGCCGCTGAGCCTGGCGCAGATCGGTGAGTGCCCG	T	113835	13	0.00011423	-43
135	DEL	TCTGCCTCGTGCCGCTGAGCCTGGCGCAGATCGGTGAGTGCCCGCCGCAGCCTGGG	T	113835	34	0.00029874	-55
135	DEL	TCTGCCTCGTGCCGCTGAGC	T	113835	140	0.00123012	-19
135	DEL	TCTGCCTCGTGCCGCTGAGCCTGGCGCAGATCGGTGAGTGCCCGCCG	T	113835	41	0.00036025	-46
135	DEL	TCTGCCTCGTGCCGCTGAGCCTGGCGCAGATCGGTGAGTGCCCGCCGCAGCCTGG	T	113835	2	1.76E-05	-54
135	DEL	TCTGCCTCGTGCCGCTGAGCCTGGCGCAGATCGGTGAGTGCCCGCC	T	113835	3	2.64E-05	-45
135	DEL	TCTGCCTCGTGCCGCTGAGCCTGGCGCAGATCGGTGAGTGCCCGCCGCAGCCTGGGCAG	T	113835	5	4.39E-05	-58
135	DEL	TCTGCCTC	T	113835	7	6.15E-05	-7
135	DEL	TCTGCCTCGTGCCGCTGAGCCTGGCGCAGATCGGTGAGTGCCCGCCGCAGCCTG	T	113835	5	4.39E-05	-53
135	DEL	TCTGCCTCGTGCCGCTGAGCCTGGCGCAG	T	113835	9	7.91E-05	-28
135	DEL	TCTGCCTCGTGCCGCTGAGCCTGGCGCAGA	T	113835	15	0.0001318	-29
135	DEL	TCTGCCTCGTG	T	113835	53	0.00046569	-10
135	DEL	TCTGCCTCGTGCCGCTGAGCCTGGCGCAGATCGGTGAGTGC	T	113835	64	0.00056234	-40
135	DEL	TCTGCCTCGTGCCGCTGAGCCTGGCGCAGATCGGTGAGTG	T	113835	16	0.00014059	-39
135	DEL	TCTGCCTCGTGCCG	T	113835	101	0.00088744	-13
135	DEL	TCTGCCTCGTGC	T	113835	9	7.91E-05	-11
135	DEL	TCTGCCTCGTGCCGCTGAGCCTGGCGCAGATCGGTGAGTGCCCGCCGCAGC	T	113835	47	0.00041297	-50
135	DEL	TCTGCCTCGTGCCGCTGAGCCTGGCGCAGATC	T	113835	8	7.03E-05	-31
135	DEL	TCTGCCTCGTGCCGCTGAGCCTGGCG	T	113835	41	0.00036025	-25
135	INS	T	TA	113835	1	8.79E-06	1
135	INS	T	TG	113835	1	8.79E-06	1
136	REF	C	C	113215	111461	0.9846987	0
136	SNV	C	A	113215	2	1.77E-05	0
136	SNV	C	T	113215	59	0.00052123	0
136	DEL	CTGCCTCG	C	113215	426	0.00376348	-7
136	DEL	CTGCCTCGTGCCGCTGAGCCTGGCGCAGATCGG	C	113215	135	0.00119265	-32
136	DEL	CTGCCTCGTGCCGCTGAGCCTGGCGCAGATCGGTGAGTGCCCGCCGCAGCCTGGGCAGCAAGAT	C	113215	2	1.77E-05	-63
136	DEL	CTGCCTCGTG	C	113215	9	7.95E-05	-9
136	DEL	CTGCCTCGTGCCGCTGAGCCTGGCGCAGA	C	113215	12	0.00010601	-28
136	DEL	CTGCCTCGTGCCGCTGAGCCT	C	113215	5	4.42E-05	-20
136	DEL	CTGCCTCGTGCCGCTGAGCCTGGCGCAGATCGGTGAGTGCCCGCCGCAGCCTGGGCAGCAAG	C	113215	6	5.30E-05	-61
136	DEL	CTGCCTCGTGCCGCTGAGCCTGGCGCAGATCGGTGAGTGCCCGCCGCAGCCTGGGCAGCAAGA	C	113215	9	7.95E-05	-62
136	DEL	CTGCCTCGTGCCGCTG	C	113215	3	2.65E-05	-15
136	DEL	CTGCCTCGTGCCGCTGAG	C	113215	6	5.30E-05	-17
136	DEL	CTGCCTCGTGCCGCTGAGCCTGGCGCAGATCGGTGAGTGCCCGCCGCAGCCTGGGCAGCAAGATGGG	C	113215	37	0.00032688	-66
136	DEL	CTGCCTCGTGCCGCTGAGCCTGGCGCAGAT	C	113215	4	3.53E-05	-29
136	DEL	CTGCCTCGTGCCGCTGAGCCTGGCGCAGATCGGTGAG	C	113215	1004	0.00886981	-36
136	DEL	CTGCCTCGTGCCGCTGAGCCTG	C	113215	6	5.30E-05	-21
136	DEL	CTGCCTCGTGCCGCTGAGCCTGGCGCAGATCGGTGAGTGCCCGCCGCAGCCTGGGCAGCAAGATGGGTGCGGGG	C	113215	2	1.77E-05	-73
136	INS	C	CTTT	113215	5	4.42E-05	3
137	REF	T	T	111523	109899	0.98567662	0
137	SNV	T	A	111523	50	0.00044845	0
137	SNV	T	C	111523	7	6.28E-05	0
137	DEL	TGCCTC	T	111523	1	8.97E-06	-5
137	DEL	TGCCTCGTGCCGCTGAGCCTGGCGCAGATCGGTGAGTGCCC	T	111523	226	0.00202698	-40
137	DEL	TGCCTCGTGCCGCTGAGCC	T	111523	9	8.07E-05	-18
137	DEL	TGCCTCGTGCCGCTGAGCCTGGCGCAGATCGGTGAGTGCCCGCCGCAGCCTGG	T	111523	18	0.00016144	-52
137	DEL	TGCCTCGTGCCGCTGAGCCTGGCGCAGATCGGTGAGTGCCCGCCGCAGCCTGGGCAGCAAGATGGGTGCGGGGTGCTCA	T	111523	7	6.28E-05	-78
137	DEL	TGCCTCGTGCCGCTGAGCCTGGCGCAGATCGGTGA	T	111523	14	0.00012557	-34
137	DEL	TGCCTCGTGCCGCTGAGCCTGGCGCA	T	111523	43	0.00038566	-25
137	DEL	TGCCTCGTGCCGCTGA	T	111523	476	0.00426921	-15
137	DEL	TGCCTCGTGCCGCTGAGCCTGGCGCAGATCGGTGAGTGCCCGCCGCAGCCTGGGCAGCAAGATGGGTGCGGGGTGCTCAGCGCGGACCCG	T	111523	9	8.07E-05	-89
137	DEL	TGCCTCGTGCCGCTGAGCCTGGCGCAGATCGGTGAGTGCCCGCCGCA	T	111523	269	0.00241264	-46
137	DEL	TGCCTCGTGCC	T	111523	89	0.00079823	-10
137	DEL	TGCCTCGTGCCGCTGAGCCTGGCG	T	111523	9	8.07E-05	-23
137	DEL	TGCCTCGTGCCGCTGAGCCTGGCGCAGATCG	T	111523	75	0.00067267	-30
137	DEL	TGCC	T	111523	4	3.59E-05	-3
137	DEL	TGCCTCGTGCCGCTGAGCCTG	T	111523	65	0.00058298	-20
137	DEL	TGCCTCGTGCCGCTGAGCCTGGCGCAGATCGGTGAGTGCCCGCCGCAGCCTGGGCA	T	111523	38	0.00034082	-55
137	DEL	TGCCTCGTGCCGCTGAGCCTGGCGCAGATCGGTGAGTGCCCGCCGCAGCCTG	T	111523	9	8.07E-05	-51
137	DEL	TGCCTCGTGCCGCTGAGCCTGGCGCAGATCGGTGAGTGCCCGCCGCAGCCTGGGCAGCAA	T	111523	7	6.28E-05	-59
137	DEL	TGCCTCGTGCCGCTGAGCCTGGCGC	T	111523	9	8.07E-05	-24
137	DEL	TGCCTCGTGCCGCTGAGCCTGGCGCAGATCGGTGAGTGCCCGCC	T	111523	41	0.00036773	-43
137	DEL	TGCCTCGTGCCGCTGAGCCTGGCGCAGATCGGTGAGTGCCCGCCGC	T	111523	3	2.69E-05	-45
137	DEL	TGCCTCGTGCCGCTGAGCCTGGC	T	111523	61	0.0005471	-22
137	DEL	TGCCTCGTGCCGCTGAGCCTGGCGCAGATC	T	111523	52	0.00046638	-29
137	INS	T	TAAC	111523	6	5.38E-05	3
138	REF	G	G	109984	109352	0.99428987	0
138	SNV	G	A	109984	2	1.82E-05	0
138	SNV	G	C	109984	4	3.64E-05	0
138	SNV	G	T	109984	6	5.46E-05	0
138	DEL	GCCTCGTGCCGCTGAGCCTGGCGCAGATCGGTGA	G	109984	10	9.09E-05	-33
138	DEL	GCCTCGTGCCGCTGAGCCTGGCGCAGATCGGT	G	109984	13	0.0001182	-31
138	DEL	GCCT	G	109984	13	0.0001182	-3
138	DEL	GCCTCGTGCC	G	109984	9	8.18E-05	-9
138	DEL	GCCTCGTGCCGCTGAGCCTGGCGCAGATCGGTGAGTGCCCGCCGCAGCCTGGGCAGCAAGATGGGTGCGGGGTGCTCAGCGCGGA	G	109984	2	1.82E-05	-84
138	DEL	GCCTCGTGCCGCTGAGCCTGGCGCAGATCGGTGAGTGCCCGCCGCAGCCTGGGCAGCAAGATGGGTGCGGGGTGCTCAGCGCGGAC	G	109984	4	3.64E-05	-85
138	DEL	GCCTCGTGCCGCTGAGCCTGGCGCAGATCGGTGAGTGCCCGCCGCAGCCT	G	109984	8	7.27E-05	-49
138	DEL	GCCTCGTGCCGCTGAGCCTGGCGCAGAT	G	109984	277	0.00251864	-27
138	DEL	GCCTCGTGCCGCTGAGCCTGGCGCAGATCGGTGAGTGC	G	109984	34	0.00030915	-37
138	DEL	GCCTCGTGCCGCTGAGCCTGGCGC	G	109984	6	5.46E-05	-23
138	DEL	GCCTCGTGCCGCTGAGCCTGGCGCAGA	G	109984	6	5.46E-05	-26
138	DEL	GCCTCGTGCCGCTGAGCCTGGCGCAGATCGGTGAGTGCCCGCCGCAGC	G	109984	9	8.18E-05	-47
138	DEL	GCCTCGTGCCGCTGAGCCTGGCGCAGATCGGTGAGTGCCCGCCGCAGCCTGGGCAGCAAGAT	G	109984	1	9.09E-06	-61
138	DEL	GCC	G	109984	1	9.09E-06	-2
138	DEL	GCCTCGTGCCGCTGAGCCTGGCGCAGATC	G	109984	30	0.00027278	-28
138	DEL	GCCTCGTGC	G	109984	110	0.00100018	-8
138	DEL	GCCTCGTGCCGCTGA	G	109984	1	9.09E-06	-14
138	DEL	GCCTC	G	109984	27	0.0002455	-4
138	DEL	GCCTCGTGCCGCTGAGCCTGGCGCAGATCGGTGAGTGCCCGC	G	109984	5	4.55E-05	-41
138	DEL	GCCTCGTGCCGCTGAGCCT	G	109984	3	2.73E-05	-18
138	DEL	GCCTCGTGCCGCTGAGCCTGGC	G	109984	2	1.82E-05	-21
138	DEL	GCCTCGTGCCGCTGAGC	G	109984	4	3.64E-05	-16
138	DEL	GCCTCGTGCCGCTGAGCCTGGCGCA	G	109984	6	5.46E-05	-24
138	DEL	GCCTCGTGCCGCTGAGCCTGGCGCAGATCGGTGAGTGCC	G	109984	2	1.82E-05	-38
138	INS	G	GA	109984	14	0.0001273	1
138	INS	G	GCATTCAAAGCAGT	109984	12	0.00010911	13
138	INS	G	GT	109984	7	6.37E-05	1
139	REF	C	C	109399	108875	0.99543767	0
139	SNV	C	A	109399	25	0.00022857	0
139	SNV	C	G	109399	17	0.00015543	0
139	SNV	C	T	109399	16	0.00014629	0
139	DEL	CCTCGTGCCGCTGAGCCTGGCGCAGATCGGTGA	C	109399	5	4.57E-05	-32
139	DEL	CCTCGTGCCGCTGAGCCT	C	109399	24	0.00021943	-17
139	DEL	CCTCGTG	C	109399	24	0.00021943	-6
139	DEL	CCTCGTGCCGCTGAGCCTGGCGCAGATCGGT	C	109399	19	0.00017372	-30
139	DEL	CCTCGTGCCGCTGAGCCTGG	C	109399	15	0.00013714	-19
139	DEL	CCTCGTGCCGCTGAGCCTGGCGCAGATCGGTGAGTGCCCGCCG	C	109399	5	4.57E-05	-42
139	DEL	CCTCGTGCCGCTGAGCCTGGCGCAG	C	109399	7	6.40E-05	-24
139	DEL	CCTCGTGCCGCTGAGCCTGGCGCAGATCGGTGAGTGCCCG	C	109399	3	2.74E-05	-39
139	DEL	CCTCGTGCCGCTGAGCCTGGCGCAGATCGGTGAGTG	C	109399	30	0.00027429	-35
139	DEL	CCTCGTGCCGCTGAGCCTGGCGCAGATCGGTGAGTGCCCGCCGCAGCCTGGGCAGCAAGA	C	109399	3	2.74E-05	-59
139	DEL	CCTCGTGCCGCTG	C	109399	11	0.00010057	-12
139	DEL	CCTCGTGCCGCTGAGCCTGGCGCAGATCGGTGAGTGCCCGCCGCAGCCTGGG	C	109399	22	0.00020114	-51
139	DEL	CCTCGTGCCG	C	109399	69	0.00063086	-9
139	DEL	CCTCGT	C	109399	27	0.00024686	-5
139	DEL	CCTCGTGCCGCTGAGCCTGGCGCAGATCGG	C	109399	15	0.00013714	-29
139	DEL	CCTCGTGCCGCTGAGCCTGGCGCAGATCGGTGAGTGCCCGCCGCAGCCTGGGCAGCA	C	109399	4	3.66E-05	-56
139	DEL	CCTCGTGCCGCTGAG	C	109399	5	4.57E-05	-14
139	DEL	CCTCGTGCCGCTGAGCCTGGCGCAGAT	C	109399	58	0.00053029	-26
139	DEL	CCTCGTGCCGCTGAGCCTGGCG	C	109399	17	0.00015543	-21
139	DEL	CCTCGTGCCGCTGAGCCTGGCGCAGATCGGTGAGTGCCCGCCGCAGCCTGGGCAGCAAGATGG	C	109399	7	6.40E-05	-62
139	DEL	CCTCGTGCCGCTGAGCCTGGCGCA	C	109399	16	0.00014629	-23
139	DEL	CCTCGTGCCGCTGAGCCTGGCGCAGATCGGTGAGTGCCCGCCGCAGCCTGGGCAG	C	109399	7	6.40E-05	-54
139	DEL	CCTCG	C	109399	13	0.00011886	-4
139	INS	C	CA	109399	22	0.00020114	1
139	INS	C	CCTGAGCCTGGGGA	109399	7	6.40E-05	13
139	INS	C	CAAA	109399	6	5.49E-05	3
140	REF	C	C	109009	106848	0.9803828	0
140	SNV	C	A	109009	10	9.18E-05	0
140	SNV	C	T	109009	2	1.84E-05	0
140	DEL	CTCGTGCCGCTGAGCCTGGCGCAG	C	109009	14	0.00012846	-23
140	DEL	CTCGTGCCGCTGAGCCTGGCGCAGAT	C	109009	22	0.00020186	-25
140	DEL	CTCGTGCCGCTGAGCCTGGCGCAGATCGGTGAGTGCCCGCCGCAGCCTGGGCAGCAAGATGG	C	109009	5	4.59E-05	-61
140	DEL	CTCGTGCCGCTGAGCCTGGCGCAGATCGGTGAGTGCCCGCCGCAGCCTGGGCAGCA	C	109009	2	1.84E-05	-55
140	DEL	CTCGTGCCGCTGAGCCTG	C	109009	4	3.67E-05	-17
140	DEL	CTCGTGCCGCTGAGCCTGGCGCAGATCGG	C	109009	38	0.00034867	-28
140	DEL	CTCGTGCCGCTGAGCCTGGCGCAGATCGGTGAGTGCCCGCCGCAGCCTGGGCAGCAAGATGGGTGCGGGG	C	109009	5	4.59E-05	-69
140	DEL	CTCGTG	C	109009	2	1.84E-05	-5
140	DEL	CTCGTGCCGCT	C	109009	5	4.59E-05	-10
140	DEL	CTCGTGCCGCTGAGCCTGGCGCAGATCGGTGAGTGCCCGCCGCAGCCT	C	109009	8	7.34E-05	-47
140	DEL	CTCGTGCCGCTGAGCCTGGCGCAGATCGGTGAGTGCCCGCCGCAGCCTG	C	109009	7	6.42E-05	-48
140	DEL	CTCGTGCCGCTGAGCCTGG	C	109009	44	0.00040372	-18
140	DEL	CTCGTGCCGCTGAGCCTGGCG	C	109009	9	8.26E-05	-20
140	DEL	CTCGTGCCGCTGAGCCTGGCGCAGATCGGT	C	109009	8	7.34E-05	-29
140	DEL	CTCG	C	109009	40	0.00036702	-3
140	DEL	CTCGTGCCGCTG	C	109009	14	0.00012846	-11
140	DEL	CTCGTGCCGCTGAGCCTGGCGCAGATCGGTGAGTG	C	109009	5	4.59E-05	-34
140	DEL	CTCGTGCCGCTGAGCCTGGCGCAGA	C	109009	1881	0.0172591	-24
140	DEL	CTCGTGCCGCTGAGCCTGGCGCAGATCGGTGAG	C	109009	6	5.51E-05	-32
140	INS	C	CA	109009	1	9.18E-06	1
140	INS	C	CAAAAAAAAAAAGTTATAG	109009	6	5.51E-05	18
141	REF	T	T	106861	106102	0.99315754	0
141	SNV	T	A	106861	28	0.00026209	0
141	SNV	T	C	106861	14	0.00013105	0
141	SNV	T	G	106861	16	0.00014977	0
141	DEL	TCGTGCCGCTGAGCCTG	T	106861	7	6.55E-05	-16
141	DEL	TCGTGCCGCTGAGCCTGGCGCAGATCGGTGAGTGCCCGCC	T	106861	6	5.62E-05	-39
141	DEL	TCGTGCCGCTGAGCCTGGCGCAGATCGGTGAGTGC	T	106861	27	0.00025273	-34
141	DEL	TCGTGCCGCTGAGCCTGGCGCA	T	106861	6	5.62E-05	-21
141	DEL	TCGTGCCGCTGAGCCTGGCGCAGATCGGTGAGTGCCCGCCGCAGCCTGGG	T	106861	46	0.00043058	-49
141	DEL	TCGTGCCGCTGAGCCTGG	T	106861	60	0.00056162	-17
141	DEL	TCGTGCCGCTGAGCCTGGCGCAGATCGGTGAGTGCCCGCCGCAGCCTGGGCAGCAAGATGGGTG	T	106861	3	2.81E-05	-63
141	DEL	TCGTGCCGCTGAGCCTGGCGCAGATCGGTGAGTGCCCGCCG	T	106861	29	0.00027145	-40
141	DEL	TCGTGCCGCTGAGCCTGGCGCAGATCGGTGAGTGCCCGC	T	106861	19	0.00017785	-38
141	DEL	TCGTGCCGCTGAGCCTGGCG	T	106861	45	0.00042122	-19
141	DEL	TCGTGCCGCTGAGCCTGGCGCAGATCGGTGAGTGCCCGCCGCAGCCTGGGCAGCAAGATGGGTGCGGGGTGCTCAGCGCGGACCCGG	T	106861	9	8.42E-05	-86
141	DEL	TCGTGCCGCTGAGCCTGGCGCAGA	T	106861	4	3.74E-05	-23
141	DEL	TCGTGCCGCTGAGCCTGGCGCAGATCGGTGAGTGCCCGCCGCAGCCTGGGCAGCAA	T	106861	1	9.36E-06	-55
141	DEL	TC	T	106861	22	0.00020593	-1
141	DEL	TCGTGCCGCTGAGCCTGGCGCAGATCG	T	106861	3	2.81E-05	-26
141	DEL	TCGTGCCGCTGAGC	T	106861	28	0.00026209	-13
141	DEL	TCG	T	106861	13	0.00012169	-2
141	DEL	TCGTGCCGCTG	T	106861	12	0.00011232	-10
141	DEL	TCGTGCCG	T	106861	49	0.00045866	-7
141	DEL	TCGTGCCGCTGAGCCTGGCGCAGATC	T	106861	10	9.36E-05	-25
141	DEL	TCGTGCCGCTGAGCCTGGCGCAGATCGGTGAGTGCCCGCCGCAGCCTGGGCAGCAAGATGGGTGCGG	T	106861	3	2.81E-05	-66
141	DEL	TCGTGCCGCTGAGCCTGGCGCAGATCGGTGAGTGCCCGCCGCAGCCTG	T	106861	17	0.00015913	-47
141	DEL	TCGTGCCGCTGAGCCTGGCGCAGATCGGTGAGTGCC	T	106861	126	0.00117941	-35
141	DEL	TCGTGC	T	106861	76	0.00071139	-5
141	DEL	TCGTGCCGCTGAGCCTGGC	T	106861	8	7.49E-05	-18
141	DEL	TCGTG	T	106861	40	0.00037442	-4
141	DEL	TCGTGCCGCTGAGCCTGGCGCAGATCGGTGAGTGCCCGCCGCAGCCTGGGCAGCAAGATGGGTGCGGGGTGCTCAGC	T	106861	2	1.87E-05	-76
141	INS	T	TC	106861	1	9.36E-06	1
141	INS	T	TG	106861	1	9.36E-06	1
142	REF	C	C	106193	104995	0.98895147	0
142	SNV	C	A	106193	10	9.42E-05	0
142	SNV	C	G	106193	123	0.00115854	0
142	SNV	C	T	106193	4	3.77E-05	0
142	DEL	CGTGCCGCTGAGCCTGGCGCAGATCGGTGAGTGCCCG	C	106193	7	6.59E-05	-36
142	DEL	CGTGCCGCTGAGCCTGGCGCAGATCGGTGAGTGCCCGCCGCAGCCTGGGCAGCA	C	106193	2	1.88E-05	-53
142	DEL	CGTGCCGCTGAGCCTGGCGCAGATCGGTG	C	106193	11	0.00010361	-28
142	DEL	CGTGCCGCTGAGCCTGGCGCAGATCGGTGAGTGCCCGCCGCAGCCTGGGCAGCAAGATGGGT	C	106193	6	5.65E-05	-61
142	DEL	CGTGCCGCTG	C	106193	42	0.0003956	-9
142	DEL	CGTGCCGCTGAGCCTGG	C	106193	3	2.83E-05	-16
142	DEL	CGTGCCGCTGA	C	106193	3	2.83E-05	-10
142	DEL	CGTGCCGCTGAGCCTGGCGCAGAT	C	106193	11	0.00010361	-23
142	DEL	CGTGCCGCTGAGCCTGGCGCAGATCGGTGAGTGCCCGCCGCAGCCTGGG	C	106193	2	1.88E-05	-48
142	DEL	CGTGCCGCTGAGCCTGGCGCAGATCGGTGAGTGCCCGCCGCAGCCTGGGCA	C	106193	1	9.42E-06	-50
142	DEL	CGTGCCGCTGAGCCT	C	106193	9	8.48E-05	-14
142	DEL	CGTGCCGCTGAGCCTGGCGCAGATCGGTGA	C	106193	108	0.00101726	-29
142	DEL	CGTGCCGCTGAGCCTGGCG	C	106193	4	3.77E-05	-18
142	DEL	CGTGCCGCTGAGCCTGGCGCAGATCGGTGAGTGCCCGCCGCAGCCTGGGCAGCAAGATGGGTGCG	C	106193	5	4.71E-05	-64
142	DEL	CGTGCCGCTGAGCCTGGCGCAGATCGGTGAGTGCCCGCCGCAGCCTG	C	106193	36	0.00033909	-46
142	DEL	CGT	C	106193	14	0.00013187	-2
142	DEL	CG	C	106193	24	0.00022606	-1
142	DEL	CGTGCCGCTGAGCCTGGCGCAGATCGGTGAG	C	106193	5	4.71E-05	-30
142	DEL	CGTGCCGCTGAGCCTGGCGCA	C	106193	10	9.42E-05	-20
142	DEL	CGTGCCGCTGAGCCTGGCGCAGATCGGTGAGTGCCCGCCGCAGCCT	C	106193	3	2.83E-05	-45
142	DEL	CGTGCCGCTGAGCCTGGCGCAGATCGGTGAGTGCCCGCCGCAGCCTGGGCAGCAAGATGGGTGCGGGGTGCTCAGCGCGGACCCGG	C	106193	2	1.88E-05	-85
142	DEL	CGTGCCGCTGAGCCTG	C	106193	39	0.00036734	-15
142	DEL	CGTGCCGCTGAGCCTGGCGCAGATCGGTGAGTGCCCGCCGCAGCCTGG	C	106193	14	0.00013187	-47
142	DEL	CGTGCCGCTGAGCCTGGCGCAGATCGGT	C	106193	5	4.71E-05	-27
142	DEL	CGTGCCGCTGAGCCTGGCGCAGATCG	C	106193	617	0.00581154	-25
142	DEL	CGTGCCGCT	C	106193	8	7.54E-05	-8
142	DEL	CGTGCCGCTGAGCCTGGCGCAGATCGGTGAGT	C	106193	17	0.00016012	-31
142	DEL	CGTGCCGCTGAGCCTGGCGCAGATCGGTGAGTGCCCGCCGCAGCCTGGGCAG	C	106193	4	3.77E-05	-51
142	INS	C	CGTGA	106193	8	7.54E-05	4
142	INS	C	CG	106193	5	4.71E-05	1
142	INS	C	CCGG	106193	6	5.65E-05	3
142	INS	C	CGGTGA	106193	5	4.71E-05	5
143	REF	G	G	105205	104992	0.99804179	0
143	SNV	G	A	105205	7	6.65E-05	0
143	SNV	G	T	105205	28	0.00026616	0
143	DEL	GTGCCGCTGAGCCTGGCGCAGATCGGTGAGTGCCCGCC	G	105205	16	0.00015209	-37
143	DEL	GTGCCGCT	G	105205	7	6.65E-05	-7
143	DEL	GTGCCGCTGAGCCTGGCGCAGATCGGTGAGTGCCC	G	105205	26	0.00024715	-34
143	DEL	GTGCCGCTGAGCCTGGCGCAGA	G	105205	31	0.00029468	-21
143	DEL	GTGCCGCTGAGCCT	G	105205	4	3.80E-05	-13
143	DEL	GTGCCGCTGAGCCTGGCGCAGATCGGTGAGTGCC	G	105205	1	9.51E-06	-33
143	DEL	GTGCCGC	G	105205	18	0.00017111	-6
143	DEL	GTGCCGCTGAGCCTGGCGCAGATCGGTGAGTGCCCGCCGCAGCCTGGGCA	G	105205	1	9.51E-06	-49
143	DEL	GTGCC	G	105205	21	0.00019962	-4
143	DEL	GTGCCGCTGAGCCTGGCGCAGATC	G	105205	13	0.00012358	-23
143	DEL	GTGCCGCTGAGCCTGGCGCAGATCGGT	G	105205	5	4.75E-05	-26
143	DEL	GTGCCGCTGAGCCTGGCGCAGATCGGTGAGTGCCCGCCGCAGCCTGGGCAGCAAGA	G	105205	7	6.65E-05	-55
143	INS	G	GCAGA	105205	9	8.56E-05	4
143	INS	G	GC	105205	11	0.00010456	1
143	INS	G	GT	105205	1	9.51E-06	1
144	REF	T	T	105570	105131	0.9959454	0
144	SNV	T	A	105570	30	0.0002842	0
144	SNV	T	C	105570	72	0.00068208	0
144	SNV	T	G	105570	78	0.00073892	0
144	DEL	TGCCGCTGAGCCTGGCGCAGATCGGTGAGTG	T	105570	6	5.68E-05	-30
144	DEL	TGCCGCTGAGCCTGGCGCAGATCG	T	105570	7	6.63E-05	-23
144	DEL	TGCCGCTGAGCCTGGCGCA	T	105570	14	0.00013263	-18
144	DEL	TG	T	105570	22	0.00020841	-1
144	DEL	TGCCGCTGAGCCTGGCGCAGATCGGTGAGTGCCC	T	105570	12	0.00011368	-33
144	DEL	TGCCGC	T	105570	1	9.47E-06	-5
144	DEL	TGCCGCTGAGCCTGGCGC	T	105570	16	0.00015157	-17
144	DEL	TGCCGCTGA	T	105570	4	3.79E-05	-8
144	DEL	TGCCGCTGAGCCTGGCGCAGATCGGTGAGTGCCCGCCGCA	T	105570	3	2.84E-05	-39
144	DEL	TGCCGCTGAGCCTG	T	105570	6	5.68E-05	-13
144	DEL	TGC	T	105570	9	8.53E-05	-2
144	DEL	TGCCGCTGAGCCTGGCGCAGATCGGTGAGTGCCCGCCGCAGCCTGG	T	105570	8	7.58E-05	-45
144	DEL	TGCCGCTGAGCCTGGCGCAGATCGGTGAGTGCC	T	105570	5	4.74E-05	-32
144	DEL	TGCCGCTGAGCCTGGCGCAGATCGG	T	105570	6	5.68E-05	-24
144	DEL	TGCCGCTGAGCCTGGCGCAGATCGGTGAGTGCCCGC	T	105570	14	0.00013263	-35
144	INS	T	TA	105570	11	0.00010421	1
144	INS	T	TC	105570	2	1.90E-05	1
144	INS	T	TG	105570	102	0.00096628	1
145	REF	G	G	105514	105377	0.99876785	0
145	SNV	G	A	105514	11	0.00010426	0
145	SNV	G	C	105514	26	0.00024643	0
145	SNV	G	T	105514	2	1.90E-05	0
145	DEL	GCCGCTGAGCCTGGCGCAGA	G	105514	9	8.53E-05	-19
145	DEL	GC	G	105514	5	4.74E-05	-1
145	DEL	GCCGCTGAGCCTGGCGCAGATCGGTGA	G	105514	9	8.53E-05	-26
145	DEL	GCCGCTGAGCCTGGCGCAGATC	G	105514	8	7.58E-05	-21
145	DEL	GCCGCTGAGCCTGGC	G	105514	15	0.00014217	-14
145	DEL	GCCGCTGAGCCTGGCGCAGAT	G	105514	4	3.79E-05	-20
145	DEL	GCCGCTGAGCCTGGCGC	G	105514	14	0.00013269	-16
145	INS	G	GCAGATCT	105514	8	7.58E-05	7
145	INS	G	GAGTGC	105514	8	7.58E-05	5
145	INS	G	GCCA	105514	9	8.53E-05	3
145	INS	G	GT	105514	1	9.48E-06	1
145	INS	G	GGA	105514	1	9.48E-06	2
146	REF	C	C	105608	105419	0.99828598	0
146	SNV	C	A	105608	49	0.00046402	0
146	SNV	C	G	105608	69	0.00065341	0
146	SNV	C	T	105608	7	6.63E-05	0
146	DEL	CCGCTGAGCCTGGCGCAGATCGGTGA	C	105608	1	9.47E-06	-25
146	DEL	CCGCTGAGCCTGGCGCAGAT	C	105608	10	9.47E-05	-19
146	DEL	CCGCTGAGCCTGGCG	C	105608	1	9.47E-06	-14
146	DEL	CCGCTGAGCCTGGCGCAGA	C	105608	2	1.89E-05	-18
146	DEL	CCGCTG	C	105608	13	0.00012311	-5
146	INS	C	CA	105608	18	0.00017045	1
146	INS	C	CTCNG	105608	1	9.47E-06	4
146	INS	C	CAGAT	105608	10	9.47E-05	4
147	REF	C	C	105876	105780	0.99919709	0
147	SNV	C	A	105876	14	0.00013224	0
147	SNV	C	G	105876	8	7.56E-05	0
147	SNV	C	T	105876	10	9.45E-05	0
147	DEL	CGCTG	C	105876	4	3.78E-05	-4
147	DEL	CGCTGAGCCTGGCGCAGATCGGTGAGTGCCCGCCGCAGCCTGGG	C	105876	6	5.67E-05	-43
147	DEL	CG	C	105876	6	5.67E-05	-1
147	DEL	CGCTGAGCCTGG	C	105876	4	3.78E-05	-11
147	DEL	CGCTGAGCCTGGCGCAGATCGGTGAG	C	105876	1	9.45E-06	-25
147	DEL	CGCTGAGCCTGGCGCAGATCGGTGAGTGCCCGCCGCA	C	105876	3	2.83E-05	-36
147	DEL	CGCTGAGCCTGGCGCAGA	C	105876	11	0.00010391	-17
147	INS	C	CTGGGG	105876	8	7.56E-05	5
147	INS	C	CT	105876	10	9.45E-05	1
148	REF	G	G	105969	105831	0.99878256	0
148	SNV	G	A	105969	65	0.00061344	0
148	SNV	G	C	105969	2	1.89E-05	0
148	SNV	G	T	105969	39	0.00036806	0
148	DEL	GCTGAGCCTGGCGCAGATC	G	105969	8	7.55E-05	-18
148	INS	G	GA	105969	1	9.44E-06	1
148	INS	G	GGTTATTAATTTTTGAAAGTTA	105969	9	8.49E-05	21
148	INS	G	GAT	105969	5	4.72E-05	2
149	REF	C	C	106236	106035	0.99834292	0
149	SNV	C	G	106236	44	0.00041427	0
149	SNV	C	T	106236	1	9.42E-06	0
149	DEL	CTGAGCCTGGCGCAGATCGGTGAGTGCCCGCCGCAGCCTGG	C	106236	5	4.71E-05	-40
149	DEL	CTGAGCCTGGCGCAGATCGGTGAG	C	106236	3	2.83E-05	-23
149	DEL	CTGAGCCTGGCGCAGAT	C	106236	1	9.42E-06	-16
149	DEL	CTGAGCCTGG	C	106236	6	5.65E-05	-9
149	DEL	CTG	C	106236	60	0.00056491	-2
149	DEL	CTGAGCCTGGCG	C	106236	14	0.00013181	-11
149	DEL	CTGAGCCTGGCGCAGATCGG	C	106236	33	0.0003107	-19
149	DEL	CT	C	106236	1	9.42E-06	-1
149	INS	C	CG	106236	8	7.53E-05	1
150	REF	T	T	106145	106035	0.99926493	0
150	SNV	T	A	106145	5	4.71E-05	0
150	SNV	T	C	106145	15	0.00014136	0
150	SNV	T	G	106145	48	0.00045235	0
150	DEL	TGAGCCTGGCGCAGATCGGTGAGTGCCCGCCGCAGCCTGGGCAGCAAGA	T	106145	6	5.65E-05	-48
150	DEL	TGAGCCTGGCGCA	T	106145	2	1.89E-05	-12
150	DEL	TGA	T	106145	1	9.42E-06	-2
150	INS	T	TA	106145	1	9.42E-06	1
151	REF	G	G	106184	105983	0.99818226	0
151	SNV	G	A	106184	2	1.88E-05	0
151	SNV	G	C	106184	63	0.00059335	0
151	SNV	G	T	106184	6	5.65E-05	0
151	DEL	GAGCCTGGCGCAGAT	G	106184	21	0.00019778	-14
151	DEL	GAGCC	G	106184	1	9.42E-06	-4
151	DEL	GAGCCTGGCGCAGATCGGTGAGTGCCCGCCGCAGCCTGGGCAGCA	G	106184	7	6.59E-05	-44
151	DEL	GAGCCTGGCGCAGATCGGTGAGTGCCCGCCGC	G	106184	80	0.00075347	-31
151	DEL	GAGCCTGGCGCAGA	G	106184	5	4.71E-05	-13
151	INS	G	GC	106184	8	7.54E-05	1
152	REF	A	A	106353	106215	0.99901242	0
152	SNV	A	C	106353	8	7.52E-05	0
152	SNV	A	G	106353	21	0.00019752	0
152	SNV	A	T	106353	11	0.00010346	0
152	DEL	AGCCTGGCGCAGATCGGTGAGTGCCC	A	106353	4	3.76E-05	-25
152	DEL	AGCCTG	A	106353	1	9.41E-06	-5
152	DEL	AGCCTGGCGCAGATCG	A	106353	9	8.47E-05	-15
152	DEL	AGCCTGGCGCAGATCGGTGAGT	A	106353	33	0.00031038	-21
152	DEL	AGCCTGGCGC	A	106353	9	8.47E-05	-9
152	INS	A	AGT	106353	9	8.47E-05	2
153	REF	G	G	106786	106706	0.99928827	0
153	SNV	G	A	106786	4	3.75E-05	0
153	SNV	G	C	106786	21	0.00019666	0
153	SNV	G	T	106786	5	4.68E-05	0
153	DEL	GCC	G	106786	19	0.00017793	-2
153	DEL	GCCTGGC	G	106786	10	9.37E-05	-6
153	DEL	GCCTGGCGCAGAT	G	106786	9	8.43E-05	-12
153	INS	G	GT	106786	1	9.36E-06	1
153	INS	G	GTGGGGAC	106786	7	6.56E-05	7
154	REF	C	C	106765	106639	0.99890404	0
154	SNV	C	G	106765	10	9.37E-05	0
154	SNV	C	T	106765	59	0.00055266	0
154	DEL	CCTGGCGCAGA	C	106765	3	2.81E-05	-10
154	DEL	CCTGGCGCAGAT	C	106765	28	0.00026228	-11
154	DEL	CCTGGCG	C	106765	12	0.00011241	-6
154	INS	C	CA	106765	4	3.75E-05	1
154	INS	C	CT	106765	1	9.37E-06	1
155	REF	C	C	106911	106808	0.99927025	0
155	SNV	C	A	106911	7	6.55E-05	0
155	SNV	C	G	106911	4	3.74E-05	0
155	SNV	C	T	106911	5	4.68E-05	0
155	DEL	CTGGCG	C	106911	12	0.00011227	-5
155	DEL	CTGGCGCAGATCGGTGAGTGCCCGCCGCAGCCTGGGCAGCAAGA	C	106911	7	6.55E-05	-43
155	DEL	CTGGCGCAGAT	C	106911	3	2.81E-05	-10
155	DEL	CTGGCGCAGA	C	106911	6	5.61E-05	-9
155	DEL	CTGGCGCAGATCGGT	C	106911	3	2.81E-05	-14
155	DEL	CTGGCGCAGATCGGTGAG	C	106911	5	4.68E-05	-17
155	DEL	CTGG	C	106911	9	8.42E-05	-3
155	DEL	CTGGCGCAGATCGG	C	106911	11	0.00010291	-13
155	DEL	CTGGCGCAGATCGGTGAGTGCCCGCCGCAGCCTGGGCAGCAAGATGGGTGCGG	C	106911	4	3.74E-05	-52
155	DEL	CT	C	106911	2	1.87E-05	-1
156	REF	T	T	106887	106739	0.99887702	0
156	SNV	T	A	106887	15	0.00014037	0
156	SNV	T	C	106887	5	4.68E-05	0
156	SNV	T	G	106887	15	0.00014037	0
156	DEL	TGGCGCAGATCGGTGAGTGCCCGCCGCAGCCTGGGCAGCAAGATGGGTGCGGGGTGCTCAGCGCGGACCC	T	106887	1	9.36E-06	-69
156	DEL	TGGCGCAGATC	T	106887	66	0.00061764	-10
156	DEL	TGGCGCAGATCGGTGAGTGCCCGCCGCAGCCTG	T	106887	13	0.00012166	-32
156	DEL	TG	T	106887	1	9.36E-06	-1
156	DEL	TGGC	T	106887	4	3.74E-05	-3
157	REF	G	G	106881	106753	0.99907348	0
157	SNV	G	A	106881	5	4.68E-05	0
157	SNV	G	C	106881	1	9.36E-06	0
157	DEL	GGCGCAGATCGGTGAGTGCCCGC	G	106881	10	9.36E-05	-22
157	DEL	GGCGC	G	106881	23	0.00021525	-4
157	DEL	GGCGCAGAT	G	106881	17	0.0001591	-8
157	DEL	GGC	G	106881	9	8.42E-05	-2
157	DEL	GGCGCAGATC	G	106881	22	0.00020589	-9
157	DEL	GGCGCAGA	G	106881	8	7.49E-05	-7
157	INS	G	GGGGACTCT	106881	3	2.81E-05	8
157	INS	G	GN	106881	1	9.36E-06	1
158	REF	G	G	106927	106668	0.99759645	0
158	SNV	G	A	106927	18	0.00016834	0
158	SNV	G	C	106927	30	0.00028057	0
158	SNV	G	T	106927	5	4.68E-05	0
158	DEL	GC	G	106927	57	0.00053308	-1
158	DEL	GCGCAGATC	G	106927	13	0.00012158	-8
158	DEL	GCGCAGATCGGTGAGTGCC	G	106927	10	9.35E-05	-18
158	DEL	GCGCAGATCGGTGAGTGCCCGCCGCAGCCTGGGCAGCAAGATGGGTGCGGGGTGCTCAGCGCGGACCCGGCGGC	G	106927	2	1.87E-05	-73
158	DEL	GCGCAGATCGGTGAGTGCCCGC	G	106927	33	0.00030863	-21
158	DEL	GCGCAGATCGGTGAGTGCCC	G	106927	5	4.68E-05	-19
158	DEL	GCGCAGA	G	106927	10	9.35E-05	-6
158	DEL	GCGCAGAT	G	106927	58	0.00054244	-7
158	DEL	GCGCA	G	106927	6	5.61E-05	-4
158	INS	G	GCA	106927	9	8.42E-05	2
158	INS	G	GT	106927	1	9.35E-06	1
159	REF	C	C	106943	106830	0.99897139	0
159	SNV	C	A	106943	2	1.87E-05	0
159	SNV	C	G	106943	22	0.00020572	0
159	SNV	C	T	106943	27	0.00025248	0
159	DEL	CGCAGATCGGTGAGTGCCCGCCGCA	C	106943	9	8.42E-05	-24
159	DEL	CGCAGATCGGTGAGTGCCCGCCGCAGCCTGGGCA	C	106943	3	2.81E-05	-33
159	DEL	CGCAGATCGGTGAGT	C	106943	2	1.87E-05	-14
159	DEL	CGCAGA	C	106943	24	0.00022442	-5
159	DEL	CGCAGAT	C	106943	5	4.68E-05	-6
159	DEL	CGCAGATCGGTGAG	C	106943	5	4.68E-05	-13
159	INS	C	CCTCGT	106943	10	9.35E-05	5
159	INS	C	CG	106943	1	9.35E-06	1
160	REF	G	G	107100	106992	0.99904757	0
160	SNV	G	A	107100	6	5.60E-05	0
160	SNV	G	C	107100	28	0.00026145	0
160	SNV	G	T	107100	13	0.00012139	0
160	DEL	GCA	G	107100	5	4.67E-05	-2
160	DEL	GCAGATC	G	107100	46	0.00042953	-6
160	INS	G	GCT	107100	4	3.74E-05	2
161	REF	C	C	107238	107175	0.99945912	0
161	SNV	C	A	107238	19	0.00017718	0
161	SNV	C	G	107238	8	7.46E-05	0
161	SNV	C	T	107238	4	3.73E-05	0
161	DEL	CAGAT	C	107238	15	0.00013988	-4
161	INS	C	CAGCA	107238	8	7.46E-05	4
161	INS	C	CCTTCT	107238	4	3.73E-05	5
162	REF	A	A	107315	107153	0.99875101	0
162	SNV	A	C	107315	20	0.00018642	0
162	SNV	A	G	107315	12	0.00011185	0
162	SNV	A	T	107315	20	0.00018642	0
162	DEL	AGATCG	A	107315	9	8.39E-05	-5
162	DEL	AGATCGGT	A	107315	14	0.00013049	-7
162	DEL	AGATCGGTGAGTGCCCGC	A	107315	23	0.00021438	-17
162	DEL	AGATCGGTGAGT	A	107315	13	0.00012117	-11
162	DEL	AGATC	A	107315	21	0.00019574	-4
162	INS	A	AATTTT	107315	2	1.86E-05	5
163	REF	G	G	107414	107351	0.99951584	0
163	SNV	G	A	107414	13	0.00012104	0
163	SNV	G	T	107414	3	2.79E-05	0
163	DEL	GATCGGTGA	G	107414	12	0.00011173	-8
163	DEL	GA	G	107414	10	9.31E-05	-1
163	DEL	GAT	G	107414	5	4.66E-05	-2
163	INS	G	GCA	107414	6	5.59E-05	2
163	INS	G	GT	107414	2	1.86E-05	1
163	INS	G	GCCC	107414	1	9.31E-06	3
164	REF	A	A	107417	107296	0.99901305	0
164	SNV	A	C	107417	54	0.00050278	0
164	SNV	A	G	107417	16	0.00014897	0
164	SNV	A	T	107417	16	0.00014897	0
164	DEL	ATCG	A	107417	4	3.72E-05	-3
164	DEL	ATCGGTGAGTGCCCGCC	A	107417	2	1.86E-05	-16
164	DEL	ATCGGTG	A	107417	6	5.59E-05	-6
164	DEL	ATCGGTGAGTGCCCGC	A	107417	4	3.72E-05	-15
164	INS	A	AC	107417	3	2.79E-05	1
164	INS	A	AAAAAAAANGTTATAG	107417	1	9.31E-06	15
165	REF	T	T	109763	109513	0.99795876	0
165	SNV	T	A	109763	48	0.00043741	0
165	SNV	T	C	109763	16	0.0001458	0
165	SNV	T	G	109763	119	0.00108441	0
165	DEL	TCGGTGAGTGCCCGCCGCAGCCTG	T	109763	6	5.47E-05	-23
165	DEL	TCGGTGAGTGCC	T	109763	10	9.11E-05	-11
165	DEL	TCGGTGA	T	109763	10	9.11E-05	-6
165	DEL	TCGG	T	109763	9	8.20E-05	-3
165	INS	T	TC	109763	1	9.11E-06	1
165	INS	T	TAAA	109763	5	4.56E-05	3
166	REF	C	C	110410	110173	0.99792576	0
166	SNV	C	A	110410	55	0.00049818	0
166	SNV	C	G	110410	114	0.00103259	0
166	SNV	C	T	110410	39	0.00035325	0
166	DEL	CGGTGAG	C	110410	4	3.62E-05	-6
166	INS	C	CA	110410	11	9.96E-05	1
166	INS	C	CCG	110410	1	9.06E-06	2
166	INS	C	CT	110410	5	4.53E-05	1
167	REF	G	G	111078	111003	0.99950476	0
167	SNV	G	A	111078	21	0.00018909	0
167	SNV	G	C	111078	4	3.60E-05	0
167	SNV	G	T	111078	18	0.00016208	0
167	DEL	GGTGA	G	111078	5	4.50E-05	-4
167	DEL	GGTGAGTGCCCGCCGCAGCCT	G	111078	7	6.30E-05	-20
168	REF	G	G	111815	111756	0.99951704	0
168	SNV	G	A	111815	37	0.00033092	0
168	SNV	G	C	111815	7	6.26E-05	0
168	SNV	G	T	111815	1	8.94E-06	0
168	DEL	GT	G	111815	8	7.16E-05	-1
168	INS	G	GC	111815	1	8.94E-06	1
169	REF	T	T	112138	112059	0.99939354	0
169	SNV	T	A	112138	12	0.00010702	0
169	SNV	T	C	112138	2	1.78E-05	0
169	SNV	T	G	112138	47	0.00041917	0
169	DEL	TGAGTGCCCGCCGCAGCCTGGGCA	T	112138	7	6.24E-05	-23
170	REF	G	G	112280	112241	0.99967046	0
170	SNV	G	A	112280	9	8.02E-05	0
170	SNV	G	C	112280	7	6.24E-05	0
170	SNV	G	T	112280	14	0.00012469	0
170	DEL	GA	G	112280	1	8.91E-06	-1
170	DEL	GAGT	G	112280	1	8.91E-06	-3
170	DEL	GAGTGCCC	G	112280	5	4.45E-05	-7
171	REF	A	A	112310	112227	0.99945675	0
171	SNV	A	C	112310	4	3.56E-05	0
171	SNV	A	G	112310	20	0.00017811	0
171	SNV	A	T	112310	16	0.00014249	0
171	DEL	AGTGCC	A	112310	4	3.56E-05	-5
171	DEL	AGTGCCCGCCGCAGC	A	112310	6	5.34E-05	-14
171	DEL	AGTGCCCGC	A	112310	4	3.56E-05	-8
171	INS	A	AT	112310	7	6.23E-05	1
172	REF	G	G	112567	112521	0.999618	0
172	SNV	G	A	112567	13	0.00011549	0
172	SNV	G	C	112567	17	0.00015103	0
172	SNV	G	T	112567	7	6.22E-05	0
172	DEL	GT	G	112567	2	1.78E-05	-1
172	DEL	GTGCCCGCCGCAGCCTGGGCAGCAAGAT	G	112567	4	3.55E-05	-27
173	REF	T	T	113637	113596	0.99967439	0
173	SNV	T	A	113637	5	4.40E-05	0
173	DEL	TGCCCGCCGCAG	T	113637	11	9.68E-05	-11
173	DEL	TGCCCGCCGCAGCCTGGGCAGC	T	113637	9	7.92E-05	-21
173	DEL	TGC	T	113637	7	6.16E-05	-2
173	DEL	TG	T	113637	4	3.52E-05	-1
173	INS	T	TC	113637	1	8.80E-06	1
174	REF	G	G	113698	113663	0.99974492	0
174	SNV	G	A	113698	2	1.76E-05	0
174	SNV	G	C	113698	11	9.68E-05	0
174	DEL	GC	G	113698	4	3.52E-05	-1
174	DEL	GCCC	G	113698	12	0.00010555	-3
175	REF	C	C	113770	113741	0.99978904	0
175	SNV	C	G	113770	7	6.15E-05	0
175	SNV	C	T	113770	13	0.00011427	0
175	DEL	CCCGCCGCAGCCTGGGCAGCAAGAT	C	113770	3	2.64E-05	-24
175	INS	C	CA	113770	1	8.79E-06	1
176	REF	C	C	113902	113892	0.9999561	0
176	DEL	CCGCCG	C	113902	5	4.39E-05	-5
177	REF	C	C	114113	114065	0.99963192	0
177	SNV	C	A	114113	24	0.00021033	0
177	SNV	C	G	114113	8	7.01E-05	0
177	SNV	C	T	114113	8	7.01E-05	0
177	DEL	CG	C	114113	2	1.75E-05	-1
178	REF	G	G	114477	114454	0.99982529	0
178	SNV	G	A	114477	1	8.74E-06	0
178	SNV	G	C	114477	15	0.00013103	0
178	SNV	G	T	114477	4	3.49E-05	0
179	REF	C	C	114503	114488	0.9998952	0
179	SNV	C	A	114503	8	6.99E-05	0
179	SNV	C	T	114503	4	3.49E-05	0
180	REF	C	C	115391	115330	0.99949735	0
180	SNV	C	A	115391	26	0.00022533	0
180	SNV	C	G	115391	4	3.47E-05	0
180	SNV	C	T	115391	14	0.00012133	0
180	DEL	CGCAGCCTGGGCA	C	115391	10	8.67E-05	-12
180	INS	C	CAGTTTTT	115391	4	3.47E-05	7
181	REF	G	G	115469	115444	0.99981813	0
181	SNV	G	A	115469	13	0.00011259	0
181	SNV	G	C	115469	6	5.20E-05	0
181	SNV	G	T	115469	2	1.73E-05	0
182	REF	C	C	115559	115538	0.99984423	0
182	SNV	C	T	115559	8	6.92E-05	0
182	INS	C	CA	115559	10	8.65E-05	1
183	REF	A	A	115642	115606	0.99975786	0
183	SNV	A	C	115642	7	6.05E-05	0
183	SNV	A	G	115642	6	5.19E-05	0
183	SNV	A	T	115642	7	6.05E-05	0
183	DEL	AGCCTGGGCAGCAAGATGGGTGCGGGGTGCTCAGCGCGGACCCGGCG	A	115642	3	2.59E-05	-46
183	DEL	AGCCTGGGCAGCAAGATGGGT	A	115642	5	4.32E-05	-20
184	REF	G	G	115918	115897	0.99982746	0
184	SNV	G	A	115918	14	0.00012078	0
184	SNV	G	T	115918	1	8.63E-06	0
184	INS	G	GCCTGGGCAGCAAGATGGGTGCCCGCCGCAT	115918	5	4.31E-05	30
185	REF	C	C	115941	115919	0.9998275	0
185	SNV	C	G	115941	13	0.00011213	0
185	SNV	C	T	115941	2	1.73E-05	0
185	INS	C	CCTGGGGACT	115941	5	4.31E-05	9
186	REF	C	C	116022	115999	0.99982761	0
186	SNV	C	A	116022	14	0.00012067	0
186	INS	C	CAAGTTT	116022	6	5.17E-05	6
187	REF	T	T	116020	115993	0.99979313	0
187	SNV	T	A	116020	2	1.72E-05	0
187	SNV	T	C	116020	13	0.00011205	0
187	DEL	TG	T	116020	9	7.76E-05	-1
188	REF	G	G	116055	116037	0.99985352	0
188	SNV	G	A	116055	1	8.62E-06	0
188	SNV	G	C	116055	8	6.89E-05	0
188	SNV	G	T	116055	1	8.62E-06	0
188	DEL	GGGCAGCAA	G	116055	6	5.17E-05	-8
188	INS	G	GA	116055	1	8.62E-06	1
189	REF	G	G	116153	116145	0.99993973	0
189	SNV	G	C	116153	4	3.44E-05	0
189	SNV	G	T	116153	1	8.61E-06	0
189	DEL	GGC	G	116153	1	8.61E-06	-2
189	INS	G	GAGT	116153	1	8.61E-06	3
190	REF	G	G	116219	116214	0.99996558	0
190	SNV	G	A	116219	1	8.60E-06	0
190	SNV	G	C	116219	3	2.58E-05	0
191	REF	C	C	116329	116308	0.99985386	0
191	SNV	C	A	116329	4	3.44E-05	0
191	SNV	C	T	116329	13	0.00011176	0
192	REF	A	A	116386	116348	0.99969068	0
192	SNV	A	C	116386	21	0.00018044	0
192	SNV	A	T	116386	15	0.00012888	0
193	REF	G	G	116446	116430	0.99987118	0
193	SNV	G	A	116446	6	5.15E-05	0
193	SNV	G	C	116446	3	2.58E-05	0
193	DEL	GCA	G	116446	5	4.29E-05	-2
193	INS	G	GC	116446	1	8.59E-06	1
194	REF	C	C	116463	116458	0.99998283	0
194	SNV	C	T	116463	2	1.72E-05	0
195	REF	A	A	116484	116448	0.99979394	0
195	SNV	A	C	116484	8	6.87E-05	0
195	SNV	A	G	116484	7	6.01E-05	0
195	DEL	AAGATGGGTGCG	A	116484	8	6.87E-05	-11
195	INS	A	AC	116484	1	8.59E-06	1
196	REF	A	A	116497	116479	0.99992274	0
196	SNV	A	C	116497	3	2.58E-05	0
196	SNV	A	G	116497	4	3.43E-05	0
196	SNV	A	T	116497	2	1.72E-05	0
197	REF	G	G	116521	116495	0.99981977	0
197	SNV	G	A	116521	11	9.44E-05	0
197	SNV	G	T	116521	10	8.58E-05	0
198	REF	A	A	116527	116499	0.99982835	0
198	SNV	A	C	116527	14	0.00012015	0
198	SNV	A	G	116527	2	1.72E-05	0
198	DEL	AT	A	116527	3	2.58E-05	-1
198	INS	A	AG	116527	1	8.58E-06	1
199	REF	T	T	116579	116566	0.99993995	0
199	SNV	T	A	116579	1	8.58E-06	0
199	SNV	T	C	116579	3	2.57E-05	0
199	SNV	T	G	116579	3	2.57E-05	0
200	REF	G	G	116612	116603	0.99994855	0
200	SNV	G	A	116612	3	2.57E-05	0
200	SNV	G	T	116612	3	2.57E-05	0
201	REF	G	G	116617	116613	1	0
202	REF	G	G	116639	116636	0.99999143	0
202	SNV	G	T	116639	1	8.57E-06	0
203	REF	T	T	116690	116672	0.99988002	0
203	SNV	T	A	116690	8	6.86E-05	0
203	SNV	T	C	116690	2	1.71E-05	0
203	SNV	T	G	116690	4	3.43E-05	0
204	REF	G	G	116709	116700	0.99996573	0
204	INS	G	GC	116709	4	3.43E-05	1
205	REF	C	C	116712	116670	0.9996744	0
205	SNV	C	T	116712	8	6.86E-05	0
205	DEL	CG	C	116712	23	0.00019707	-1
205	INS	C	CT	116712	6	5.14E-05	1
205	INS	C	CCT	116712	1	8.57E-06	2
206	REF	G	G	116689	116681	0.99994001	0
206	SNV	G	T	116689	7	6.00E-05	0
207	REF	G	G	116725	116717	0.99998286	0
207	SNV	G	T	116725	1	8.57E-06	0
207	INS	G	GT	116725	1	8.57E-06	1
208	REF	G	G	116732	116725	0.9999743	0
208	SNV	G	A	116732	3	2.57E-05	0
209	REF	G	G	116733	116721	0.99990577	0
209	SNV	G	T	116733	6	5.14E-05	0
209	DEL	GTGCTCAGCGCGGACCCGGCGGCAGCCCCTCCGGC	G	116733	5	4.28E-05	-34
210	REF	T	T	116735	116712	0.99986293	0
210	SNV	T	C	116735	8	6.85E-05	0
210	SNV	T	G	116735	8	6.85E-05	0
211	REF	G	G	116737	116720	0.9998972	0
211	SNV	G	A	116737	10	8.57E-05	0
211	SNV	G	C	116737	1	8.57E-06	0
211	INS	G	GC	116737	1	8.57E-06	1
212	REF	C	C	116740	116732	0.9999743	0
212	SNV	C	T	116740	2	1.71E-05	0
212	INS	C	CN	116740	1	8.57E-06	1
213	REF	T	T	116740	116694	0.99980294	0
213	SNV	T	C	116740	12	0.00010281	0
213	SNV	T	G	116740	1	8.57E-06	0
213	DEL	TCAGCGCGGACCCGGCGG	T	116740	6	5.14E-05	-17
213	DEL	TCAGCGCGGACCCGGCGGCAGCC	T	116740	4	3.43E-05	-22
214	REF	C	C	116733	116730	1	0
215	REF	A	A	116733	116718	0.9999229	0
215	SNV	A	G	116733	4	3.43E-05	0
215	SNV	A	T	116733	5	4.28E-05	0
216	REF	G	G	116743	116739	0.99998287	0
216	SNV	G	T	116743	2	1.71E-05	0
217	REF	C	C	116743	116730	0.99994004	0
217	SNV	C	A	116743	2	1.71E-05	0
217	SNV	C	G	116743	1	8.57E-06	0
217	SNV	C	T	116743	4	3.43E-05	0
218	REF	G	G	116744	116740	0.99998287	0
218	SNV	G	A	116744	1	8.57E-06	0
218	SNV	G	C	116744	1	8.57E-06	0
219	REF	C	C	116734	116724	0.99994003	0
219	SNV	C	A	116734	2	1.71E-05	0
219	SNV	C	G	116734	4	3.43E-05	0
219	SNV	C	T	116734	1	8.57E-06	0
220	REF	G	G	116743	116731	0.99995717	0
220	SNV	G	A	116743	2	1.71E-05	0
220	SNV	G	C	116743	1	8.57E-06	0
220	SNV	G	T	116743	1	8.57E-06	0
220	INS	G	GN	116743	1	8.57E-06	1
221	REF	G	G	116743	116742	1	0
222	REF	A	A	116744	116733	0.99998287	0
222	SNV	A	C	116744	1	8.57E-06	0
222	INS	A	AGN	116744	1	8.57E-06	2
223	REF	C	C	116747	116737	0.99995717	0
223	SNV	C	G	116747	4	3.43E-05	0
223	INS	C	CN	116747	1	8.57E-06	1
224	REF	C	C	116751	116749	0.99999143	0
224	SNV	C	A	116751	1	8.57E-06	0
225	REF	C	C	116751	116748	0.99999143	0
225	SNV	C	T	116751	1	8.57E-06	0
226	REF	G	G	116752	116746	0.9999743	0
226	SNV	G	C	116752	2	1.71E-05	0
226	INS	G	GT	116752	1	8.57E-06	1
227	REF	G	G	116761	116750	0.99994005	0
227	SNV	G	A	116761	1	8.56E-06	0
227	INS	G	GCTGAGT	116761	5	4.28E-05	6
227	INS	G	GN	116761	1	8.56E-06	1
228	REF	C	C	116773	116765	0.99994005	0
228	SNV	C	A	116773	5	4.28E-05	0
228	SNV	C	T	116773	2	1.71E-05	0
229	REF	G	G	116780	116772	1	0
230	REF	G	G	116783	116757	0.99981161	0
230	SNV	G	A	116783	4	3.43E-05	0
230	SNV	G	T	116783	13	0.00011132	0
230	DEL	GCAGC	G	116783	5	4.28E-05	-4
231	REF	C	C	116794	116788	0.99996575	0
231	SNV	C	G	116794	2	1.71E-05	0
231	SNV	C	T	116794	2	1.71E-05	0
232	REF	A	A	116797	116768	0.99982875	0
232	SNV	A	C	116797	8	6.85E-05	0
232	SNV	A	G	116797	8	6.85E-05	0
232	SNV	A	T	116797	2	1.71E-05	0
232	DEL	AGCCCCTCCGGCTGAGTCG	A	116797	1	8.56E-06	-18
232	INS	A	AT	116797	1	8.56E-06	1
233	REF	G	G	116808	116805	0.99999144	0
233	SNV	G	A	116808	1	8.56E-06	0
234	REF	C	C	116809	116796	0.99990583	0
234	SNV	C	A	116809	1	8.56E-06	0
234	SNV	C	G	116809	1	8.56E-06	0
234	SNV	C	T	116809	8	6.85E-05	0
234	INS	C	CG	116809	1	8.56E-06	1
235	REF	C	C	116823	116815	0.99998288	0
235	SNV	C	G	116823	2	1.71E-05	0
236	REF	C	C	116858	116853	1	0
237	REF	C	C	116874	116866	0.99995722	0
237	SNV	C	T	116874	1	8.56E-06	0
237	DEL	CTCCGGCTGAG	C	116874	4	3.42E-05	-10
238	REF	T	T	116870	116807	0.99982881	0
238	SNV	T	A	116870	2	1.71E-05	0
238	SNV	T	C	116870	16	0.00013695	0
238	SNV	T	G	116870	2	1.71E-05	0
239	REF	C	C	116877	116874	1	0
240	REF	C	C	116880	116866	0.99989733	0
240	SNV	C	A	116880	1	8.56E-06	0
240	SNV	C	T	116880	3	2.57E-05	0
240	DEL	CGGCTGAG	C	116880	7	5.99E-05	-7
240	INS	C	CA	116880	1	8.56E-06	1
241	REF	G	G	116874	116860	0.99994866	0
241	SNV	G	A	116874	5	4.28E-05	0
241	SNV	G	C	116874	1	8.56E-06	0
242	REF	G	G	116874	116845	0.99979464	0
242	SNV	G	A	116874	19	0.00016258	0
242	SNV	G	C	116874	5	4.28E-05	0
243	REF	C	C	116874	116861	0.99991444	0
243	SNV	C	T	116874	9	7.70E-05	0
243	INS	C	CA	116874	1	8.56E-06	1
244	REF	T	T	116879	116853	0.9999401	0
244	SNV	T	C	116879	3	2.57E-05	0
244	SNV	T	G	116879	4	3.42E-05	0
245	REF	G	G	116881	116870	0.99998289	0
245	SNV	G	A	116881	1	8.56E-06	0
245	SNV	G	T	116881	1	8.56E-06	0
246	REF	A	A	116881	116843	0.99985453	0
246	SNV	A	C	116881	3	2.57E-05	0
246	SNV	A	G	116881	3	2.57E-05	0
246	SNV	A	T	116881	3	2.57E-05	0
246	DEL	AGTCGGCCCT	A	116881	7	5.99E-05	-9
246	INS	A	AN	116881	1	8.56E-06	1
247	REF	G	G	116868	116861	0.99997433	0
247	SNV	G	A	116868	1	8.56E-06	0
247	SNV	G	T	116868	2	1.71E-05	0
248	REF	T	T	116883	116853	0.99982887	0
248	SNV	T	A	116883	1	8.56E-06	0
248	SNV	T	C	116883	5	4.28E-05	0
248	SNV	T	G	116883	7	5.99E-05	0
248	INS	T	TC	116883	7	5.99E-05	1
249	REF	C	C	116879	116859	0.99992299	0
249	SNV	C	G	116879	1	8.56E-06	0
249	SNV	C	T	116879	1	8.56E-06	0
249	INS	C	CG	116879	1	8.56E-06	1
249	INS	C	CGGCCCTGGG	116879	6	5.13E-05	9
250	REF	G	G	116879	116866	0.99999144	0
250	SNV	G	C	116879	1	8.56E-06	0
251	REF	G	G	116881	116866	0.99989733	0
251	SNV	G	A	116881	7	5.99E-05	0
251	SNV	G	T	116881	4	3.42E-05	0
251	DEL	GC	G	116881	1	8.56E-06	-1
252	REF	C	C	116880	116861	0.99998289	0
252	SNV	C	T	116880	2	1.71E-05	0
253	REF	C	C	116883	116868	1	0
254	REF	C	C	116883	116881	0.99999144	0
254	INS	C	CN	116883	1	8.56E-06	1
255	REF	T	T	116883	116805	0.99975178	0
255	SNV	T	A	116883	1	8.56E-06	0
255	SNV	T	C	116883	12	0.00010271	0
255	SNV	T	G	116883	3	2.57E-05	0
255	INS	T	TG	116883	13	0.00011127	1
256	REF	G	G	116890	116877	0.99998289	0
256	SNV	G	T	116890	1	8.56E-06	0
256	INS	G	GN	116890	1	8.56E-06	1
257	REF	G	G	116891	116882	0.99998289	0
257	SNV	G	A	116891	1	8.56E-06	0
257	SNV	G	T	116891	1	8.56E-06	0
258	REF	G	G	116892	116885	0.99998289	0
258	INS	G	GC	116892	1	8.56E-06	1
258	INS	G	GN	116892	1	8.56E-06	1
259	REF	G	G	116892	116881	0.99998289	0
259	SNV	G	T	116892	2	1.71E-05	0
260	REF	G	G	116891	116876	0.99993156	0
260	SNV	G	T	116891	8	6.84E-05	0
261	REF	A	A	116889	116639	0.99943447	0
261	SNV	A	C	116889	9	7.71E-05	0
261	SNV	A	G	116889	57	0.00048841	0
262	REF	C	C	116894	116884	1	0
263	REF	T	T	116893	116856	0.99989732	0
263	SNV	T	C	116893	6	5.13E-05	0
263	SNV	T	G	116893	4	3.42E-05	0
263	INS	T	TG	116893	2	1.71E-05	1
264	REF	G	G	116894	116884	1	0
265	REF	G	G	116878	116873	1	0
266	REF	A	A	116874	116611	0.99912606	0
266	SNV	A	C	116874	2	1.71E-05	0
266	SNV	A	G	116874	93	0.00079683	0
266	INS	A	AG	116874	6	5.14E-05	1
266	INS	A	AN	116874	1	8.57E-06	1
267	REF	G	G	116868	116857	1	0
268	REF	T	T	116864	116729	0.99969169	0
268	SNV	T	C	116864	5	4.28E-05	0
268	SNV	T	G	116864	28	0.0002398	0
268	INS	T	TA	116864	1	8.56E-06	1
268	INS	T	TG	116864	1	8.56E-06	1
268	INS	T	TN	116864	1	8.56E-06	1
269	REF	C	C	116860	116843	0.99999144	0
269	SNV	C	T	116860	1	8.56E-06	0
270	REF	A	A	116840	116816	0.9999572	0
270	SNV	A	C	116840	3	2.57E-05	0
270	SNV	A	G	116840	2	1.71E-05	0
271	REF	A	A	116838	116805	0.99991439	0
271	SNV	A	C	116838	1	8.56E-06	0
271	SNV	A	G	116838	8	6.85E-05	0
271	SNV	A	T	116838	1	8.56E-06	0
272	REF	G	G	116825	116797	0.99997432	0
272	SNV	G	C	116825	1	8.56E-06	0
272	SNV	G	T	116825	2	1.71E-05	0
273	REF	T	T	116814	116768	0.99989724	0
273	SNV	T	G	116814	11	9.42E-05	0
273	DEL	TG	T	116814	1	8.56E-06	-1
274	REF	G	G	116812	116777	0.99996575	0
274	SNV	G	T	116812	3	2.57E-05	0
274	INS	G	GT	116812	1	8.56E-06	1
275	REF	A	A	116795	116697	0.99988005	0
275	SNV	A	C	116795	2	1.71E-05	0
275	SNV	A	G	116795	11	9.43E-05	0
275	INS	A	AT	116795	1	8.57E-06	1
276	REF	G	G	116779	116768	0.99998287	0
276	SNV	G	C	116779	1	8.56E-06	0
276	INS	G	GC	116779	1	8.56E-06	1
277	REF	C	C	116752	116733	0.9999743	0
277	SNV	C	G	116752	2	1.71E-05	0
277	SNV	C	T	116752	1	8.57E-06	0
278	REF	T	T	116475	116429	0.99993129	0
278	SNV	T	C	116475	3	2.58E-05	0
278	SNV	T	G	116475	3	2.58E-05	0
278	INS	T	TN	116475	2	1.72E-05	1
279	REF	G	G	14916	14868	0.99993275	0
279	DEL	GT	G	14916	1	6.73E-05	-1
280	REF	T	T	13037	12915	0.99969038	0
280	SNV	T	G	13037	3	0.00023222	0
280	DEL	TC	T	13037	1	7.74E-05	-1
281	REF	C	C	12852	12782	0.99945265	0
281	SNV	C	T	12852	5	0.00039096	0
281	DEL	CT	C	12852	2	0.00015638	-1
282	REF	T	T	12795	12669	0.99984216	0
282	SNV	T	G	12795	2	0.00015784	0
283	REF	G	G	12686	12656	0.999842	0
283	SNV	G	C	12686	1	7.90E-05	0
283	DEL	GC	G	12686	1	7.90E-05	-1
284	REF	C	C	12533	12433	0.99975876	0
284	SNV	C	G	12533	2	0.00016082	0
284	SNV	C	T	12533	1	8.04E-05	0
285	REF	G	G	12446	12412	0.99975836	0
285	SNV	G	T	12446	2	0.0001611	0
285	INS	G	GC	12446	1	8.06E-05	1
286	REF	A	A	11936	11773	0.99898176	0
286	SNV	A	C	11936	5	0.00042427	0
286	SNV	A	G	11936	7	0.00059398	0
287	REF	A	A	11797	11683	0.99965774	0
287	SNV	A	C	11797	3	0.0002567	0
287	SNV	A	T	11797	1	8.56E-05	0
288	REF	G	G	11699	11661	0.99991425	0
288	DEL	GT	G	11699	1	8.58E-05	-1
289	REF	T	T	11489	11380	0.99938526	0
289	SNV	T	G	11489	6	0.00052692	0
289	INS	T	TG	11489	1	8.78E-05	1
290	REF	G	G	11439	11367	0.99991203	0
290	SNV	G	A	11439	1	8.80E-05	0
291	REF	C	C	11385	11339	1	0
292	REF	A	A	11206	11160	0.9999104	0
292	SNV	A	C	11206	1	8.96E-05	0
293	REF	T	T	11162	11133	1	0
294	REF	T	T	10601	10545	0.99990518	0
294	SNV	T	G	10601	1	9.48E-05	0
295	REF	G	G	10548	10428	0.99942496	0
295	SNV	G	C	10548	3	0.00028752	0
295	SNV	G	T	10548	3	0.00028752	0
296	REF	G	G	10438	10411	1	0
297	REF	G	G	10367	10323	0.9998063	0
297	DEL	GC	G	10367	2	0.0001937	-1
298	REF	C	C	10083	9997	0.9997	0
298	SNV	C	G	10083	2	0.0002	0
298	DEL	CT	C	10083	1	0.0001	-1
299	REF	T	T	9949	9762	0.99897667	0
299	SNV	T	C	9949	8	0.00081867	0
299	SNV	T	G	9949	2	0.00020467	0
300	REF	C	C	9753	9698	0.99969075	0
300	SNV	C	G	9753	2	0.00020616	0
300	SNV	C	T	9753	1	0.00010308	0
301	REF	C	C	9642	9597	1	0
302	REF	G	G	9480	9468	1	0
303	REF	G	G	7621	7596	0.99868525	0
303	SNV	G	T	7621	1	0.00013148	0
303	DEL	GA	G	7621	7	0.00092033	-1
303	INS	G	GC	7621	2	0.00026295	1
304	REF	A	A	6833	6718	0.99910767	0
304	SNV	A	C	6833	2	0.00029744	0
304	SNV	A	G	6833	2	0.00029744	0
304	SNV	A	T	6833	2	0.00029744	0
305	REF	A	A	6680	6625	0.99939659	0
305	SNV	A	C	6680	3	0.00045256	0
305	SNV	A	G	6680	1	0.00015085	0
306	REF	A	A	6378	6350	1	0
307	REF	G	G	6131	6107	0.99934544	0
307	SNV	G	T	6131	2	0.00032728	0
307	DEL	GC	G	6131	1	0.00016364	-1
307	INS	G	GT	6131	1	0.00016364	1
308	REF	C	C	5889	5838	0.9988024	0
308	SNV	C	G	5889	2	0.00034217	0
308	SNV	C	T	5889	5	0.00085543	0
309	REF	A	A	5496	5466	0.99835616	0
309	SNV	A	C	5496	2	0.0003653	0
309	SNV	A	G	5496	1	0.00018265	0
309	DEL	AG	A	5496	6	0.00109589	-1
310	REF	G	G	5287	5273	0.99981039	0
310	SNV	G	C	5287	1	0.00018961	0
311	REF	G	G	5106	5083	0.9998033	0
311	SNV	G	C	5106	1	0.0001967	0
312	REF	G	G	5030	5014	0.99880478	0
312	SNV	G	C	5030	3	0.00059761	0
312	SNV	G	T	5030	1	0.0001992	0
312	DEL	GC	G	5030	2	0.00039841	-1
313	REF	C	C	4909	4872	0.99856528	0
313	SNV	C	A	4909	1	0.00020496	0
313	SNV	C	G	4909	1	0.00020496	0
313	SNV	C	T	4909	3	0.00061488	0
313	DEL	CT	C	4909	1	0.00020496	-1
313	INS	C	CT	4909	1	0.00020496	1
314	REF	T	T	4710	4689	0.99936061	0
314	SNV	T	C	4710	1	0.00021313	0
314	SNV	T	G	4710	2	0.00042626	0
315	REF	G	G	3526	3520	1	0
316	REF	G	G	3359	3356	1	0
317	REF	G	G	3111	3109	1	0
318	REF	A	A	3019	2921	0.99726869	0
318	SNV	A	C	3019	2	0.00068283	0
318	SNV	A	G	3019	6	0.00204848	0
319	REF	T	T	2669	2639	0.99962121	0
319	SNV	T	G	2669	1	0.00037879	0
320	REF	T	T	2562	2551	1	0
321	REF	T	T	2512	2498	1	0
322	REF	G	G	2407	2406	1	0
323	REF	C	C	2373	2373	1	0
