# Supplementary material for: Pathways and signatures of mutagenesis at targeted DNA nicks
Source: PLoS Genet. 2021 Apr 15;17(4):e1009329. doi: 10.1371/journal.pgen.1009329 (PMC8078790; doi:10.1371/journal.pgen.1009329)
Supplement: S1 Data — (ZIP) [file pgen.1009329.s008.zip › Nick_siBRCA2+siDNA2.vcf]

POS	ID	Reference	Alternate allele	Read Depth	Alternate allele observation count	Allele Frequency	Indel Size
1	REF	T	T	12	12	1	0
2	REF	T	T	13	13	1	0
3	REF	C	C	13	13	1	0
4	REF	G	G	14	14	1	0
5	REF	G	G	14	14	1	0
6	REF	T	T	15	15	1	0
7	REF	C	C	16	16	1	0
8	REF	C	C	19	19	1	0
9	REF	G	G	111	111	1	0
10	REF	C	C	78220	78220	1	0
11	REF	C	C	79519	79519	1	0
12	REF	A	A	79612	79612	1	0
13	REF	T	T	79735	79735	1	0
14	REF	C	C	79810	79807	0.99996241	0
14	SNV	C	G	79810	3	3.76E-05	0
15	REF	C	C	79838	79835	0.99996242	0
15	SNV	C	A	79838	1	1.25E-05	0
15	SNV	C	T	79838	2	2.51E-05	0
16	REF	T	T	79849	79832	0.99979962	0
16	SNV	T	A	79849	2	2.51E-05	0
16	SNV	T	C	79849	14	0.00017533	0
17	REF	C	C	79857	79847	0.9998873	0
17	SNV	C	A	79857	1	1.25E-05	0
17	SNV	C	T	79857	8	0.00010018	0
18	REF	G	G	79863	79822	0.99948662	0
18	SNV	G	A	79863	20	0.00025043	0
18	SNV	G	C	79863	1	1.25E-05	0
18	SNV	G	T	79863	20	0.00025043	0
19	REF	T	T	79871	79840	0.99961187	0
19	SNV	T	C	79871	31	0.00038813	0
20	REF	C	C	79875	79866	0.99988732	0
20	SNV	C	A	79875	2	2.50E-05	0
20	SNV	C	T	79875	7	8.76E-05	0
21	REF	C	C	79880	79871	0.99989985	0
21	SNV	C	T	79880	8	0.00010015	0
22	REF	C	C	79883	79875	0.99989985	0
22	SNV	C	T	79883	8	0.00010015	0
23	REF	G	G	79885	79870	0.99982475	0
23	SNV	G	A	79885	14	0.00017525	0
24	REF	T	T	79888	79874	0.99982475	0
24	SNV	T	C	79888	14	0.00017525	0
25	REF	C	C	79889	79875	0.99983727	0
25	SNV	C	A	79889	3	3.76E-05	0
25	SNV	C	T	79889	7	8.76E-05	0
25	DEL	CCTCCG	C	79889	3	3.76E-05	-5
26	REF	C	C	79888	79873	0.99982475	0
26	SNV	C	T	79888	10	0.00012518	0
26	DEL	CT	C	79888	4	5.01E-05	-1
27	REF	T	T	79885	79841	0.99948674	0
27	SNV	T	A	79885	19	0.00023785	0
27	SNV	T	C	79885	22	0.00027541	0
28	REF	C	C	79889	79878	0.99988734	0
28	SNV	C	T	79889	9	0.00011266	0
29	REF	C	C	79889	79883	0.99994993	0
29	SNV	C	T	79889	4	5.01E-05	0
30	REF	G	G	79889	79866	0.9997121	0
30	SNV	G	A	79889	19	0.00023783	0
30	SNV	G	C	79889	4	5.01E-05	0
31	REF	C	C	79893	79883	0.99988735	0
31	SNV	C	A	79893	3	3.76E-05	0
31	SNV	C	T	79893	6	7.51E-05	0
32	REF	C	C	79893	79861	0.99961198	0
32	SNV	C	T	79893	31	0.00038802	0
33	REF	G	G	79893	79882	0.99988735	0
33	SNV	G	A	79893	8	0.00010014	0
33	SNV	G	T	79893	1	1.25E-05	0
34	REF	G	G	79893	79866	0.99968707	0
34	SNV	G	A	79893	10	0.00012517	0
34	SNV	G	C	79893	5	6.26E-05	0
34	SNV	G	T	79893	1	1.25E-05	0
34	DEL	GC	G	79893	9	0.00011265	-1
35	REF	C	C	79884	79866	0.99977467	0
35	SNV	C	T	79884	18	0.00022533	0
36	REF	C	C	79893	79875	0.9997747	0
36	SNV	C	A	79893	5	6.26E-05	0
36	SNV	C	T	79893	12	0.0001502	0
36	INS	C	CT	79893	1	1.25E-05	1
37	REF	C	C	79893	79886	0.9999249	0
37	SNV	C	A	79893	2	2.50E-05	0
37	SNV	C	T	79893	4	5.01E-05	0
38	REF	C	C	79893	79889	0.99996245	0
38	SNV	C	A	79893	2	2.50E-05	0
38	SNV	C	T	79893	1	1.25E-05	0
39	REF	T	T	79893	79866	0.99969959	0
39	SNV	T	A	79893	9	0.00011265	0
39	SNV	T	C	79893	15	0.00018776	0
40	REF	G	G	79893	79837	0.99932408	0
40	SNV	G	A	79893	29	0.00036299	0
40	SNV	G	T	79893	1	1.25E-05	0
40	DEL	GC	G	79893	24	0.00030041	-1
41	REF	C	C	79869	79844	0.99968699	0
41	SNV	C	T	79869	25	0.00031301	0
42	REF	C	C	79893	79884	0.99989986	0
42	SNV	C	T	79893	8	0.00010014	0
43	REF	C	C	79893	79878	0.99982476	0
43	SNV	C	A	79893	7	8.76E-05	0
43	SNV	C	T	79893	7	8.76E-05	0
44	REF	C	C	79893	79871	0.99974966	0
44	SNV	C	A	79893	1	1.25E-05	0
44	SNV	C	G	79893	8	0.00010014	0
44	SNV	C	T	79893	11	0.00013769	0
45	REF	G	G	79893	79876	0.99979973	0
45	SNV	G	A	79893	7	8.76E-05	0
45	SNV	G	C	79893	3	3.76E-05	0
45	SNV	G	T	79893	6	7.51E-05	0
46	REF	C	C	79893	79888	0.99994993	0
46	SNV	C	G	79893	1	1.25E-05	0
46	SNV	C	T	79893	3	3.76E-05	0
47	REF	G	G	79893	79817	0.99907374	0
47	SNV	G	A	79893	40	0.00050068	0
47	SNV	G	C	79893	4	5.01E-05	0
47	SNV	G	T	79893	4	5.01E-05	0
47	DEL	GC	G	79893	25	0.00031293	-1
47	INS	G	GA	79893	1	1.25E-05	1
48	REF	C	C	79868	79859	0.99989983	0
48	SNV	C	G	79868	4	5.01E-05	0
48	SNV	C	T	79868	3	3.76E-05	0
48	INS	C	CN	79868	1	1.25E-05	1
49	REF	C	C	79893	79884	0.99988735	0
49	SNV	C	T	79893	9	0.00011265	0
50	REF	C	C	79893	79871	0.99972463	0
50	SNV	C	A	79893	1	1.25E-05	0
50	SNV	C	T	79893	21	0.00026285	0
51	REF	A	A	79893	79829	0.99923645	0
51	SNV	A	G	79893	54	0.00067593	0
51	DEL	AG	A	79893	7	8.76E-05	-1
52	REF	G	G	79886	79883	0.99996245	0
52	SNV	G	A	79886	3	3.76E-05	0
53	REF	G	G	79893	79872	0.99974966	0
53	SNV	G	A	79893	19	0.00023782	0
53	SNV	G	C	79893	1	1.25E-05	0
54	REF	G	G	79893	79885	0.99991238	0
54	SNV	G	A	79893	7	8.76E-05	0
55	REF	A	A	79893	79833	0.99929903	0
55	SNV	A	G	79893	53	0.00066342	0
55	SNV	A	T	79893	3	3.76E-05	0
56	REF	T	T	79893	79836	0.99928655	0
56	SNV	T	C	79893	57	0.00071345	0
57	REF	C	C	79894	79877	0.99978722	0
57	SNV	C	A	79894	7	8.76E-05	0
57	SNV	C	T	79894	10	0.00012517	0
58	REF	C	C	79888	79888	1	0
59	REF	T	T	79888	79823	0.99919887	0
59	SNV	T	A	79888	8	0.00010014	0
59	SNV	T	C	79888	55	0.00068847	0
59	DEL	TC	T	79888	1	1.25E-05	-1
60	REF	C	C	79887	79877	0.99988734	0
60	SNV	C	G	79887	4	5.01E-05	0
60	SNV	C	T	79887	5	6.26E-05	0
61	REF	C	C	79887	79848	0.99951181	0
61	SNV	C	A	79887	6	7.51E-05	0
61	SNV	C	T	79887	33	0.00041308	0
62	REF	A	A	79887	79866	0.99974964	0
62	SNV	A	C	79887	1	1.25E-05	0
62	SNV	A	G	79887	15	0.00018777	0
62	SNV	A	T	79887	4	5.01E-05	0
63	REF	G	G	79887	79872	0.99983727	0
63	SNV	G	A	79887	8	0.00010014	0
63	SNV	G	T	79887	5	6.26E-05	0
64	REF	C	C	79887	79870	0.99981223	0
64	SNV	C	A	79887	6	7.51E-05	0
64	SNV	C	T	79887	8	0.00010014	0
64	INS	C	CG	79887	1	1.25E-05	1
65	REF	T	T	79887	79841	0.99944921	0
65	SNV	T	C	79887	44	0.00055079	0
66	REF	C	C	79887	79870	0.99981223	0
66	SNV	C	T	79887	15	0.00018777	0
67	REF	C	C	79887	79872	0.99983727	0
67	SNV	C	T	79887	7	8.76E-05	0
67	DEL	CT	C	79887	6	7.51E-05	-1
68	REF	T	T	79881	79765	0.99858534	0
68	SNV	T	A	79881	12	0.00015023	0
68	SNV	T	C	79881	99	0.00123939	0
68	SNV	T	G	79881	2	2.50E-05	0
69	REF	T	T	79887	79866	0.99977467	0
69	SNV	T	C	79887	18	0.00022533	0
70	REF	T	T	79887	79842	0.9994367	0
70	SNV	T	A	79887	17	0.0002128	0
70	SNV	T	C	79887	28	0.0003505	0
71	REF	C	C	79887	79870	0.99979971	0
71	SNV	C	G	79887	5	6.26E-05	0
71	SNV	C	T	79887	11	0.0001377	0
72	REF	G	G	79887	79856	0.99962446	0
72	SNV	G	A	79887	13	0.00016273	0
72	SNV	G	T	79887	4	5.01E-05	0
72	DEL	GC	G	79887	13	0.00016273	-1
73	REF	C	C	79874	79856	0.99979968	0
73	SNV	C	G	79874	8	0.00010016	0
73	SNV	C	T	79874	8	0.00010016	0
74	REF	C	C	79887	79857	0.99963698	0
74	SNV	C	A	79887	16	0.00020029	0
74	SNV	C	G	79887	1	1.25E-05	0
74	SNV	C	T	79887	12	0.00015021	0
75	REF	C	C	79887	79875	0.99984979	0
75	SNV	C	T	79887	12	0.00015021	0
76	REF	G	G	79887	79859	0.99968705	0
76	SNV	G	A	79887	8	0.00010015	0
76	SNV	G	T	79887	4	5.01E-05	0
76	INS	G	GCGCCCTCCGTT	79887	13	0.00016274	11
77	REF	C	C	79887	79877	0.99987482	0
77	SNV	C	G	79887	4	5.01E-05	0
77	SNV	C	T	79887	6	7.51E-05	0
78	REF	G	G	79888	79870	0.99977468	0
78	SNV	G	A	79888	18	0.00022532	0
79	REF	C	C	79888	79875	0.99984979	0
79	SNV	C	T	79888	12	0.00015021	0
80	REF	C	C	79888	79855	0.99959943	0
80	SNV	C	T	79888	32	0.00040057	0
81	REF	C	C	79886	79867	0.99978719	0
81	SNV	C	A	79886	1	1.25E-05	0
81	SNV	C	G	79886	2	2.50E-05	0
81	SNV	C	T	79886	14	0.00017525	0
82	REF	T	T	79886	79846	0.99952431	0
82	SNV	T	C	79886	38	0.00047569	0
83	REF	C	C	79886	79868	0.99977468	0
83	SNV	C	A	79886	1	1.25E-05	0
83	SNV	C	G	79886	5	6.26E-05	0
83	SNV	C	T	79886	12	0.00015021	0
84	REF	C	C	79886	79865	0.99974964	0
84	SNV	C	G	79886	2	2.50E-05	0
84	SNV	C	T	79886	18	0.00022532	0
85	REF	G	G	79877	79865	0.9998748	0
85	SNV	G	A	79877	10	0.0001252	0
86	REF	T	T	79877	79846	0.99962442	0
86	SNV	T	A	79877	2	2.50E-05	0
86	SNV	T	C	79877	28	0.00035054	0
87	REF	T	T	79877	79827	0.99941157	0
87	SNV	T	A	79877	13	0.00016276	0
87	SNV	T	C	79877	34	0.00042567	0
88	REF	C	C	79876	79837	0.99953677	0
88	SNV	C	A	79876	7	8.76E-05	0
88	SNV	C	T	79876	30	0.00037559	0
89	REF	G	G	79876	79874	0.99998748	0
89	SNV	G	A	79876	1	1.25E-05	0
90	REF	C	C	79876	79864	0.99984977	0
90	SNV	C	T	79876	11	0.00013771	0
90	INS	C	CA	79876	1	1.25E-05	1
91	REF	T	T	79876	79821	0.99932394	0
91	SNV	T	A	79876	1	1.25E-05	0
91	SNV	T	C	79876	53	0.00066354	0
92	REF	C	C	79876	79869	0.99992488	0
92	SNV	C	A	79876	1	1.25E-05	0
92	SNV	C	T	79876	5	6.26E-05	0
93	REF	C	C	79876	79860	0.99979969	0
93	SNV	C	T	79876	8	0.00010016	0
93	INS	C	CGGACACCAT	79876	8	0.00010016	9
94	REF	G	G	79876	79869	0.99991236	0
94	SNV	G	A	79876	7	8.76E-05	0
95	REF	G	G	79876	79868	0.99991236	0
95	SNV	G	A	79876	3	3.76E-05	0
95	SNV	G	T	79876	4	5.01E-05	0
96	REF	A	A	79876	79808	0.99918621	0
96	SNV	A	C	79876	5	6.26E-05	0
96	SNV	A	G	79876	49	0.00061347	0
96	SNV	A	T	79876	11	0.00013772	0
97	REF	C	C	79876	79860	0.99981221	0
97	SNV	C	T	79876	9	0.00011268	0
97	DEL	CA	C	79876	6	7.51E-05	-1
98	REF	A	A	79870	79830	0.99954924	0
98	SNV	A	C	79870	5	6.26E-05	0
98	SNV	A	G	79870	23	0.00028798	0
98	SNV	A	T	79870	8	0.00010017	0
99	REF	C	C	79873	79858	0.99983724	0
99	SNV	C	T	79873	13	0.00016276	0
100	REF	C	C	79873	79838	0.9995618	0
100	SNV	C	T	79873	35	0.0004382	0
101	REF	A	A	79873	79820	0.9993865	0
101	SNV	A	C	79873	1	1.25E-05	0
101	SNV	A	G	79873	48	0.00060098	0
102	REF	T	T	79873	79813	0.99924881	0
102	SNV	T	C	79873	43	0.00053835	0
102	DEL	TG	T	79873	17	0.00021284	-1
103	REF	G	G	79856	79837	0.99977459	0
103	SNV	G	A	79856	18	0.00022541	0
104	REF	G	G	79873	79870	0.99998748	0
104	SNV	G	C	79873	1	1.25E-05	0
105	REF	A	A	79873	79825	0.9994491	0
105	SNV	A	C	79873	4	5.01E-05	0
105	SNV	A	G	79873	31	0.00038814	0
105	SNV	A	T	79873	9	0.00011268	0
106	REF	C	C	79873	79861	0.99984976	0
106	SNV	C	T	79873	12	0.00015024	0
107	REF	A	A	79873	79805	0.99918618	0
107	SNV	A	C	79873	1	1.25E-05	0
107	SNV	A	G	79873	56	0.00070114	0
107	SNV	A	T	79873	3	3.76E-05	0
107	DEL	AAGTTTTGGTGGCACGCAGCCTGGGGACTCTGCCTCGTGCCGCTGAGCCTGGCGCAGATCGGTG	A	79873	5	6.26E-05	-63
108	REF	A	A	79868	79821	0.99943656	0
108	SNV	A	G	79868	43	0.0005384	0
108	SNV	A	T	79868	2	2.50E-05	0
109	REF	G	G	79868	79840	0.99964942	0
109	SNV	G	A	79868	2	2.50E-05	0
109	DEL	GT	G	79868	26	0.00032554	-1
110	REF	T	T	79842	79798	0.99947395	0
110	SNV	T	C	79842	40	0.000501	0
110	SNV	T	G	79842	1	1.25E-05	0
110	DEL	TTTTGGTGGCACGCAGCCTGGGGACTCTGCCTCGTGCCGCTGAGCCTGGCGCAGATCGGTGAGTGCCCG	T	79842	1	1.25E-05	-68
111	REF	T	T	79867	79784	0.9989983	0
111	SNV	T	C	79867	58	0.00072623	0
111	DEL	TTTGGTGGCACGCAGCCTGGGGACTCTGCCTCGTGCCGC	T	79867	10	0.00012521	-38
111	DEL	TTTGGTGGCACGCAGCCTGGGGACTCTGCCTCGTGCCGCTGAGCCTGGCGCAGATCGG	T	79867	11	0.00013773	-57
111	INS	T	TG	79867	1	1.25E-05	1
112	REF	T	T	79846	79783	0.99926104	0
112	SNV	T	A	79846	3	3.76E-05	0
112	SNV	T	C	79846	42	0.00052604	0
112	SNV	T	G	79846	5	6.26E-05	0
112	DEL	TTGGTGGCACGCAGCCTGGGGACTCTGCCTCGTGCCGCTGAGCCTGGCGCAGATCGG	T	79846	9	0.00011272	-56
113	REF	T	T	79837	79770	0.99919834	0
113	SNV	T	C	79837	46	0.0005762	0
113	DEL	TGGTGGCACGCAGCCTGGGGACTCTGCCTCGTGCCGCTGAGCCTGGCGCAGATC	T	79837	18	0.00022547	-53
114	REF	G	G	79819	79786	0.99961161	0
114	SNV	G	A	79819	10	0.00012529	0
114	SNV	G	T	79819	9	0.00011276	0
114	DEL	GGTGGCACGCAGCCTGGGGACTCTGCCTCGTGCCGCTGAGCCTGGCGCAGATCGGTGA	G	79819	12	0.00015034	-57
115	REF	G	G	79807	79795	0.99987469	0
115	SNV	G	A	79807	2	2.51E-05	0
115	DEL	GTGGCACGCAGCCTGGGGACTCTGCCTCGTGCCGCTGAGCC	G	79807	8	0.00010024	-40
116	REF	T	T	79795	79729	0.99922297	0
116	SNV	T	A	79795	12	0.00015039	0
116	SNV	T	C	79795	34	0.00042611	0
116	SNV	T	G	79795	8	0.00010026	0
116	DEL	TGGCACGCAGCCTGGGGACTCTGCCTCGTGCCGCTGAGCCTGGCGCAGATCGGTGAGTGCCCGCCGCAGCCTGGGCA	T	79795	8	0.00010026	-76
117	REF	G	G	79787	79759	0.99967412	0
117	SNV	G	A	79787	8	0.00010027	0
117	DEL	GGCACGCAGCCTGGGGACTCTGCCTCGTGCCGCTGAGCCTGGCGCAGATCGGTGAGT	G	79787	7	8.77E-05	-56
117	DEL	GGCACGCAGCCTGGGGACTCTGCCTCGTGCCGCTGAGCCTGGCGCAGATCGGTGAGTGCCC	G	79787	11	0.00013787	-60
118	REF	G	G	79769	79731	0.99954869	0
118	SNV	G	A	79769	16	0.00020058	0
118	SNV	G	C	79769	8	0.00010029	0
118	SNV	G	T	79769	1	1.25E-05	0
118	DEL	GCACGCAGCCTGGGGACTCTGCCTCGTGCCGCTGAGCCTGGCGCAGAT	G	79769	3	3.76E-05	-47
118	DEL	GCACGCAGCCTGGGGACTCTGCCTCGTGCCGCTGAGCCTGGCGCAGATCGGTGAGTGCCCGC	G	79769	6	7.52E-05	-61
118	DEL	GCACGCAGCCTGGGGACTCTGCCTCGTGCCGCTGAGCCTGGCGCAGATCGGTGAGTGCCCGCC	G	79769	2	2.51E-05	-62
119	REF	C	C	79756	79742	0.999837	0
119	SNV	C	T	79756	13	0.000163	0
120	REF	A	A	79756	79314	0.99448304	0
120	SNV	A	C	79756	1	1.25E-05	0
120	SNV	A	G	79756	67	0.00084008	0
120	SNV	A	T	79756	11	0.00013792	0
120	DEL	ACGCAGCCTGGGGACTCTGCCTCGTGCCGCTGAGCCTGGCGCAGATCGGTGAGTGCC	A	79756	1	1.25E-05	-56
120	DEL	ACGCAGCCTGGGGACTCTGCCTCGTGC	A	79756	4	5.02E-05	-26
120	DEL	ACGCAGCCTGGGGACTCTGCCTCGTGCCGCTGAGCCTGGCGCAGATCGGTGAGTGCCCGC	A	79756	323	0.00404995	-59
120	DEL	ACGCAGCCTGGGGACTCTGCCTCGTGCCGCTGAGCCTGG	A	79756	32	0.00040123	-38
120	INS	A	AG	79756	1	1.25E-05	1
121	REF	C	C	79396	79366	0.99967251	0
121	SNV	C	T	79396	5	6.30E-05	0
121	DEL	CGCAGCCTGGGGACTCTGCCTCGTGCCGCTGAGCCTGGCGCAGATCGGTGAGTGCCCGCCGCAGCCTGG	C	79396	10	0.00012596	-68
121	DEL	CGCAGCCTGGGGACTCTGCCTCGTGCCGCTGAGCCTGGCGCAGATCGGT	C	79396	11	0.00013855	-48
122	REF	G	G	79370	79354	0.99979841	0
122	SNV	G	A	79370	6	7.56E-05	0
122	SNV	G	C	79370	6	7.56E-05	0
122	SNV	G	T	79370	4	5.04E-05	0
123	REF	C	C	79366	79294	0.9991054	0
123	SNV	C	T	79366	8	0.0001008	0
123	DEL	CAGCCTGGGGACTCTGCCTCGTGCCGCTG	C	79366	63	0.0007938	-28
124	REF	A	A	79303	79213	0.9989029	0
124	SNV	A	G	79303	32	0.00040353	0
124	SNV	A	T	79303	11	0.00013871	0
124	DEL	AGCCTGGGGACTCTGCCTCGTGCCGCTGAGCCTGGCGCAGATCGGTGAGTGCCC	A	79303	7	8.83E-05	-53
124	DEL	AGCCTGGGGACTCTGCCTCGTGCCGCTGAGCCTGG	A	79303	11	0.00013871	-34
124	DEL	AGCCTGGGGACTCTGCCTCGTGCCGCTGAGCCTG	A	79303	13	0.00016393	-33
124	DEL	AGCCTGGGGACTCTGCCTCGTGCCGCTGAGCCTGGCGCAGATCGGTGAGTGCCCGCCGCAGCCTGGGCAGCAAGATGG	A	79303	3	3.78E-05	-77
124	DEL	AGCCTGGGGACTCTGCCTCGT	A	79303	9	0.00011349	-20
124	INS	A	ATG	79303	1	1.26E-05	2
125	REF	G	G	79260	79233	0.99969719	0
125	SNV	G	A	79260	15	0.00018926	0
125	SNV	G	T	79260	1	1.26E-05	0
125	INS	G	GATTT	79260	8	0.00010094	4
126	REF	C	C	79260	79213	0.99943223	0
126	SNV	C	T	79260	12	0.0001514	0
126	DEL	CCTGGGGACTCTGCCTCGTGCCGCTGAGCCTGGCGCAGATCGGTGAGTGCCCG	C	79260	5	6.31E-05	-52
126	DEL	CCTGGGGACTCTGCCTCGTGCCG	C	79260	6	7.57E-05	-22
126	DEL	CCTGGGGACTCTGCCTCGTGCCGCTGAGCCTGGCG	C	79260	12	0.0001514	-34
126	DEL	CCTGGGGACTCTGCCTCGTGCCGCTGAGCCTGGCGCAGATCGGTGAGTGCCCGCCGCAGCCTGGG	C	79260	10	0.00012617	-64
127	REF	C	C	79227	79178	0.99940675	0
127	SNV	C	A	79227	6	7.57E-05	0
127	SNV	C	T	79227	14	0.00017671	0
127	DEL	CTGGGGACTCTGCCTCGTGCCGCTGAGCCTGGCGCAGA	C	79227	20	0.00025245	-37
127	DEL	CTGGGGACTCTGCCTCGTGCCGCTGAGCCTGGCGCAGATCGGTGA	C	79227	7	8.84E-05	-44
128	REF	T	T	79195	79073	0.99848471	0
128	SNV	T	C	79195	32	0.00040408	0
128	DEL	TG	T	79195	20	0.00025255	-1
128	DEL	TGGGGACTCTGCCTCGTGCC	T	79195	1	1.26E-05	-19
128	DEL	TGGGGACTCTGCCTCGTGCCGCTGAGCCTGGCGCAGATCGGTGAGTGCCCGCCGCAGCCTGGGCAGCAAGATG	T	79195	4	5.05E-05	-72
128	DEL	TGGGGACTCTGCCTCGTGCCGCTGAGCCTGGCGCAGATCGGTGA	T	79195	8	0.00010102	-43
128	DEL	TGGGGA	T	79195	8	0.00010102	-5
128	DEL	TGGGGACTCTGCCTCGTGCCGCTGAGCCTGGCGCAGATC	T	79195	38	0.00047984	-38
128	INS	T	TG	79195	9	0.00011365	1
129	REF	G	G	79108	79035	0.99910247	0
129	SNV	G	A	79108	19	0.00024018	0
129	SNV	G	T	79108	3	3.79E-05	0
129	DEL	GGGGACTCTGCCTCGTGCCGCTGAGCCTGGCGCAGATC	G	79108	13	0.00016434	-37
129	DEL	GGGGACTCTGCCTCGTGCCGCTGAGCCTGGCGCAGATCGGTGAGTGCCCGCCGCAGCCT	G	79108	26	0.00032867	-58
129	DEL	GGGGACTCTGCCTCGTGCCGCTGAGCCTGGCGCAGATCGGTGAGTGCC	G	79108	8	0.00010113	-47
129	INS	G	GGT	79108	1	1.26E-05	2
129	INS	G	GT	79108	1	1.26E-05	1
130	REF	G	G	79080	78969	0.99862161	0
130	SNV	G	A	79080	15	0.00018969	0
130	SNV	G	C	79080	4	5.06E-05	0
130	DEL	GGGACTCTGCCTCGTGCCGCTGAGCCTGGCGCAGATC	G	79080	40	0.00050583	-36
130	DEL	GGGACTCTGCCTCGTGCCGCT	G	79080	12	0.00015175	-20
130	DEL	GGGACTCTGCCTCGT	G	79080	7	8.85E-05	-14
130	DEL	GGGACTCTGCCTCGTGCCGCTGAGCCTGGCGCAGATCGGTGAGTGCCCGCCGCAGCCTGGGCAGCAA	G	79080	2	2.53E-05	-66
130	DEL	GGGACTCTGCCTCGTGCCGCTGAGCC	G	79080	6	7.59E-05	-25
130	DEL	GGGACTCTGCCTCGTGCCGCTGAGCCTGGCGCAGATCGGTGAGTGCCCGCCGCAGCCT	G	79080	7	8.85E-05	-57
130	DEL	GGGACTCTGC	G	79080	9	0.00011381	-9
130	DEL	GGGACTCTGCCTCGTGCCGCTGAGCCTGGCGCAGATCGGTGAGTGC	G	79080	7	8.85E-05	-45
131	REF	G	G	78990	78928	0.99927834	0
131	SNV	G	A	78990	18	0.00022789	0
131	SNV	G	C	78990	2	2.53E-05	0
131	SNV	G	T	78990	1	1.27E-05	0
131	DEL	GGACTCTGCCTCGTGCCGCTGAGCCTGGCGCA	G	78990	9	0.00011395	-31
131	DEL	GGACTCTGCCTCGTGCCGCTGAGCCTGGC	G	78990	6	7.60E-05	-28
131	DEL	GGACTCTGCCTCGTGCCGCTGAGCCTGGCGCAGATCGGTGAGTGCCCGCCGCAGCCTGGGCAGCAAGATGGGTGCGGGGT	G	78990	4	5.06E-05	-79
131	DEL	GGACTCTGCCTCGTGCCGCTGAGCCTGGCGCAGATCGGT	G	78990	11	0.00013927	-38
131	DEL	GGACTCTGCCTCGTGCCGCTGAGCCTGGCGCAGATCGGTGAGTGCCCGC	G	78990	6	7.60E-05	-48
132	REF	G	G	78950	78884	0.99923997	0
132	SNV	G	A	78950	3	3.80E-05	0
132	SNV	G	C	78950	4	5.07E-05	0
132	DEL	GACTCTGCCTCGTGCCGCTGAGCCTGGCGC	G	78950	22	0.00027868	-29
132	DEL	GACTCTGCCTCGTGCCGCTGA	G	78950	6	7.60E-05	-20
132	DEL	GACTCTGCCTCGTGCCGCTGAGCCTGGCGCAGATCGGTGAGTGCCCGCCGCAGCCTGGGC	G	78950	19	0.00024068	-59
132	DEL	GACTCTGCCTCGTGCCGCTGAGCCTGGC	G	78950	5	6.33E-05	-27
132	DEL	GACTCTGCCTCGTGCCGCTGAGCCTGGCGCAGATCGGTGAGTGCCCGCCGCAGCCTGGGCAGCAAGATGGGTGCGGGGT	G	78950	1	1.27E-05	-78
133	REF	A	A	78894	78760	0.99835214	0
133	SNV	A	G	78894	27	0.00034225	0
133	DEL	ACTCTGCCTCGTGCCG	A	78894	32	0.00040563	-15
133	DEL	ACTCTGCCTCGTGCCGCTGAGCCTGGCGCAGATCGGTGAGTG	A	78894	9	0.00011408	-41
133	DEL	ACTCTGCCTCGTGCCGCTGAGCCTGGCGCAGATCGGTGAGTGCCCGCCGCAGCCTGGGCAG	A	78894	4	5.07E-05	-60
133	DEL	ACTCTGCCTCGTGC	A	78894	9	0.00011408	-13
133	DEL	ACTCTGCCTCGTGCCGCTGAGCCTGGCGCAGATCGGTGAGTGC	A	78894	8	0.00010141	-42
133	DEL	ACTCTGCCTCGTGCCGCTGAGCCTGGCGCAGATCGGTGAGTGCCCGCCGCAGCCTGGGCAGCAAGATGGGTGCGGGGTG	A	78894	5	6.34E-05	-78
133	DEL	ACTCTGCCTCGTGCCGCTGAGCCTGGCGCAGATCGGTGAGTGCCCGCCGCAGCCTGGG	A	78894	9	0.00011408	-57
133	DEL	ACTCTGC	A	78894	7	8.87E-05	-6
133	DEL	ACTCTGCCTCGTGCCGCTGAGCCTGGCGCAGATCGGTGAGTGCCCGCCGCAGCCTGGGCAGCAAGATGGGT	A	78894	6	7.61E-05	-70
133	DEL	ACTCTGCCTCGTGCCGCTGAGCCTGGC	A	78894	9	0.00011408	-26
133	DEL	ACTCTGCCTCGTGCCGCTGAGCCTGGCGCAGATCGGTGAGTGCCCGCCGCAGCCTGGGCAGC	A	78894	4	5.07E-05	-61
133	DEL	ACTCTG	A	78894	1	1.27E-05	-5
134	REF	C	C	78797	78703	0.9988958	0
134	SNV	C	T	78797	11	0.00013961	0
134	DEL	CTCTGCCTCGTGCCGCTGAGCCTGGCGCAGA	C	78797	33	0.00041883	-30
134	DEL	CTCTGCCTCGTGCCGCTGAGCCTGGCGCAGATCGG	C	78797	18	0.00022846	-34
134	DEL	CTCTGCCTCG	C	78797	17	0.00021576	-9
134	DEL	CTCTGCCTCGTGCCGCTGAGCCTGGCGCAGATCGGTGAGTG	C	78797	7	8.88E-05	-40
134	INS	C	CG	78797	1	1.27E-05	1
135	REF	T	T	78721	78383	0.99578225	0
135	SNV	T	A	78721	8	0.00010163	0
135	SNV	T	C	78721	41	0.00052087	0
135	DEL	TCTGCCTCGTGCCGCTGAGCCTGGCGCAGATCGGTGAGTGCCCG	T	78721	14	0.00017786	-43
135	DEL	TCTGCCTCGTGCCGCTGAGCCTGGCGCAGATCGGTGAGTGCCCGCCGCAGCCTGGG	T	78721	5	6.35E-05	-55
135	DEL	TCTGCCTCGTGCCGCTGAGC	T	78721	97	0.00123229	-19
135	DEL	TCTGCCTCGTGCCGC	T	78721	13	0.00016515	-14
135	DEL	TCTGCCTCGTGCCGCTGAGCCTGGCGCAGATCGGTGAGTGCCCGCCG	T	78721	37	0.00047005	-46
135	DEL	TCTGCCTC	T	78721	8	0.00010163	-7
135	DEL	TCTGCCTCGTGCCGCTGAGCCTGGCGCAGATCGGTGAGTGCC	T	78721	5	6.35E-05	-41
135	DEL	TCTGCCTCGTGCCGCTGAGCCTGGCGCAGATCGGTGAGTG	T	78721	9	0.00011434	-39
135	DEL	TCTGCCTCGTGCCGCTGAGCCTGGCGCAGATCGGTGAGTGC	T	78721	14	0.00017786	-40
135	DEL	TCTGCCTCGTGCCGCTGAGCCTGGCGCAGATCGGTGAGTGCCCGCCGCAGC	T	78721	30	0.00038112	-50
135	DEL	TCTGCCTCGTGCCG	T	78721	38	0.00048275	-13
135	DEL	TCTGCCTCGTGCC	T	78721	9	0.00011434	-12
135	DEL	TCTGCCTCGTGCCGCTGAG	T	78721	3	3.81E-05	-18
135	INS	T	TA	78721	1	1.27E-05	1
136	REF	C	C	78431	77774	0.99169908	0
136	SNV	C	A	78431	6	7.65E-05	0
136	SNV	C	G	78431	13	0.00016576	0
136	SNV	C	T	78431	29	0.00036978	0
136	DEL	CTGCCTCG	C	78431	347	0.00442461	-7
136	DEL	CTGCCTCGTGCCGCTGAGCCTGGCGCAGATCGG	C	78431	39	0.00049729	-32
136	DEL	CTGCCTCGTGCCGCTGAGCCTGGCGCAG	C	78431	15	0.00019127	-27
136	DEL	CTGCCTCGTGCCGCTGAGCCTGGCGCAGATCGGTGAGTGCCCGCCGCAGCCTGGGCAGCAAGATGGG	C	78431	5	6.38E-05	-66
136	DEL	CT	C	78431	10	0.00012751	-1
136	DEL	CTGCCTCGTGCCGCTG	C	78431	1	1.28E-05	-15
136	DEL	CTGCCTCGTGCCGCTGAGCCTGGCGCAGAT	C	78431	11	0.00014026	-29
136	DEL	CTGCCTCGTGCCGCTGAGCCTGGCGCAGATCGGTGAG	C	78431	153	0.00195091	-36
136	DEL	CTGCCTCGTGCCGCTGA	C	78431	11	0.00014026	-16
136	INS	C	CA	78431	11	0.00014026	1
137	REF	T	T	77812	77198	0.9922367	0
137	SNV	T	A	77812	23	0.00029562	0
137	SNV	T	C	77812	52	0.00066836	0
137	DEL	TGCCTCGTGCCGCTGAGCCTGGCGCAGATCGGTGAGTGCCCGCCGCAGCCTGGGCAGCAAGATGGGTGCGGGGTGCTCA	T	77812	7	9.00E-05	-78
137	DEL	TGCCTCGTGCCGCTGAGCCTGGCGCAGATCGGTGAGTGCCCGCC	T	77812	5	6.43E-05	-43
137	DEL	TGCCTC	T	77812	7	9.00E-05	-5
137	DEL	TGCCTCGTGCCGCTGAGCCTGGCGCAGATCGGTGAGTGCCC	T	77812	20	0.00025706	-40
137	DEL	TGCCTCGTGCCGCTGAGCCTG	T	77812	11	0.00014138	-20
137	DEL	TGCCTCGTGCCGCTGAGCCTGGCGCAGATCGGTGAGTGCCCGCCGCAGCCTGGGCA	T	77812	7	9.00E-05	-55
137	DEL	TGCCTCGTGCCGCTGAGCCTGGCGC	T	77812	8	0.00010283	-24
137	DEL	TGCCTCGTGCCGCTGAGCCTGGC	T	77812	38	0.00048842	-22
137	DEL	TGCCTCGTGCCGCTGAGCCTGGCGCAGATCGGTGA	T	77812	12	0.00015424	-34
137	DEL	TGCCTCGTGCCGCTGA	T	77812	223	0.00286625	-15
137	DEL	TGCCTCGTGCCGCTGAGCCTGGCGCAGATCGGTGAGTGCCCGCCGCA	T	77812	117	0.00150382	-46
137	DEL	TGCCTCGTGC	T	77812	6	7.71E-05	-9
137	DEL	TGCCTCGTGCC	T	77812	27	0.00034703	-10
137	DEL	TGCCTCGTGCCGCTGAGCCTGGCGCAGATC	T	77812	6	7.71E-05	-29
137	DEL	TGCCTCGTGCCGCTGAGCCTGGCGCAGATCGGTGAGTGCCCGCCGCAGCCTGG	T	77812	5	6.43E-05	-52
137	DEL	TGCCTCGTGCCGCTGAGCCTGGCGCAGATCG	T	77812	30	0.00038559	-30
138	REF	G	G	77287	76013	0.98351599	0
138	SNV	G	A	77287	17	0.00021996	0
138	SNV	G	C	77287	13	0.0001682	0
138	SNV	G	T	77287	14	0.00018114	0
138	DEL	GCCTCGT	G	77287	16	0.00020702	-6
138	DEL	GCCTCGTGCCGCTGAGCCTGGCGCAGAT	G	77287	61	0.00078927	-27
138	DEL	GCCTCGTGC	G	77287	60	0.00077633	-8
138	DEL	GCCTCGTGCCGCTGAGCCTGGC	G	77287	5	6.47E-05	-21
138	DEL	GCCTCGTGCCGCTGAGC	G	77287	6	7.76E-05	-16
138	DEL	GCCTC	G	77287	6	7.76E-05	-4
138	DEL	GCCTCGTGCCGCTGAGCCTGGCGCAGATCGGTGAGTGCCCGCC	G	77287	11	0.00014233	-42
138	INS	G	GA	77287	1045	0.01352103	1
138	INS	G	GAGAGCCAACACTACGCTTTTT	77287	7	9.06E-05	21
138	INS	G	GC	77287	12	0.00015527	1
138	INS	G	GN	77287	1	1.29E-05	1
139	REF	C	C	77112	76891	0.99722456	0
139	SNV	C	A	77112	5	6.49E-05	0
139	SNV	C	G	77112	10	0.00012969	0
139	SNV	C	T	77112	51	0.00066144	0
139	DEL	CCTCGT	C	77112	49	0.0006355	-5
139	DEL	CCTCGTGCCGCTGAGCCTGGCGCAGATCGGTGAGTG	C	77112	13	0.0001686	-35
139	DEL	CCTCGTGCCGCTG	C	77112	9	0.00011672	-12
139	DEL	CCTCGTG	C	77112	15	0.00019454	-6
139	DEL	CCTCGTGCCGCTGAGCCTGGCGCAGATCG	C	77112	10	0.00012969	-28
139	DEL	CCTCGTGCCGCTGAGCCTGGCG	C	77112	5	6.49E-05	-21
139	DEL	CCTCGTGCCG	C	77112	3	3.89E-05	-9
139	DEL	CCTCGTGCCGCTGAGCCTGGCGCAGATCGGTGAGTGCCCG	C	77112	13	0.0001686	-39
139	DEL	CCTCG	C	77112	7	9.08E-05	-4
139	INS	C	CACAGAGAATTTAAGTAG	77112	10	0.00012969	17
139	INS	C	CTATAAA	77112	5	6.49E-05	6
139	INS	C	CTGCTT	77112	9	0.00011672	5
140	REF	C	C	76985	76454	0.99317996	0
140	SNV	C	A	76985	20	0.00025981	0
140	SNV	C	G	76985	1	1.30E-05	0
140	SNV	C	T	76985	18	0.00023383	0
140	DEL	CTCGTGCCGCTGAGCCTGGCGCAG	C	76985	7	9.09E-05	-23
140	DEL	CTCGTGCCGCTGAGCCTGGCGCAGATCGGTGAGTGCCCGCCGCAGCCTGGGCA	C	76985	7	9.09E-05	-52
140	DEL	CTCGTGCCGCTGAGCCTGGCGCAGATCGG	C	76985	7	9.09E-05	-28
140	DEL	CTCGTGCCGCTGAGCCTGGCGCAGATCGGTGAGTGCCCGCCGCAGCCTGGGCAGCAAGATGGGTGCGGGGTGCTCAGCGCGGACCCG	C	76985	4	5.20E-05	-86
140	DEL	CTCGTG	C	76985	7	9.09E-05	-5
140	DEL	CTCGTGCCGCTGAGCCTGG	C	76985	13	0.00016888	-18
140	DEL	CTCG	C	76985	13	0.00016888	-3
140	DEL	CTCGTGCCGCTGAGCCTGGCGCAGA	C	76985	418	0.00543005	-24
140	INS	C	CTATCTAACAT	76985	4	5.20E-05	10
140	INS	C	CTT	76985	6	7.79E-05	2
141	REF	T	T	76480	76125	0.99543636	0
141	SNV	T	A	76480	27	0.00035306	0
141	SNV	T	C	76480	31	0.00040537	0
141	DEL	TCGTGCCGCTGAGCCTGGCGCAG	T	76480	14	0.00018307	-22
141	DEL	TC	T	76480	26	0.00033998	-1
141	DEL	TCGTGCCGCTGAGCCTGGCGCAGATCGGTGAGTGCCCGCCGCAGCCTGGG	T	76480	5	6.54E-05	-49
141	DEL	TCGTGCCGCTGAGCCTGG	T	76480	24	0.00031383	-17
141	DEL	TCGTGCCGCTGAGCCTGGCGCAGATCGGTGAGTGCCCG	T	76480	8	0.00010461	-37
141	DEL	TCGTGCCGCTGAGCCTG	T	76480	14	0.00018307	-16
141	DEL	TCG	T	76480	10	0.00013076	-2
141	DEL	TCGTGCCGCTGAGCCTGGCGCAGATCGGTGAGTGCCCGCCG	T	76480	4	5.23E-05	-40
141	DEL	TCGTGCCGCTGAGCCTGGCGCAGATCGGTGAGTGCC	T	76480	6	7.85E-05	-35
141	DEL	TCGTGC	T	76480	35	0.00045767	-5
141	DEL	TCGTGCCGCTGAGCCTGGCGCAGATC	T	76480	6	7.85E-05	-25
141	DEL	TCGTGCC	T	76480	10	0.00013076	-6
141	DEL	TCGTGCCGCTGAGCCTGGCGCAGATCGGTGAGTGCCCGCCGCAGCCTGGGCAG	T	76480	6	7.85E-05	-52
141	DEL	TCGTG	T	76480	16	0.00020922	-4
141	DEL	TCGTGCCGCTGAG	T	76480	18	0.00023537	-12
141	DEL	TCGTGCCGCTGAGCCTGGCGCAGATCGGTGAGTGCCCGCCGCAGC	T	76480	12	0.00015692	-44
141	DEL	TCGTGCCG	T	76480	33	0.00043152	-7
141	DEL	TCGTGCCGCTGAGCCTGGCGCAGATCGGTGAGTGCCCGC	T	76480	7	9.15E-05	-38
141	DEL	TCGTGCCGCTGAGCCTGGCGCAGA	T	76480	13	0.00016999	-23
141	INS	T	TGGGTGATC	76480	10	0.00013076	8
141	INS	T	TCATAACA	76480	13	0.00016999	7
141	INS	T	TGTAATCCCTAACAAG	76480	1	1.31E-05	15
142	REF	C	C	76187	74893	0.9830929	0
142	SNV	C	A	76187	19	0.00024941	0
142	SNV	C	G	76187	10	0.00013127	0
142	SNV	C	T	76187	36	0.00047256	0
142	DEL	CGTGCCGCTGAGCCTGGCGCAGATCGGTGAGTGCCCGCCGCAGCCTG	C	76187	9	0.00011814	-46
142	DEL	CGT	C	76187	34	0.00044631	-2
142	DEL	CGTGCCGCTGAGCCTGGCGCAGAT	C	76187	7	9.19E-05	-23
142	DEL	CGTGCCGCTGAGCCTGGCGCAG	C	76187	2	2.63E-05	-21
142	DEL	CGTGCCGCTGAGCCTGGCGCAGATCG	C	76187	56	0.00073509	-25
142	DEL	CGTGCCGCTGAGCCTGGCGCAGATCGGTGAG	C	76187	12	0.00015752	-30
142	DEL	CGTGCCGCT	C	76187	3	3.94E-05	-8
142	DEL	CGTGCCGCTGAGCCTGGCGCAGATCGGTGAGTGCCCGCCGCAGCCTGGGCAGCA	C	76187	1	1.31E-05	-53
142	DEL	CGTGCCGCTGAGCCTGGCGCAGATCGGTGAGTGCCCGCCGCAGCCTGGGCAGCAAGATGGGTGCGGG	C	76187	6	7.88E-05	-66
142	DEL	CGTGCCGCTGAGCCTGGCGCAGATCGG	C	76187	13	0.00017065	-26
142	DEL	CGTGCCGCTGAGCCTGGCGCAGATCGGTGA	C	76187	10	0.00013127	-29
142	DEL	CGTGCCGCTGAGCCTGG	C	76187	11	0.00014439	-16
142	INS	C	CA	76187	6	7.88E-05	1
142	INS	C	CTTAG	76187	7	9.19E-05	4
142	INS	C	CG	76187	1046	0.01373046	1
143	REF	G	G	76039	75908	0.99831659	0
143	SNV	G	A	76039	27	0.00035509	0
143	SNV	G	C	76039	13	0.00017097	0
143	SNV	G	T	76039	29	0.0003814	0
143	DEL	GTGCC	G	76039	11	0.00014467	-4
143	DEL	GTGCCGCT	G	76039	10	0.00013152	-7
143	DEL	GTGCCGCTGAGCCTGGCGCAGATCGGT	G	76039	12	0.00015782	-26
143	DEL	GTGCCGC	G	76039	9	0.00011836	-6
143	DEL	GT	G	76039	2	2.63E-05	-1
143	INS	G	GT	76039	14	0.00018412	1
143	INS	G	GAN	76039	1	1.32E-05	2
144	REF	T	T	76366	74438	0.97477869	0
144	SNV	T	A	76366	46	0.00060238	0
144	SNV	T	C	76366	56	0.00073333	0
144	SNV	T	G	76366	9	0.00011786	0
144	DEL	TGCCGCTGAGCCTGGC	T	76366	7	9.17E-05	-15
144	DEL	TGCCGCTGAG	T	76366	2	2.62E-05	-9
144	DEL	TGCCGCTGAGCCTGGCGCA	T	76366	6	7.86E-05	-18
144	DEL	TG	T	76366	8	0.00010476	-1
144	DEL	TGCCGC	T	76366	1	1.31E-05	-5
144	DEL	TGCCGCTG	T	76366	6	7.86E-05	-7
144	DEL	TGCCGCTGAGCCTGGCGCAGATCGGTGAGTGCCCGCCGCAG	T	76366	7	9.17E-05	-40
144	DEL	TGC	T	76366	1	1.31E-05	-2
144	DEL	TGCCGCTGAGCCTGGCGCAG	T	76366	5	6.55E-05	-19
144	DEL	TGCCGCTGAGCCTGGCGCAGATCG	T	76366	5	6.55E-05	-23
144	DEL	TGCCG	T	76366	1	1.31E-05	-4
144	DEL	TGCCGCTGAGCCTGGCGCAGATCGGTGAGTGCCCGC	T	76366	7	9.17E-05	-35
144	INS	T	TA	76366	85	0.00111309	1
144	INS	T	TC	76366	9	0.00011786	1
144	INS	T	TG	76366	1610	0.02108323	1
144	INS	T	TCC	76366	7	9.17E-05	2
144	INS	T	TTACCATTAATCACACATTTAGAAAAAA	76366	4	5.24E-05	27
144	INS	T	TN	76366	2	2.62E-05	1
144	INS	T	TAATCCCTAACAA	76366	26	0.00034047	12
144	INS	T	TGAGCAGCACGTGGA	76366	9	0.00011786	14
144	INS	T	TATAAAAACTGTTTCAGTTATCATTATTTTCTATCTGAAAG	76366	7	9.17E-05	40
145	REF	G	G	76426	76319	0.99861302	0
145	SNV	G	A	76426	9	0.00011776	0
145	SNV	G	C	76426	23	0.00030095	0
145	SNV	G	T	76426	8	0.00010468	0
145	DEL	GCCGCTGAGCCTGGCGCAGA	G	76426	11	0.00014393	-19
145	DEL	GCCGCT	G	76426	22	0.00028786	-5
145	DEL	GCCGC	G	76426	6	7.85E-05	-4
145	DEL	GCCGCTGAGCCTGGCGC	G	76426	9	0.00011776	-16
145	DEL	GCCGCTGAGCCTGGCGCAGATC	G	76426	6	7.85E-05	-21
145	INS	G	GA	76426	1	1.31E-05	1
145	INS	G	GAGTTGAATACACATAACACAAGGAAGATTCTGAGAATTCTAAA	76426	7	9.16E-05	43
145	INS	G	GACT	76426	4	5.23E-05	3
146	REF	C	C	76410	76298	0.99861264	0
146	SNV	C	A	76410	32	0.00041883	0
146	SNV	C	G	76410	8	0.00010471	0
146	SNV	C	T	76410	12	0.00015706	0
146	DEL	CCGCTGAGCCTGGCGCAGAT	C	76410	11	0.00014397	-19
146	DEL	CCGCTGAGCCTGG	C	76410	8	0.00010471	-12
146	INS	C	CATCACCA	76410	13	0.00017015	7
146	INS	C	CT	76410	12	0.00015706	1
146	INS	C	CAGATATATATCCAATGTT	76410	10	0.00013088	18
147	REF	C	C	76500	75350	0.9849802	0
147	SNV	C	A	76500	33	0.00043138	0
147	SNV	C	G	76500	18	0.0002353	0
147	SNV	C	T	76500	31	0.00040523	0
147	DEL	CGCTGAGCCTGGCGCAGA	C	76500	6	7.84E-05	-17
147	DEL	CG	C	76500	1034	0.01351652	-1
147	INS	C	CCAAG	76500	10	0.00013072	4
147	INS	C	CACCT	76500	1	1.31E-05	4
147	INS	C	CACA	76500	9	0.00011765	3
147	INS	C	CATA	76500	7	9.15E-05	3
148	REF	G	G	75518	75370	0.99819882	0
148	SNV	G	A	75518	23	0.00030461	0
148	SNV	G	C	75518	32	0.00042381	0
148	SNV	G	T	75518	75	0.0009933	0
148	INS	G	GNT	75518	1	1.32E-05	2
148	INS	G	GAATGGAAAGGAATGGAATGGCAGAT	75518	5	6.62E-05	25
149	REF	C	C	76665	76514	0.99810851	0
149	SNV	C	G	76665	19	0.00024785	0
149	SNV	C	T	76665	54	0.00070442	0
149	DEL	CTG	C	76665	23	0.00030003	-2
149	DEL	CTGAG	C	76665	10	0.00013045	-4
149	DEL	CTGAGCCTGGCGCAGATCGG	C	76665	19	0.00024785	-19
149	INS	C	CA	76665	18	0.00023481	1
149	INS	C	CG	76665	2	2.61E-05	1
150	REF	T	T	76652	76587	0.99920415	0
150	SNV	T	A	76652	15	0.0001957	0
150	SNV	T	C	76652	29	0.00037835	0
150	DEL	TGA	T	76652	5	6.52E-05	-2
150	DEL	TGAGC	T	76652	12	0.00015656	-4
151	REF	G	G	76682	76475	0.99735257	0
151	SNV	G	A	76682	59	0.00076945	0
151	SNV	G	C	76682	39	0.00050862	0
151	SNV	G	T	76682	5	6.52E-05	0
151	DEL	GAGCCTGGCGCAGATCGGTGA	G	76682	11	0.00014346	-20
151	DEL	GAGCCTGGC	G	76682	1	1.30E-05	-8
151	DEL	GAGCCTGGCGCAGATCGGTGAGTGCCCGCCGC	G	76682	67	0.00087378	-31
151	INS	G	GA	76682	2	2.61E-05	1
151	INS	G	GT	76682	9	0.00011737	1
151	INS	G	GTAGGCAA	76682	10	0.00013042	7
152	REF	A	A	76705	76605	0.99882652	0
152	SNV	A	C	76705	26	0.00033901	0
152	SNV	A	G	76705	34	0.00044331	0
152	SNV	A	T	76705	17	0.00022166	0
152	DEL	AGCCTGGCGCAGATCGGTGAGT	A	76705	12	0.00015646	-21
152	INS	A	AC	76705	1	1.30E-05	1
153	REF	G	G	76938	76852	0.9988952	0
153	SNV	G	A	76938	67	0.00087084	0
153	DEL	GC	G	76938	5	6.50E-05	-1
153	INS	G	GTT	76938	13	0.00016897	2
154	REF	C	C	76966	76829	0.99831079	0
154	SNV	C	A	76966	6	7.80E-05	0
154	SNV	C	G	76966	16	0.0002079	0
154	SNV	C	T	76966	80	0.00103951	0
154	DEL	CCTGG	C	76966	9	0.00011695	-4
154	DEL	CCTGGCGCAGAT	C	76966	19	0.00024688	-11
155	REF	C	C	77058	76982	0.99906559	0
155	SNV	C	A	77058	10	0.00012978	0
155	SNV	C	G	77058	9	0.0001168	0
155	SNV	C	T	77058	13	0.00016871	0
155	DEL	CTGGCGCAGA	C	77058	18	0.0002336	-9
155	DEL	CTGG	C	77058	10	0.00012978	-3
155	DEL	CTGGCGCAGAT	C	77058	6	7.79E-05	-10
155	DEL	CTGGCG	C	77058	6	7.79E-05	-5
156	REF	T	T	77032	76897	0.99828636	0
156	SNV	T	A	77032	20	0.00025964	0
156	SNV	T	C	77032	62	0.00080489	0
156	DEL	TGGCGCAGATC	T	77032	14	0.00018175	-10
156	DEL	TGGCGCAGA	T	77032	10	0.00012982	-8
156	DEL	TGGCGC	T	77032	11	0.0001428	-5
156	DEL	TG	T	77032	5	6.49E-05	-1
156	INS	T	TGG	77032	10	0.00012982	2
157	REF	G	G	76992	76946	0.99950639	0
157	SNV	G	A	76992	8	0.00010392	0
157	SNV	G	T	76992	1	1.30E-05	0
157	DEL	GGCGCAGAT	G	76992	10	0.0001299	-8
157	DEL	GGCGCAGATCGGTGAGTGC	G	76992	7	9.09E-05	-18
157	DEL	GGCGCAGATC	G	76992	12	0.00015588	-9
158	REF	G	G	77006	76852	0.99807792	0
158	SNV	G	A	77006	28	0.00036364	0
158	SNV	G	C	77006	10	0.00012987	0
158	DEL	GC	G	77006	3	3.90E-05	-1
158	DEL	GCGCAGATC	G	77006	8	0.0001039	-8
158	DEL	GCGC	G	77006	9	0.00011688	-3
158	DEL	GCGCAGATCGGTGAGTGCCCGC	G	77006	22	0.00028571	-21
158	DEL	GCGCAGAT	G	77006	32	0.00041558	-7
158	DEL	GCGCAGATCGGT	G	77006	12	0.00015584	-11
158	INS	G	GCA	77006	6	7.79E-05	2
158	INS	G	GAAGGAATTT	77006	5	6.49E-05	9
158	INS	G	GTAACCA	77006	13	0.00016883	6
159	REF	C	C	77031	76937	0.99881861	0
159	SNV	C	A	77031	27	0.00035052	0
159	SNV	C	G	77031	18	0.00023368	0
159	SNV	C	T	77031	22	0.00028561	0
159	DEL	CGCAGATCGGT	C	77031	10	0.00012982	-10
159	DEL	CG	C	77031	14	0.00018175	-1
160	REF	G	G	77081	77010	0.9991437	0
160	SNV	G	A	77081	12	0.00015569	0
160	SNV	G	C	77081	17	0.00022056	0
160	SNV	G	T	77081	30	0.00038923	0
160	DEL	GCAGAT	G	77081	7	9.08E-05	-5
161	REF	C	C	77111	77083	0.99963689	0
161	SNV	C	A	77111	1	1.30E-05	0
161	SNV	C	T	77111	11	0.00014265	0
161	DEL	CAGAT	C	77111	13	0.00016859	-4
161	INS	C	CAGCA	77111	3	3.89E-05	4
162	REF	A	A	77157	77041	0.99866483	0
162	SNV	A	C	77157	14	0.00018148	0
162	SNV	A	G	77157	42	0.00054444	0
162	SNV	A	T	77157	20	0.00025926	0
162	DEL	AGATCGG	A	77157	13	0.00016852	-6
162	DEL	AGATCGGTGAGTGCCCGC	A	77157	5	6.48E-05	-17
162	DEL	AGATCGGTG	A	77157	9	0.00011666	-8
163	REF	G	G	77151	77092	0.99928708	0
163	SNV	G	A	77151	42	0.00054442	0
163	SNV	G	C	77151	11	0.00014258	0
163	INS	G	GGAATTTTTCAAATTATA	77151	1	1.30E-05	17
163	INS	G	GC	77151	1	1.30E-05	1
164	REF	A	A	77194	77090	0.99873037	0
164	SNV	A	C	77194	9	0.0001166	0
164	SNV	A	G	77194	23	0.00029797	0
164	SNV	A	T	77194	12	0.00015546	0
164	INS	A	ACCCC	77194	9	0.0001166	4
164	INS	A	AGTAACAT	77194	11	0.00014251	7
164	INS	A	AGTT	77194	14	0.00018138	3
164	INS	A	AC	77194	15	0.00019433	1
164	INS	A	AG	77194	5	6.48E-05	1
165	REF	T	T	77734	77599	0.99834037	0
165	SNV	T	A	77734	28	0.00036023	0
165	SNV	T	C	77734	26	0.0003345	0
165	SNV	T	G	77734	40	0.00051462	0
165	DEL	TCG	T	77734	5	6.43E-05	-2
165	DEL	TCGGTGAGTGCCC	T	77734	10	0.00012865	-12
165	DEL	TCGGTGAGTGCC	T	77734	7	9.01E-05	-11
165	INS	T	TTATAAA	77734	5	6.43E-05	6
165	INS	T	TAATACA	77734	8	0.00010292	6
166	REF	C	C	77895	77824	0.99916548	0
166	SNV	C	A	77895	10	0.00012839	0
166	SNV	C	G	77895	15	0.00019258	0
166	SNV	C	T	77895	20	0.00025678	0
166	DEL	CG	C	77895	8	0.00010271	-1
166	INS	C	CA	77895	1	1.28E-05	1
166	INS	C	CTCATCTCA	77895	11	0.00014123	8
167	REF	G	G	78056	77998	0.99930815	0
167	SNV	G	A	78056	33	0.0004228	0
167	SNV	G	T	78056	20	0.00025624	0
167	INS	G	GT	78056	1	1.28E-05	1
168	REF	G	G	78176	78124	0.99938597	0
168	SNV	G	A	78176	9	0.00011513	0
168	SNV	G	C	78176	16	0.00020468	0
168	SNV	G	T	78176	15	0.00019188	0
168	INS	G	GACTC	78176	8	0.00010234	4
169	REF	T	T	78305	78208	0.99881228	0
169	SNV	T	A	78305	16	0.00020434	0
169	SNV	T	C	78305	49	0.00062579	0
169	SNV	T	G	78305	14	0.0001788	0
169	DEL	TGAGTGCCCGCCGCA	T	78305	14	0.0001788	-14
170	REF	G	G	78347	78309	0.99955325	0
170	SNV	G	A	78347	18	0.00022976	0
170	SNV	G	C	78347	1	1.28E-05	0
170	SNV	G	T	78347	14	0.0001787	0
170	INS	G	GC	78347	2	2.55E-05	1
171	REF	A	A	78361	78259	0.9988003	0
171	SNV	A	C	78361	12	0.00015315	0
171	SNV	A	G	78361	50	0.00063814	0
171	SNV	A	T	78361	22	0.00028078	0
171	DEL	AGTGCC	A	78361	10	0.00012763	-5
172	REF	G	G	78425	78401	0.99971947	0
172	SNV	G	A	78425	6	7.65E-05	0
172	INS	G	GAATGGCATT	78425	9	0.00011476	9
172	INS	G	GTA	78425	7	8.93E-05	2
173	REF	T	T	78590	78538	0.99937649	0
173	SNV	T	A	78590	12	0.0001527	0
173	SNV	T	C	78590	37	0.00047082	0
174	REF	G	G	78609	78578	0.99961836	0
174	SNV	G	A	78609	2	2.54E-05	0
174	SNV	G	C	78609	1	1.27E-05	0
174	SNV	G	T	78609	3	3.82E-05	0
174	DEL	GC	G	78609	1	1.27E-05	-1
174	DEL	GCCC	G	78609	11	0.00013993	-3
174	INS	G	GC	78609	12	0.00015266	1
175	REF	C	C	78636	78607	0.99969478	0
175	SNV	C	T	78636	24	0.00030522	0
176	REF	C	C	78670	78658	0.99987288	0
176	SNV	C	T	78670	10	0.00012712	0
177	REF	C	C	78707	78660	0.99947904	0
177	SNV	C	A	78707	1	1.27E-05	0
177	SNV	C	T	78707	33	0.00041931	0
177	DEL	CG	C	78707	7	8.89E-05	-1
178	REF	G	G	78768	78754	0.99984765	0
178	SNV	G	A	78768	12	0.00015235	0
179	REF	C	C	78816	78803	0.99983506	0
179	SNV	C	G	78816	10	0.00012688	0
179	SNV	C	T	78816	3	3.81E-05	0
180	REF	C	C	79192	79161	0.99965904	0
180	SNV	C	A	79192	5	6.31E-05	0
180	SNV	C	G	79192	6	7.58E-05	0
180	SNV	C	T	79192	16	0.00020205	0
181	REF	G	G	79210	79186	0.99972225	0
181	SNV	G	A	79210	18	0.00022725	0
181	SNV	G	C	79210	2	2.53E-05	0
181	INS	G	GA	79210	2	2.53E-05	1
182	REF	C	C	79251	79224	0.99970977	0
182	SNV	C	G	79251	2	2.52E-05	0
182	SNV	C	T	79251	21	0.00026499	0
183	REF	A	A	79318	79255	0.99924352	0
183	SNV	A	C	79318	2	2.52E-05	0
183	SNV	A	G	79318	38	0.0004791	0
183	SNV	A	T	79318	20	0.00025216	0
184	REF	G	G	79449	79445	0.99994965	0
184	SNV	G	A	79449	1	1.26E-05	0
184	SNV	G	T	79449	3	3.78E-05	0
185	REF	C	C	79463	79439	0.99973572	0
185	SNV	C	G	79463	8	0.00010068	0
185	SNV	C	T	79463	13	0.0001636	0
186	REF	C	C	79505	79493	0.99987422	0
186	SNV	C	A	79505	1	1.26E-05	0
186	SNV	C	T	79505	9	0.0001132	0
187	REF	T	T	79505	79467	0.99952204	0
187	SNV	T	C	79505	11	0.00013836	0
187	DEL	TG	T	79505	15	0.00018867	-1
187	INS	T	TA	79505	12	0.00015093	1
188	REF	G	G	79523	79506	0.99981137	0
188	SNV	G	A	79523	8	0.0001006	0
188	SNV	G	C	79523	1	1.26E-05	0
188	DEL	GGGCAGCAAGAT	G	79523	5	6.29E-05	-11
188	INS	G	GCA	79523	1	1.26E-05	2
189	REF	G	G	79542	79523	0.99979884	0
189	SNV	G	A	79542	9	0.00011315	0
189	SNV	G	T	79542	7	8.80E-05	0
190	REF	G	G	79557	79534	0.99977373	0
190	SNV	G	A	79557	18	0.00022627	0
191	REF	C	C	79589	79569	0.99981152	0
191	SNV	C	A	79589	6	7.54E-05	0
191	SNV	C	T	79589	9	0.00011309	0
192	REF	A	A	79608	79539	0.99919601	0
192	SNV	A	G	79608	43	0.00054018	0
192	SNV	A	T	79608	5	6.28E-05	0
192	INS	A	AGCAAGATGGGT	79608	13	0.00016331	11
192	INS	A	AT	79608	3	3.77E-05	1
193	REF	G	G	79630	79615	0.99981163	0
193	SNV	G	A	79630	6	7.54E-05	0
193	SNV	G	C	79630	6	7.54E-05	0
193	SNV	G	T	79630	3	3.77E-05	0
194	REF	C	C	79640	79627	0.99987443	0
194	SNV	C	T	79640	10	0.00012557	0
195	REF	A	A	79644	79605	0.99953542	0
195	SNV	A	C	79644	1	1.26E-05	0
195	SNV	A	G	79644	32	0.0004018	0
195	SNV	A	T	79644	4	5.02E-05	0
196	REF	A	A	79645	79607	0.99956053	0
196	SNV	A	G	79645	32	0.0004018	0
196	DEL	AGATGGGTGCGGGGTGC	A	79645	3	3.77E-05	-16
197	REF	G	G	79644	79613	0.99969863	0
197	SNV	G	A	79644	22	0.00027625	0
197	SNV	G	T	79644	2	2.51E-05	0
198	REF	A	A	79632	79566	0.99928413	0
198	SNV	A	C	79632	1	1.26E-05	0
198	SNV	A	G	79632	55	0.00069076	0
198	SNV	A	T	79632	1	1.26E-05	0
199	REF	T	T	79632	79597	0.99964835	0
199	SNV	T	C	79632	11	0.00013815	0
199	DEL	TG	T	79632	17	0.0002135	-1
200	REF	G	G	79620	79593	0.99967344	0
200	SNV	G	A	79620	25	0.000314	0
200	INS	G	GGA	79620	1	1.26E-05	2
201	REF	G	G	79642	79627	0.99982421	0
201	SNV	G	A	79642	11	0.00013812	0
201	SNV	G	T	79642	3	3.77E-05	0
202	REF	G	G	79645	79632	0.99987444	0
202	SNV	G	A	79645	9	0.00011301	0
202	INS	G	GC	79645	1	1.26E-05	1
203	REF	T	T	79652	79614	0.99961077	0
203	SNV	T	C	79652	28	0.00035156	0
203	SNV	T	G	79652	3	3.77E-05	0
204	REF	G	G	79658	79643	0.9998368	0
204	SNV	G	A	79658	12	0.00015065	0
204	SNV	G	T	79658	1	1.26E-05	0
205	REF	C	C	79658	79611	0.99943507	0
205	SNV	C	G	79658	4	5.02E-05	0
205	SNV	C	T	79658	12	0.00015065	0
205	DEL	CG	C	79658	7	8.79E-05	-1
205	INS	C	CT	79658	2	2.51E-05	1
205	INS	C	CG	79658	20	0.00025108	1
206	REF	G	G	79651	79635	0.99986189	0
206	SNV	G	A	79651	5	6.28E-05	0
206	SNV	G	T	79651	6	7.53E-05	0
207	REF	G	G	79658	79628	0.99968614	0
207	SNV	G	A	79658	12	0.00015065	0
207	SNV	G	C	79658	7	8.79E-05	0
207	SNV	G	T	79658	5	6.28E-05	0
207	INS	G	GA	79658	1	1.26E-05	1
208	REF	G	G	79658	79638	0.99981168	0
208	SNV	G	A	79658	15	0.00018832	0
209	REF	G	G	79664	79663	1	0
210	REF	T	T	79664	79617	0.99946021	0
210	SNV	T	C	79664	42	0.00052724	0
210	SNV	T	G	79664	1	1.26E-05	0
211	REF	G	G	79669	79651	0.99979916	0
211	SNV	G	A	79669	12	0.00015063	0
211	SNV	G	T	79669	3	3.77E-05	0
211	INS	G	GC	79669	1	1.26E-05	1
212	REF	C	C	79674	79666	0.99989959	0
212	SNV	C	T	79674	8	0.00010041	0
213	REF	T	T	79677	79605	0.99925939	0
213	SNV	T	A	79677	3	3.77E-05	0
213	SNV	T	C	79677	55	0.0006904	0
213	INS	T	TN	79677	1	1.26E-05	1
214	REF	C	C	79678	79672	0.99996235	0
214	SNV	C	T	79678	3	3.77E-05	0
215	REF	A	A	79678	79151	0.99354798	0
215	SNV	A	C	79678	5	6.28E-05	0
215	SNV	A	G	79678	28	0.00035147	0
215	SNV	A	T	79678	478	0.00600013	0
215	DEL	AGCGCGG	A	79678	3	3.77E-05	-6
216	REF	G	G	79683	79669	0.99983685	0
216	SNV	G	A	79683	13	0.00016315	0
217	REF	C	C	79666	79641	0.99969874	0
217	SNV	C	T	79666	13	0.00016318	0
217	DEL	CGCGGACCCG	C	79666	9	0.00011297	-9
217	INS	C	CT	79666	2	2.51E-05	1
218	REF	G	G	79656	79619	0.9995857	0
218	SNV	G	A	79656	28	0.00035153	0
218	SNV	G	C	79656	5	6.28E-05	0
219	REF	C	C	79656	79642	0.99984935	0
219	SNV	C	A	79656	1	1.26E-05	0
219	SNV	C	T	79656	9	0.00011299	0
219	INS	C	CAG	79656	1	1.26E-05	2
219	INS	C	CTTTTCGCATCAGGAAGTGGTTTAACNCAACCA	79656	1	1.26E-05	32
220	REF	G	G	79656	79600	0.99934716	0
220	SNV	G	A	79656	52	0.00065284	0
221	REF	G	G	79656	79634	0.99973636	0
221	SNV	G	A	79656	18	0.00022597	0
221	SNV	G	C	79656	2	2.51E-05	0
221	SNV	G	T	79656	1	1.26E-05	0
222	REF	A	A	79659	79620	0.99957315	0
222	SNV	A	G	79659	34	0.00042685	0
223	REF	C	C	79659	79656	0.99996234	0
223	SNV	C	T	79659	1	1.26E-05	0
223	INS	C	CT	79659	2	2.51E-05	1
224	REF	C	C	79659	79651	0.99993723	0
224	SNV	C	G	79659	5	6.28E-05	0
225	REF	C	C	79653	79617	0.99961079	0
225	SNV	C	G	79653	13	0.00016322	0
225	SNV	C	T	79653	18	0.00022599	0
226	REF	G	G	79656	79643	0.99989956	0
226	SNV	G	A	79656	8	0.00010044	0
227	REF	G	G	79669	79665	1	0
228	REF	C	C	79669	79650	0.99981171	0
228	SNV	C	A	79669	3	3.77E-05	0
228	SNV	C	T	79669	12	0.00015063	0
229	REF	G	G	79669	79661	0.99993724	0
229	SNV	G	A	79669	5	6.28E-05	0
230	REF	G	G	79669	79642	0.99969874	0
230	SNV	G	A	79669	22	0.00027615	0
230	SNV	G	T	79669	2	2.51E-05	0
231	REF	C	C	79679	79660	0.99977409	0
231	SNV	C	T	79679	18	0.00022591	0
232	REF	A	A	79680	79596	0.99899593	0
232	SNV	A	C	79680	1	1.26E-05	0
232	SNV	A	G	79680	77	0.00096641	0
232	SNV	A	T	79680	1	1.26E-05	0
232	INS	A	AT	79680	1	1.26E-05	1
233	REF	G	G	79686	79654	0.99962351	0
233	SNV	G	A	79686	25	0.00031374	0
233	SNV	G	T	79686	5	6.28E-05	0
234	REF	C	C	79687	79676	0.99986196	0
234	SNV	C	T	79687	11	0.00013804	0
235	REF	C	C	79687	79684	1	0
236	REF	C	C	79696	79687	0.99989962	0
236	SNV	C	T	79696	8	0.00010038	0
237	REF	C	C	79704	79692	0.99988708	0
237	SNV	C	T	79704	9	0.00011292	0
238	REF	T	T	79704	79642	0.99953564	0
238	SNV	T	C	79704	37	0.00046436	0
239	REF	C	C	79697	79686	0.99988707	0
239	SNV	C	A	79697	9	0.00011293	0
240	REF	C	C	79700	79652	0.99939774	0
240	SNV	C	G	79700	5	6.27E-05	0
240	SNV	C	T	79700	42	0.00052698	0
240	INS	C	CG	79700	1	1.26E-05	1
241	REF	G	G	79695	79672	0.99976158	0
241	SNV	G	A	79695	13	0.00016313	0
241	SNV	G	C	79695	6	7.53E-05	0
242	REF	G	G	79695	79674	0.9997365	0
242	SNV	G	A	79695	20	0.00025096	0
242	SNV	G	C	79695	1	1.26E-05	0
243	REF	C	C	79699	79672	0.99972394	0
243	SNV	C	A	79699	7	8.78E-05	0
243	SNV	C	T	79699	14	0.00017567	0
243	INS	C	CT	79699	1	1.26E-05	1
244	REF	T	T	79699	79651	0.99958586	0
244	SNV	T	A	79699	7	8.79E-05	0
244	SNV	T	C	79699	25	0.00031374	0
244	SNV	T	G	79699	1	1.26E-05	0
245	REF	G	G	79699	79693	0.9999749	0
245	SNV	G	A	79699	2	2.51E-05	0
246	REF	A	A	79699	79651	0.99948552	0
246	SNV	A	G	79699	32	0.00040155	0
246	SNV	A	T	79699	9	0.00011293	0
247	REF	G	G	79698	79681	0.99979924	0
247	SNV	G	A	79698	15	0.00018821	0
247	INS	G	GA	79698	1	1.26E-05	1
248	REF	T	T	79698	79662	0.99958592	0
248	SNV	T	C	79698	27	0.00033879	0
248	SNV	T	G	79698	5	6.27E-05	0
248	INS	T	TN	79698	1	1.26E-05	1
249	REF	C	C	79689	79672	0.99982431	0
249	SNV	C	A	79689	4	5.02E-05	0
249	SNV	C	T	79689	10	0.00012549	0
250	REF	G	G	79689	79680	0.99993725	0
250	SNV	G	A	79689	4	5.02E-05	0
250	INS	G	GT	79689	1	1.26E-05	1
251	REF	G	G	79681	79651	0.99966114	0
251	SNV	G	A	79681	20	0.00025101	0
251	SNV	G	C	79681	6	7.53E-05	0
251	INS	G	GC	79681	1	1.26E-05	1
252	REF	C	C	79681	79650	0.99969877	0
252	SNV	C	G	79681	1	1.26E-05	0
252	SNV	C	T	79681	23	0.00028868	0
253	REF	C	C	79681	79663	0.99983684	0
253	SNV	C	A	79681	5	6.28E-05	0
253	SNV	C	T	79681	8	0.00010041	0
254	REF	C	C	79672	79654	0.99983682	0
254	SNV	C	T	79672	13	0.00016318	0
255	REF	T	T	79662	79554	0.99894523	0
255	SNV	T	A	79662	6	7.53E-05	0
255	SNV	T	C	79662	53	0.00066551	0
255	SNV	T	G	79662	9	0.00011301	0
255	DEL	TG	T	79662	13	0.00016324	-1
255	INS	T	TA	79662	1	1.26E-05	1
255	INS	T	TG	79662	2	2.51E-05	1
256	REF	G	G	79647	79640	0.99996233	0
256	SNV	G	A	79647	1	1.26E-05	0
256	SNV	G	T	79647	2	2.51E-05	0
257	REF	G	G	79660	79645	0.9998117	0
257	SNV	G	A	79660	14	0.00017575	0
257	SNV	G	T	79660	1	1.26E-05	0
258	REF	G	G	79667	79654	0.99989958	0
258	SNV	G	A	79667	6	7.53E-05	0
258	SNV	G	T	79667	2	2.51E-05	0
259	REF	G	G	79667	79653	0.99989957	0
259	SNV	G	A	79667	7	8.79E-05	0
259	SNV	G	T	79667	1	1.26E-05	0
260	REF	G	G	79649	79624	0.99969867	0
260	SNV	G	A	79649	17	0.00021344	0
260	SNV	G	C	79649	1	1.26E-05	0
260	SNV	G	T	79649	1	1.26E-05	0
260	DEL	GA	G	79649	5	6.28E-05	-1
261	REF	A	A	79641	79411	0.99832797	0
261	SNV	A	C	79641	4	5.03E-05	0
261	SNV	A	G	79641	128	0.00160917	0
261	SNV	A	T	79641	1	1.26E-05	0
262	REF	C	C	79644	79634	0.999887	0
262	SNV	C	G	79644	2	2.51E-05	0
262	SNV	C	T	79644	7	8.79E-05	0
263	REF	T	T	79644	79603	0.99956051	0
263	SNV	T	A	79644	5	6.28E-05	0
263	SNV	T	C	79644	22	0.00027625	0
263	SNV	T	G	79644	6	7.53E-05	0
263	INS	T	TG	79644	2	2.51E-05	1
264	REF	G	G	79640	79631	0.9999121	0
264	SNV	G	A	79640	4	5.02E-05	0
264	SNV	G	T	79640	3	3.77E-05	0
265	REF	G	G	79640	79617	0.99972375	0
265	SNV	G	A	79640	17	0.00021346	0
265	SNV	G	T	79640	5	6.28E-05	0
266	REF	A	A	79638	79344	0.99828888	0
266	SNV	A	C	79638	4	5.03E-05	0
266	SNV	A	G	79638	114	0.00143432	0
266	SNV	A	T	79638	17	0.00021389	0
266	INS	A	AG	79638	1	1.26E-05	1
267	REF	G	G	79632	79623	0.99993721	0
267	SNV	G	T	79632	5	6.28E-05	0
268	REF	T	T	79606	79479	0.99947184	0
268	SNV	T	A	79606	9	0.00011318	0
268	SNV	T	C	79606	15	0.00018863	0
268	SNV	T	G	79606	18	0.00022636	0
269	REF	C	C	79591	79579	0.99998743	0
269	INS	C	CA	79591	1	1.26E-05	1
270	REF	A	A	79590	79540	0.99952248	0
270	SNV	A	C	79590	1	1.26E-05	0
270	SNV	A	G	79590	37	0.00046495	0
271	REF	A	A	79580	79524	0.99947214	0
271	SNV	A	G	79580	40	0.00050273	0
271	SNV	A	T	79580	1	1.26E-05	0
271	INS	A	AN	79580	1	1.26E-05	1
272	REF	G	G	79580	79568	0.9999623	0
272	SNV	G	A	79580	3	3.77E-05	0
273	REF	T	T	79578	79504	0.9995097	0
273	SNV	T	A	79578	8	0.00010057	0
273	SNV	T	C	79578	24	0.00030172	0
273	SNV	T	G	79578	7	8.80E-05	0
274	REF	G	G	79573	79531	0.99971089	0
274	SNV	G	A	79573	11	0.00013827	0
274	SNV	G	T	79573	12	0.00015084	0
275	REF	A	A	79524	79396	0.99918199	0
275	SNV	A	G	79524	65	0.00081801	0
276	REF	G	G	79514	79511	1	0
277	REF	C	C	79481	79468	1	0
278	REF	T	T	76690	76675	0.99997392	0
278	SNV	T	C	76690	1	1.30E-05	0
278	SNV	T	G	76690	1	1.30E-05	0
279	REF	G	G	5834	5828	1	0
280	REF	T	T	4373	4343	0.9995397	0
280	SNV	T	G	4373	2	0.0004603	0
281	REF	C	C	4224	4209	0.99952505	0
281	SNV	C	G	4224	2	0.00047495	0
282	REF	T	T	4178	4147	1	0
283	REF	G	G	4148	4137	1	0
284	REF	C	C	4007	3992	1	0
285	REF	G	G	3960	3952	1	0
286	REF	A	A	3515	3488	0.99942693	0
286	SNV	A	G	3515	2	0.00057307	0
287	REF	A	A	3421	3392	1	0
288	REF	G	G	3387	3375	0.99970379	0
288	SNV	G	C	3387	1	0.00029621	0
289	REF	T	T	3344	3325	0.99969934	0
289	SNV	T	G	3344	1	0.00030066	0
290	REF	G	G	3320	3307	1	0
291	REF	C	C	3281	3274	1	0
292	REF	A	A	3213	3201	1	0
293	REF	T	T	3184	3177	1	0
294	REF	T	T	2943	2932	1	0
295	REF	G	G	2923	2890	0.99689548	0
295	SNV	G	A	2923	8	0.00275957	0
295	SNV	G	C	2923	1	0.00034495	0
296	REF	G	G	2893	2887	1	0
297	REF	G	G	2872	2861	0.99965059	0
297	SNV	G	T	2872	1	0.00034941	0
298	REF	C	C	2741	2731	1	0
299	REF	T	T	2700	2660	0.9996242	0
299	SNV	T	C	2700	1	0.0003758	0
300	REF	C	C	2628	2619	1	0
301	REF	C	C	2572	2568	1	0
302	REF	G	G	2506	2503	1	0
303	REF	G	G	2112	2109	1	0
304	REF	A	A	2018	2001	0.9990015	0
304	SNV	A	G	2018	1	0.00049925	0
304	SNV	A	T	2018	1	0.00049925	0
305	REF	A	A	1962	1953	0.99948823	0
305	SNV	A	C	1962	1	0.00051177	0
306	REF	A	A	1851	1845	1	0
307	REF	G	G	1781	1774	0.99887387	0
307	SNV	G	A	1781	1	0.00056306	0
307	INS	G	GT	1781	1	0.00056306	1
308	REF	C	C	1731	1727	0.9994213	0
308	DEL	CA	C	1731	1	0.0005787	-1
309	REF	A	A	1651	1646	0.99818072	0
309	DEL	AGG	A	1651	1	0.00060643	-2
309	DEL	AG	A	1651	1	0.00060643	-1
309	INS	A	AG	1651	1	0.00060643	1
310	REF	G	G	1568	1564	0.99936102	0
310	SNV	G	T	1568	1	0.00063898	0
311	REF	G	G	1530	1525	1	0
312	REF	G	G	1515	1511	0.99933862	0
312	SNV	G	C	1515	1	0.00066138	0
313	REF	C	C	1444	1436	0.99860918	0
313	SNV	C	A	1444	1	0.00069541	0
313	DEL	CT	C	1444	1	0.00069541	-1
314	REF	T	T	1413	1406	1	0
315	REF	G	G	1233	1233	1	0
316	REF	G	G	1200	1200	1	0
317	REF	G	G	1099	1099	1	0
318	REF	A	A	1072	1052	0.99621212	0
318	SNV	A	G	1072	3	0.00284091	0
318	SNV	A	T	1072	1	0.00094697	0
319	REF	T	T	1021	1019	1	0
320	REF	T	T	998	996	1	0
321	REF	T	T	970	970	1	0
322	REF	G	G	933	933	1	0
323	REF	C	C	918	918	1	0
