# Supplementary material for: Pathways and signatures of mutagenesis at targeted DNA nicks
Source: PLoS Genet. 2021 Apr 15;17(4):e1009329. doi: 10.1371/journal.pgen.1009329 (PMC8078790; doi:10.1371/journal.pgen.1009329)
Supplement: S1 Data — (ZIP) [file pgen.1009329.s008.zip › Nick_siBRCA2.vcf]

POS	ID	Reference	Alternate allele	Read Depth	Alternate allele observation count	Allele Frequency	Indel Size
1	REF	T	T	8	8	1	0
2	REF	T	T	8	8	1	0
3	REF	C	C	8	8	1	0
4	REF	G	G	8	8	1	0
5	REF	G	G	9	9	1	0
6	REF	T	T	10	10	1	0
7	REF	C	C	11	11	1	0
8	REF	C	C	14	14	1	0
9	REF	G	G	86	86	1	0
10	REF	C	C	75256	75256	1	0
11	REF	C	C	76466	76466	1	0
12	REF	A	A	76565	76565	1	0
13	REF	T	T	76668	76667	1	0
14	REF	C	C	76730	76730	1	0
15	REF	C	C	76760	76757	0.99998697	0
15	SNV	C	G	76760	1	1.30E-05	0
16	REF	T	T	76769	76757	0.99986974	0
16	SNV	T	C	76769	10	0.00013026	0
17	REF	C	C	76782	76780	1	0
18	REF	G	G	76789	76754	0.99954421	0
18	SNV	G	A	76789	9	0.0001172	0
18	SNV	G	T	76789	26	0.00033859	0
19	REF	T	T	76792	76780	0.99985675	0
19	INS	T	TC	76792	11	0.00014325	1
20	REF	C	C	76793	76786	0.99990885	0
20	SNV	C	A	76793	1	1.30E-05	0
20	SNV	C	T	76793	6	7.81E-05	0
21	REF	C	C	76798	76791	0.99993489	0
21	SNV	C	A	76798	4	5.21E-05	0
21	SNV	C	T	76798	1	1.30E-05	0
22	REF	C	C	76801	76797	0.99996094	0
22	SNV	C	A	76801	3	3.91E-05	0
23	REF	G	G	76802	76800	1	0
24	REF	T	T	76805	76800	0.99994792	0
24	SNV	T	C	76805	4	5.21E-05	0
25	REF	C	C	76806	76792	0.99981772	0
25	SNV	C	T	76806	14	0.00018228	0
26	REF	C	C	76808	76806	1	0
27	REF	T	T	76809	76809	1	0
28	REF	C	C	76810	76797	0.9998698	0
28	SNV	C	A	76810	10	0.0001302	0
29	REF	C	C	76811	76803	0.99992188	0
29	DEL	CGCCG	C	76811	6	7.81E-05	-4
30	REF	G	G	76805	76803	0.99997396	0
30	SNV	G	A	76805	2	2.60E-05	0
31	REF	C	C	76805	76802	0.99998698	0
31	SNV	C	T	76805	1	1.30E-05	0
32	REF	C	C	76805	76801	0.99996094	0
32	SNV	C	T	76805	3	3.91E-05	0
33	REF	G	G	76805	76799	0.99994792	0
33	SNV	G	A	76805	3	3.91E-05	0
33	SNV	G	T	76805	1	1.30E-05	0
34	REF	G	G	76811	76805	0.99994792	0
34	SNV	G	A	76811	1	1.30E-05	0
34	DEL	GC	G	76811	3	3.91E-05	-1
35	REF	C	C	76808	76808	1	0
36	REF	C	C	76811	76809	0.99997396	0
36	INS	C	CT	76811	2	2.60E-05	1
37	REF	C	C	76811	76800	0.99985679	0
37	SNV	C	A	76811	7	9.11E-05	0
37	SNV	C	T	76811	4	5.21E-05	0
38	REF	C	C	76813	76803	0.99989585	0
38	SNV	C	A	76813	8	0.00010415	0
39	REF	T	T	76813	76801	0.99989585	0
39	SNV	T	C	76813	3	3.91E-05	0
39	INS	T	TGCCCC	76813	5	6.51E-05	5
40	REF	G	G	76813	76792	0.99976566	0
40	SNV	G	A	76813	3	3.91E-05	0
40	DEL	GC	G	76813	15	0.00019529	-1
41	REF	C	C	76798	76794	0.99996094	0
41	SNV	C	T	76798	3	3.91E-05	0
42	REF	C	C	76813	76810	1	0
43	REF	C	C	76813	76813	1	0
44	REF	C	C	76813	76807	0.99996094	0
44	SNV	C	A	76813	3	3.91E-05	0
45	REF	G	G	76813	76803	0.99994792	0
45	SNV	G	A	76813	2	2.60E-05	0
45	SNV	G	C	76813	1	1.30E-05	0
45	SNV	G	T	76813	1	1.30E-05	0
46	REF	C	C	76813	76810	0.99998698	0
46	SNV	C	T	76813	1	1.30E-05	0
47	REF	G	G	76812	76797	0.99988282	0
47	SNV	G	A	76812	8	0.00010416	0
47	SNV	G	C	76812	1	1.30E-05	0
48	REF	C	C	76812	76802	0.99990886	0
48	SNV	C	A	76812	2	2.60E-05	0
48	SNV	C	T	76812	5	6.51E-05	0
49	REF	C	C	76812	76811	1	0
50	REF	C	C	76812	76804	0.9999349	0
50	SNV	C	A	76812	2	2.60E-05	0
50	SNV	C	T	76812	3	3.91E-05	0
51	REF	A	A	76812	76801	0.99988283	0
51	SNV	A	G	76812	9	0.00011717	0
52	REF	G	G	76812	76811	1	0
53	REF	G	G	76811	76808	1	0
54	REF	G	G	76811	76807	0.99997396	0
54	SNV	G	A	76811	1	1.30E-05	0
54	SNV	G	T	76811	1	1.30E-05	0
55	REF	A	A	76811	76809	0.99998698	0
55	SNV	A	G	76811	1	1.30E-05	0
56	REF	T	T	76811	76803	0.99990887	0
56	SNV	T	C	76811	7	9.11E-05	0
57	REF	C	C	76811	76806	0.99994792	0
57	SNV	C	T	76811	4	5.21E-05	0
58	REF	C	C	76811	76809	0.99997396	0
58	SNV	C	A	76811	2	2.60E-05	0
59	REF	T	T	76811	76806	0.99994792	0
59	SNV	T	A	76811	1	1.30E-05	0
59	SNV	T	C	76811	3	3.91E-05	0
60	REF	C	C	76811	76811	1	0
61	REF	C	C	76811	76810	1	0
62	REF	A	A	76811	76796	0.99981773	0
62	SNV	A	G	76811	13	0.00016925	0
62	INS	A	AGCTCCTTTC	76811	1	1.30E-05	9
63	REF	G	G	76811	76809	0.99997396	0
63	SNV	G	A	76811	1	1.30E-05	0
63	SNV	G	T	76811	1	1.30E-05	0
64	REF	C	C	76811	76807	0.99998698	0
64	SNV	C	T	76811	1	1.30E-05	0
65	REF	T	T	76811	76800	0.99989584	0
65	SNV	T	C	76811	8	0.00010416	0
66	REF	C	C	76811	76808	1	0
67	REF	C	C	76811	76792	0.99979169	0
67	SNV	C	A	76811	4	5.21E-05	0
67	SNV	C	T	76811	3	3.91E-05	0
67	DEL	CT	C	76811	8	0.00010416	-1
67	INS	C	CT	76811	1	1.30E-05	1
68	REF	T	T	76804	76794	0.99990886	0
68	SNV	T	A	76804	2	2.60E-05	0
68	SNV	T	C	76804	5	6.51E-05	0
69	REF	T	T	76812	76804	0.9999349	0
69	SNV	T	C	76812	5	6.51E-05	0
70	REF	T	T	76812	76807	0.99994792	0
70	SNV	T	C	76812	4	5.21E-05	0
71	REF	C	C	76812	76809	1	0
72	REF	G	G	76812	76791	0.99975264	0
72	SNV	G	A	76812	8	0.00010415	0
72	DEL	GC	G	76812	5	6.51E-05	-1
72	INS	G	GCCCGCAC	76812	6	7.81E-05	7
73	REF	C	C	76807	76798	0.9999349	0
73	SNV	C	A	76807	3	3.91E-05	0
73	SNV	C	T	76807	2	2.60E-05	0
74	REF	C	C	76812	76810	0.99998698	0
74	SNV	C	G	76812	1	1.30E-05	0
75	REF	C	C	76812	76800	0.99985679	0
75	SNV	C	A	76812	4	5.21E-05	0
75	SNV	C	T	76812	7	9.11E-05	0
76	REF	G	G	76811	76799	0.99988282	0
76	SNV	G	A	76811	1	1.30E-05	0
76	DEL	GCGCCCT	G	76811	8	0.00010416	-6
77	REF	C	C	76803	76802	1	0
78	REF	G	G	76801	76785	0.99981771	0
78	SNV	G	A	76801	9	0.00011719	0
78	DEL	GC	G	76801	5	6.51E-05	-1
79	REF	C	C	76796	76792	0.99998698	0
79	SNV	C	T	76796	1	1.30E-05	0
80	REF	C	C	76801	76796	0.99996094	0
80	INS	C	CCTCCGTTCG	76801	3	3.91E-05	9
81	REF	C	C	76801	76794	0.99994792	0
81	SNV	C	A	76801	1	1.30E-05	0
81	SNV	C	G	76801	1	1.30E-05	0
81	DEL	CT	C	76801	2	2.60E-05	-1
82	REF	T	T	76798	76780	0.99977864	0
82	SNV	T	C	76798	15	0.00019532	0
82	SNV	T	G	76798	2	2.60E-05	0
83	REF	C	C	76808	76803	0.9999349	0
83	SNV	C	T	76808	5	6.51E-05	0
84	REF	C	C	76808	76805	0.99996094	0
84	SNV	C	T	76808	3	3.91E-05	0
85	REF	G	G	76808	76802	0.99997396	0
85	SNV	G	A	76808	2	2.60E-05	0
86	REF	T	T	76808	76802	0.9999349	0
86	SNV	T	A	76808	2	2.60E-05	0
86	SNV	T	C	76808	3	3.91E-05	0
87	REF	T	T	76808	76802	0.99994792	0
87	SNV	T	C	76808	2	2.60E-05	0
87	DEL	TC	T	76808	2	2.60E-05	-1
88	REF	C	C	76806	76795	0.99992188	0
88	SNV	C	T	76806	6	7.81E-05	0
89	REF	G	G	76807	76804	0.99996094	0
89	SNV	G	A	76807	3	3.91E-05	0
90	REF	C	C	76807	76795	0.99988282	0
90	SNV	C	T	76807	7	9.11E-05	0
90	INS	C	CA	76807	2	2.60E-05	1
91	REF	T	T	76807	76804	0.99998698	0
91	DEL	TCCGGACACCATGGACAAGTTTTGGTGGCACGCAGCCTGGGGACTCTGCCTCGTG	T	76807	1	1.30E-05	-54
92	REF	C	C	76806	76806	1	0
93	REF	C	C	76806	76800	0.99996094	0
93	SNV	C	T	76806	3	3.91E-05	0
94	REF	G	G	76805	76801	0.99997396	0
94	SNV	G	A	76805	2	2.60E-05	0
95	REF	G	G	76804	76800	0.99997396	0
95	SNV	G	T	76804	2	2.60E-05	0
96	REF	A	A	76804	76801	0.99998698	0
96	SNV	A	C	76804	1	1.30E-05	0
97	REF	C	C	76804	76802	1	0
98	REF	A	A	76804	76796	0.99997396	0
98	SNV	A	C	76804	1	1.30E-05	0
98	DEL	ACCATGGACAAGTTTT	A	76804	1	1.30E-05	-15
99	REF	C	C	76800	76795	1	0
100	REF	C	C	76801	76786	0.99985677	0
100	SNV	C	A	76801	1	1.30E-05	0
100	SNV	C	T	76801	10	0.00013021	0
101	REF	A	A	76800	76793	0.99997396	0
101	SNV	A	C	76800	1	1.30E-05	0
101	DEL	ATGGACAAGTTTTGGTGGCACGCAGCCTGGGGACTCTGCCTCGTGCCGCTGAGCCTGGCGCAGATCGG	A	76800	1	1.30E-05	-67
102	REF	T	T	76799	76783	0.9998177	0
102	SNV	T	C	76799	3	3.91E-05	0
102	DEL	TG	T	76799	4	5.21E-05	-1
102	DEL	TGGACAAGTTTTGGTGGCACGCAGCCTGGGGACTCTGCCTCGTGCCGCTGA	T	76799	7	9.12E-05	-50
103	REF	G	G	76788	76782	0.99993488	0
103	SNV	G	A	76788	5	6.51E-05	0
104	REF	G	G	76792	76788	0.99998698	0
104	SNV	G	T	76792	1	1.30E-05	0
105	REF	A	A	76792	76784	0.99994791	0
105	SNV	A	C	76792	1	1.30E-05	0
105	SNV	A	G	76792	3	3.91E-05	0
106	REF	C	C	76792	76790	0.99998698	0
106	SNV	C	T	76792	1	1.30E-05	0
107	REF	A	A	76792	76782	0.99990884	0
107	DEL	AAGTTTTGGTGGCACGCAGCCTGGGGACTCTGCCTCGTGCCGCTGAGCCTGGCGCAGATCGGTG	A	76792	1	1.30E-05	-63
107	DEL	AAGTTTTGGTGGCACGCAGCCTGGGGACTCTGCCTCGTGC	A	76792	6	7.81E-05	-39
108	REF	A	A	76785	76772	0.99997395	0
108	SNV	A	C	76785	1	1.30E-05	0
108	DEL	AGTTTTGGTGGCACGCAGCCTGGGGACTCTGCCTCGTGCCGCTGAGCCTGGCGCAGATCGGT	A	76785	1	1.30E-05	-61
109	REF	G	G	76784	76738	0.99940092	0
109	DEL	GTTTTGGTGGCACGCAGCCTGGGGACTCTGCCTCGTGCCGCTGAGCCTGGCGCAGATCGGTGA	G	76784	1	1.30E-05	-62
109	DEL	GT	G	76784	43	0.00056001	-1
109	DEL	GTTTTGGTGGCACGCAGCCTGGGGACTCTGCCTCGTGCCGCTGAGCCTGGCGCAGATCGGT	G	76784	1	1.30E-05	-60
109	INS	G	GA	76784	1	1.30E-05	1
110	REF	T	T	76737	76732	0.99997394	0
110	SNV	T	C	76737	1	1.30E-05	0
110	INS	T	TA	76737	1	1.30E-05	1
111	REF	T	T	76780	76757	0.99975253	0
111	SNV	T	C	76780	2	2.61E-05	0
111	DEL	TTTGGTGGCACGCAGCCTGGGGACTCTGCCTCGTGCCGCTGAGCCTGGCGCAGA	T	76780	12	0.0001563	-53
111	DEL	TTTGGTGGCACGCAGCCTGGGGACTCTGCCTCGTGCCGCTGAGCCTGGCGCAGATCGG	T	76780	3	3.91E-05	-57
111	INS	T	TG	76780	2	2.61E-05	1
112	REF	T	T	76765	76742	0.99977853	0
112	SNV	T	C	76765	5	6.51E-05	0
112	DEL	TTGGTGGCACGCAGCCTGGGGACTCTGCCTCGTGCCGCTGA	T	76765	1	1.30E-05	-40
112	DEL	TTGGTGGCACGCAGCCTGGGGACTCTGCCTCGTGCCGCTGAGCCTGGCGCAGATCGG	T	76765	8	0.00010422	-56
112	INS	T	TTGGTGGCACGCAGCC	76765	3	3.91E-05	15
113	REF	T	T	76756	76719	0.99957004	0
113	SNV	T	A	76756	1	1.30E-05	0
113	SNV	T	C	76756	2	2.61E-05	0
113	SNV	T	G	76756	11	0.00014332	0
113	DEL	TGGTGGCACGCAGCCTGGGGACTCTGCCTCGTGCCGCTGAGCCTGGCGCAGATCGGTG	T	76756	5	6.51E-05	-57
113	DEL	TGGTGGCACGCAGCCTGGGGACTCTGCCTCGTGCCGCTGAGCCTGGCGCAGATC	T	76756	14	0.00018241	-53
114	REF	G	G	76739	76717	0.99972634	0
114	SNV	G	T	76739	2	2.61E-05	0
114	DEL	GGTGGCACGCAGCCTGGGGACTCTGCCTCGTGCCGCTGAGCCTGGCGCAGATCGGTGA	G	76739	9	0.00011728	-57
114	DEL	GGTGGCACGCAGCCTGGGGACTCTGCCTCGTGCCGCTGAGCCTGGCGCAGATCGGT	G	76739	10	0.00013031	-55
115	REF	G	G	76719	76707	0.99986965	0
115	SNV	G	A	76719	1	1.30E-05	0
115	SNV	G	C	76719	1	1.30E-05	0
115	SNV	G	T	76719	1	1.30E-05	0
115	DEL	GTGGCACGCAGCCTGGGGACTCTGCCTCGTGCCGCTGAGCCTGGCGCAGATCGGTGAGTGCCC	G	76719	5	6.52E-05	-62
115	DEL	GTGGCACGCAGCCTGGGGACTCTGCCTCGTGCCGCTGAGCCTGGCGCAGA	G	76719	2	2.61E-05	-49
116	REF	T	T	76713	76700	0.9998566	0
116	SNV	T	A	76713	1	1.30E-05	0
116	SNV	T	C	76713	6	7.82E-05	0
116	DEL	TGGCACGCAGCCTGGGGACTCTGCCTCGTGCCGCTGAGCCTGGCGCAGATCGGTGAGTGCCC	T	76713	1	1.30E-05	-61
116	DEL	TGGCACGCAGCCTGGGGACTCTGCC	T	76713	1	1.30E-05	-24
116	DEL	TGGCACGCAGCCTGGGGACTCTGCCTCGTGCCGCTGAGCCTGGCGCAGATCGGTGAGTGCCCGCC	T	76713	2	2.61E-05	-64
117	REF	G	G	76708	76666	0.99947853	0
117	SNV	G	T	76708	1	1.30E-05	0
117	DEL	GGCACGCAGCCTGGGGACTCTGCCTCGTGCC	G	76708	12	0.00015644	-30
117	DEL	GGCACGCAGCCTGGGGACTCTGCCTCGTGCCGCTGAGCCTGGCGCAGATCGGTGAGTGCCC	G	76708	27	0.00035199	-60
118	REF	G	G	76669	76660	0.99996087	0
118	SNV	G	A	76669	3	3.91E-05	0
119	REF	C	C	76665	76662	0.99996087	0
119	SNV	C	T	76665	2	2.61E-05	0
119	DEL	CACGCAGCCTGGGGACTCTGCCTCGTGCCGCTGAGCCTGGCGCAGATCGGTGAGTGCCCGCCGCAGCCTGGGCAGCA	C	76665	1	1.30E-05	-76
120	REF	A	A	76664	75993	0.99132511	0
120	SNV	A	C	76664	2	2.61E-05	0
120	SNV	A	G	76664	2	2.61E-05	0
120	DEL	ACGCAGCCTGGGGACTCTGCCTCGTGCCGCTGAGCCTGGCGCAGATCGGTGAGTGCC	A	76664	47	0.00061311	-56
120	DEL	ACGCAGCCTGGGGACTCTGCCTCGTGC	A	76664	23	0.00030003	-26
120	DEL	ACGCAGCCTGGGGACTCTGCCTCGTGCCGCTGAGCCTGGCGCAGATCGGTGAGTGCCCGC	A	76664	546	0.00712254	-59
120	DEL	ACGCAGCCTGGGGACTCTGCCTCGTGCCGCTGAGCCTGGCGCAGATCGGTGAGTGCCCGCCGCAGCCTGG	A	76664	3	3.91E-05	-69
120	DEL	ACGCAGCCTGGGGACTCTGCCTCGTGCCGCTGAGCCTGG	A	76664	38	0.00049571	-38
120	INS	A	ACGC	76664	2	2.61E-05	3
120	INS	A	AG	76664	2	2.61E-05	1
121	REF	C	C	76006	75984	0.99978947	0
121	SNV	C	T	76006	1	1.32E-05	0
121	DEL	CGCAGCCTGGGGACTCTGCCTCGTGCCGCTGAGCCTGGCGCAGATCGGTGAGTGCCCGCCGCAGCCTGG	C	76006	4	5.26E-05	-68
121	DEL	CGCAGCCTGGGGACTCTGCCTCGTGCCGCTGAGCCTGGCGCAGATCG	C	76006	4	5.26E-05	-46
121	DEL	CGCAGCCTGGGGACTCTGCCTCGTGCCGCTGAGCCTGGCGCAGATCGGTGAGT	C	76006	4	5.26E-05	-52
121	DEL	CGCAGCCTGGGGACTCTGCCTCGTGCCGCTGAGCCTGGCGCAGATCGGTGAGTGCCCGCCGCAGCCTGGGCA	C	76006	2	2.63E-05	-71
121	INS	C	CGCA	76006	1	1.32E-05	3
122	REF	G	G	75992	75980	0.9998684	0
122	SNV	G	A	75992	2	2.63E-05	0
122	SNV	G	T	75992	2	2.63E-05	0
122	DEL	GCAGCCTGGGGACTCTGCCTCGTGCCGCTGAGCCTGGCGCAGAT	G	75992	3	3.95E-05	-43
122	DEL	GCAGCCTGGGGACTCTGCCTC	G	75992	3	3.95E-05	-20
123	REF	C	C	75986	75858	0.9983549	0
123	SNV	C	T	75986	1	1.32E-05	0
123	DEL	CAGCCTGGGGACTCTGCCTCGTGCCGCTG	C	75986	111	0.00146085	-28
123	DEL	CAGCCTGGGGACTCTGCCTCGTGCCGCTGAGCCTGGCGCAGATCGGTG	C	75986	11	0.00014477	-47
123	DEL	CAGCCTGGGGACTCTGCCTCGTGCCGCTGAGCCTGGCGCAGATCGGTGAGTGCCCGCCGCAGCCTGGGCAGCA	C	75986	1	1.32E-05	-72
123	INS	C	CTT	75986	1	1.32E-05	2
124	REF	A	A	75863	75819	0.99948588	0
124	SNV	A	G	75863	4	5.27E-05	0
124	DEL	AGCCTGGGGACTCTGCCTCGTGCCGCTGAGCCTGGCGCAGATCGGTGAGTGCCC	A	75863	8	0.00010546	-53
124	DEL	AGCCTGGGGACTCTGCCTCGTGCCGCTGAGCCTGGCGCAGATCG	A	75863	2	2.64E-05	-43
124	DEL	AGCCTGGGGACTCTGCCTCGTGCCGCTGAGCCTGGCGCAG	A	75863	6	7.91E-05	-39
124	DEL	AGCCTGGGGACTCTGCCTCGTGCCGCTGAGCCTG	A	75863	6	7.91E-05	-33
124	DEL	AGCCTGGGGACTCTGCCTCGTGCCGCTGAGCCTGGCGCAGATC	A	75863	2	2.64E-05	-42
124	DEL	AGCCTGGGGACTCTGCCTCGTGCCGCTGAGCCTGGCGCAGATCGGTGAGTGCCCGCCGCAGCCTGG	A	75863	2	2.64E-05	-65
124	DEL	AGCCTGGGGACTCTGCCTCGTGCCGCTGAGCCTGGCGCAGATCGGTGAGTGCCCGCCGCAGCCTGGGCAGCAAGAT	A	75863	1	1.32E-05	-75
124	DEL	AGCCTGGGGACTCTGCCTCGTGCCGCTGAGCCTGGCGCAGATCGGTGAGTGCCCGCC	A	75863	3	3.96E-05	-56
124	DEL	AGCCTGGGGACTCTGCCTCGTG	A	75863	1	1.32E-05	-21
124	DEL	AGCCTGGGGACTCTGCCTCGTGCCGCTGAGCCTGGCGCAGATCGGTGAGTGCCCGCCGCAGCCTG	A	75863	4	5.27E-05	-64
125	REF	G	G	75828	75817	0.99989449	0
125	DEL	GCCTGGGGACTCTGCCTCGT	G	75828	1	1.32E-05	-19
125	DEL	GCCTGGGGACTCTGCCTCGTGCCGCTGAGCCTGGCGCAGATCGGTGAGTGCCCGC	G	75828	2	2.64E-05	-54
125	DEL	GCCTGGGGACTCTGCCTCGTGCCGCTGAGCCTGGCGCAGATCGGTGAGTGCC	G	75828	1	1.32E-05	-51
125	DEL	GCCTGGGGACTCTGCCTCGTGCCGCTGAGCCTGGCGCAGATCGGTGAGTGC	G	75828	4	5.28E-05	-50
126	REF	C	C	75820	75771	0.99939328	0
126	SNV	C	A	75820	2	2.64E-05	0
126	DEL	CCTGGGGACTCTGCCTCGTGCCGCTGAGCCTGGCGCAGATCGGTGAGTGCCCGCCGCAGCCTGGG	C	75820	1	1.32E-05	-64
126	DEL	CCTGGGGACTCTGCCTCGTGCCG	C	75820	1	1.32E-05	-22
126	DEL	CCTGGGGACTCTGCCTCGTGCCGCTGAGCCTGGCGCAGATCGGTGAGTGCCCG	C	75820	4	5.28E-05	-52
126	DEL	CCTGGGGACTCTGCCTCGTGCCGCTGAGCCTGGCGCA	C	75820	8	0.00010552	-36
126	DEL	CCTGGGGACTCTGCCTCGTGCCGCTGAGCCTGGCGCAGATCGGTGAGTGCCCGCCGCAG	C	75820	3	3.96E-05	-58
126	DEL	CCTGGGGACTCTGCCTCGTGCCGCTGAGCCTGGCGCAGAT	C	75820	15	0.00019784	-39
126	INS	C	CA	75820	5	6.60E-05	1
126	INS	C	CCTGGGGACT	75820	6	7.91E-05	9
126	INS	C	CCCATCCTCGGCCTCCTGAAGTG	75820	1	1.32E-05	22
127	REF	C	C	75787	75719	0.9991423	0
127	SNV	C	A	75787	2	2.64E-05	0
127	DEL	CTGGGGACTCTGCCTCGTGCCGCTGAGCCTGGCGCAGAT	C	75787	6	7.92E-05	-38
127	DEL	CTGGGGACTCTGCCTCGTGCCGCTGAGCCTGGCGCAGATCGGTGAG	C	75787	2	2.64E-05	-45
127	DEL	CTGGGGACTCTGCCTCGTGCCGCTGAGCCTGGCGCAGATCGGTGAGTGCCCGCCGCAGCCTGGGCAGCAAGA	C	75787	20	0.00026391	-71
127	DEL	CTGGGG	C	75787	5	6.60E-05	-5
127	DEL	CT	C	75787	2	2.64E-05	-1
127	DEL	CTGGGGACTCTGCCTCGTGCCGCTGAGCCTGGCGCAGATCGGTGAGTGCCCGCCGCAGCCTGGGCAGCA	C	75787	4	5.28E-05	-68
127	DEL	CTGGGGACTCTGCCTCGTGCCGCTGAGCCTGGCGCAGATCGG	C	75787	13	0.00017154	-41
127	DEL	CTGGGGACTCTGCCTCGTGCCGCTGAGCCTGGCGCAGA	C	75787	11	0.00014515	-37
128	REF	T	T	75720	75596	0.99841513	0
128	SNV	T	A	75720	2	2.64E-05	0
128	SNV	T	C	75720	4	5.28E-05	0
128	SNV	T	G	75720	1	1.32E-05	0
128	DEL	TGGGGACTCTGCCTCGTGCCGCTGAGCCTGGCGCAGATCGGTGAGTGCCCGCCGCAGCCTGGGCAGCAA	T	75720	2	2.64E-05	-68
128	DEL	TGGGGACTCTGCCTCGTGCCGCTGAGCCTGGCGCAGATCGGTGAGTGCCCGCCGCAGCCTGG	T	75720	3	3.96E-05	-61
128	DEL	TG	T	75720	16	0.00021132	-1
128	DEL	TGGGGACTCTGCCTCGTGCCGCTGAGCCTGGCGCAGATCGGTGAGTGCCCGCC	T	75720	5	6.60E-05	-52
128	DEL	TGGGGACTCTGCCTCGTGCCGCTGAGCCTGGCGCAGATCGGTGAGTGCCCGCCGCAGCCTGGGCAGCAAGATGGGTGC	T	75720	2	2.64E-05	-77
128	DEL	TGG	T	75720	5	6.60E-05	-2
128	DEL	TGGGGACTCTGCCTCGTGCCGCTGAGCCTGGC	T	75720	1	1.32E-05	-31
128	DEL	TGGGGACTCTGCCTCGTGCCGCTGAGCCTGGCGCAGATC	T	75720	72	0.00095092	-38
128	INS	T	TG	75720	7	9.25E-05	1
129	REF	G	G	75612	75498	0.99862438	0
129	SNV	G	A	75612	4	5.29E-05	0
129	SNV	G	T	75612	11	0.0001455	0
129	DEL	GGGGACTCTGCCTCGTGCCGCTGAGCCTGGCGCAGAT	G	75612	8	0.00010582	-36
129	DEL	GGGGACTCTGCCTCGTGCCGCTGAGCCTGGCGCAGATC	G	75612	29	0.00038359	-37
129	DEL	GGGGACTCTGCCTCGTGCCGCTGAGCCTGGCGCAGATCGGTGAGTGC	G	75612	3	3.97E-05	-46
129	DEL	GGGGACTCTGCCTCGTGCCGCTGAGCCTGGCGCAGATCGGTGAGTGCCC	G	75612	5	6.61E-05	-48
129	DEL	GGGGACTCTGCCTCGTGCCGCTGAGCCTGGCGCAGATCGGTGAGTGCCCGCCGCAGCCTGGGCAGCAAGAT	G	75612	14	0.00018518	-70
129	DEL	GGGGACTCTGCCTCGTGCCGCTGAGCCTGGCGCAGATCGGT	G	75612	15	0.00019841	-40
129	DEL	GGGGACTCTGCCTCGTGCCGCTGAGCCT	G	75612	6	7.94E-05	-27
129	DEL	GGGGACTCTGCCTCGTGCCGCTGAGCCTGGCGCAGATCGGTGAGTGCCCGCCGCAGCCT	G	75612	7	9.26E-05	-58
129	INS	G	GTT	75612	1	1.32E-05	2
129	INS	G	GGT	75612	1	1.32E-05	2
130	REF	G	G	75541	75413	0.99835842	0
130	SNV	G	A	75541	2	2.65E-05	0
130	DEL	GGGACTCTGCCTCGTGCCGCTGAGCCTGGCGCAGATCGGTGAGTGCCCGCCGCAGCCTGGGCAGCAAGATGGGTGCGGGGTGCTCAGCGC	G	75541	7	9.27E-05	-89
130	DEL	GGGACTCTGCCTCGTGCCGCTGAGCCTGGCGCAGATCGGTGAGTGCCCGCCGCAGCCTGGGCA	G	75541	4	5.30E-05	-62
130	DEL	GGGACTCTGCCTCGTGCCGCTGAGCCTGGCGCAGATC	G	75541	72	0.00095318	-36
130	DEL	GGGACTCTGCCTCGTGC	G	75541	1	1.32E-05	-16
130	DEL	GGGACTCTGCCTCGTGCCGCTGA	G	75541	6	7.94E-05	-22
130	DEL	GGGACTCTGCCTCGTGCCGCTGAGCCT	G	75541	9	0.00011915	-26
130	DEL	GGGACTCTGCCTCGTGCCGCTGAGCCTGGCGCAGAT	G	75541	4	5.30E-05	-35
130	DEL	GGGACTCTGCCTCGTGCCGCTGAGCCTGGCGCAGATCGGTGAGTGCCC	G	75541	1	1.32E-05	-47
130	DEL	GGGACTCTGCCTCGTGCCGCTGAGCCTGGCGCAGATCGGTGAGT	G	75541	3	3.97E-05	-43
130	DEL	GGGACTCTGCCTCGTGCCGCTGAGCCTGGCGCAGATCGGTGAGTGCCCGCC	G	75541	6	7.94E-05	-50
130	DEL	GGGACTCTGCCTCGTGCCGCTGAGCCTGGC	G	75541	3	3.97E-05	-29
130	DEL	GGGACTCTGCCTCGTGCCGCTGAGCCTGGCGCAGATCGGTGA	G	75541	6	7.94E-05	-41
131	REF	G	G	75423	75232	0.99757343	0
131	SNV	G	A	75423	7	9.28E-05	0
131	SNV	G	T	75423	6	7.96E-05	0
131	DEL	GGACTCTGCCTCGT	G	75423	1	1.33E-05	-13
131	DEL	GGACTCTGCCTC	G	75423	2	2.65E-05	-11
131	DEL	GGACTCTGCCTCGTGCCGCTGAGCCTGGCGCA	G	75423	45	0.0005967	-31
131	DEL	GGACTCTGCCTCGTGCCGCTGAGCCTGGCGCAGATCGGTGAGTGCCC	G	75423	7	9.28E-05	-46
131	DEL	GGACTCTGCCTCGTGCCGCTGAGCCTGGCGCAGAT	G	75423	7	9.28E-05	-34
131	DEL	GGACTCTGCCTCGTGCCGCT	G	75423	30	0.0003978	-19
131	DEL	GGACTCTGCCTCGTGCCGCTGAGCCTGGCGCAGATCGGT	G	75423	50	0.000663	-38
131	DEL	GGACTCTGCCTCGTGCCGCTGA	G	75423	4	5.30E-05	-21
131	DEL	GGACTCTGCCTCGTGCCGCTGAGCCTGGCGCAGATCGGTGA	G	75423	1	1.33E-05	-40
131	DEL	GGACTCTGCCTCGTGCCGCTGAGCCTGGCGCAGATCGGTGAGTGCCCGCCGCAGCCTGGGCAGCAAGAT	G	75423	7	9.28E-05	-68
131	DEL	GGACTCTGCCTCGTGCCGCTGAGCCTGGCGCAGATCGGTGAGTGCCCGCCGCAGCCTGGGCAGCAA	G	75423	3	3.98E-05	-65
131	DEL	GGACTCTGCCTCGTGCCGCTGAGCCTGGCGCAGATCGGTGAGT	G	75423	3	3.98E-05	-42
131	DEL	GGACTCTGCCTCGTGCCGCTGAGCCTGGCGCAGATCGGTGAGTGCCCGCCGCA	G	75423	2	2.65E-05	-52
131	DEL	GGACTCTGCCTCGTGCCGCTGAGCCTGGCGCAGATCGGTGAGTGCCCGCCGC	G	75423	8	0.00010608	-51
132	REF	G	G	75249	75106	0.99832518	0
132	SNV	G	A	75249	6	7.98E-05	0
132	SNV	G	C	75249	29	0.00038547	0
132	DEL	GACTCTGCCTCGTGCCGCTGAGCCTGGCGCA	G	75249	10	0.00013292	-30
132	DEL	GA	G	75249	1	1.33E-05	-1
132	DEL	GACTCTGCCTCGTGCCGCTGAGCCTGGCGCAGA	G	75249	3	3.99E-05	-32
132	DEL	GACTCTGCCTCGTGCCGCTGAGCCTGGCGCAGATCGGTGAGTGCCCGCCGCAGCC	G	75249	1	1.33E-05	-54
132	DEL	GACTCTGCCTCGTGCCGCTGAGCCTGGCGCAGATCGGTGAGTGCCC	G	75249	3	3.99E-05	-45
132	DEL	GACTCTGCCTCGTGCCGCTGAGCCTGGCGCAGATCGGTGA	G	75249	7	9.31E-05	-39
132	DEL	GACTCTGCCTCGTGCCGCTGAGCCTGGCGCAGATCGGTGAGTGCCCGCCGCAGCCTGGGCAGCAA	G	75249	4	5.32E-05	-64
132	DEL	GACTCTGCCTCGTGCCGCTGAGCCTGGCGCAGATCGGTGAGTGCCCGCCGCAGCCTGGGCA	G	75249	7	9.31E-05	-60
132	DEL	GACTCTGCCTCGTGCCGC	G	75249	11	0.00014621	-17
132	DEL	GACTCTGCCTCGTGCCGCTGAGCCTGGCGCAGATCGGTGAGTGCCCGCCGCAGCCTGGGC	G	75249	30	0.00039877	-59
132	DEL	GACTCTGCCTCGTGCCGCTGA	G	75249	1	1.33E-05	-20
132	DEL	GACTCTGCCTCGTGCCGCTGAGCCTGGCGCAGATCGGTGAGTGC	G	75249	3	3.99E-05	-43
132	INS	G	GC	75249	9	0.00011963	1
132	INS	G	GT	75249	1	1.33E-05	1
133	REF	A	A	75172	74967	0.99737906	0
133	SNV	A	C	75172	5	6.65E-05	0
133	SNV	A	G	75172	2	2.66E-05	0
133	SNV	A	T	75172	5	6.65E-05	0
133	DEL	ACTCTGCCTCGTGCCGCTGAGCCTGGCGCAGATCGGTGAGTG	A	75172	9	0.00011974	-41
133	DEL	ACTCTGCCTCGTGCCGCTGAGCCTGGCGCAGATCGGTGAGTGCCCGC	A	75172	6	7.98E-05	-46
133	DEL	ACTCTGCCTCGTGCCGCT	A	75172	1	1.33E-05	-17
133	DEL	ACTCTGCCTCGTGCCGCTGAGCCTGGCGCAGATCGGTGAGTGC	A	75172	10	0.00013304	-42
133	DEL	ACTCTGCCTCGTGCCGCTGAGCCTGGC	A	75172	8	0.00010643	-26
133	DEL	ACTCTGCCTCGTG	A	75172	27	0.00035921	-12
133	DEL	ACTCTGCCTCGTGCCGCTGAGCCTGG	A	75172	6	7.98E-05	-25
133	DEL	ACTCTGCCTC	A	75172	9	0.00011974	-9
133	DEL	ACTCTGCCTCGTGCCG	A	75172	13	0.00017296	-15
133	DEL	AC	A	75172	5	6.65E-05	-1
133	DEL	ACTCTGCCTCGTGC	A	75172	25	0.00033261	-13
133	DEL	ACTCTGCCTCGTGCCGCTGAGCCTGGCGCAGATCGGTGAGTGCCCGCCGCAGCCTGGGCAGCAAGATGG	A	75172	5	6.65E-05	-68
133	DEL	ACTCTGCCTCGTGCCGCTGAGCCTGGCGCAGATCGGTGAGT	A	75172	3	3.99E-05	-40
133	DEL	ACTCTGCCTCGTGCCGCTGAG	A	75172	8	0.00010643	-20
133	DEL	ACTCTGCCTCGTGCCGCTGAGCCTGGCGCAGATCGGTGAGTGCCCG	A	75172	9	0.00011974	-45
133	DEL	ACTCTGCCTCGTGCC	A	75172	2	2.66E-05	-14
133	DEL	ACTCTGCCTCGTGCCGCTGAGC	A	75172	1	1.33E-05	-21
133	DEL	ACTCTGCCTCGTGCCGCTGAGCCTGGCG	A	75172	6	7.98E-05	-27
133	DEL	ACTCTGCCTCGTGCCGCTGAGCCTGGCGC	A	75172	9	0.00011974	-28
133	DEL	ACTCTGCCTCGTGCCGCTGAGCCTGGCGCAGATCGGTGAGTGCCCGCCGCAGCCTGGGCAGCAAGATGGGTGCGGGGTG	A	75172	3	3.99E-05	-78
133	DEL	ACTCTGC	A	75172	12	0.00015965	-6
133	DEL	ACTCTGCCTCGTGCCGCTGAGCCTGGCGCAGATCGGTGAGTGCCCGCCGCAGC	A	75172	3	3.99E-05	-52
133	INS	A	ACCAAAA	75172	5	6.65E-05	6
134	REF	C	C	74991	74821	0.9979726	0
134	SNV	C	G	74991	6	8.00E-05	0
134	DEL	CTCTGCCTCGT	C	74991	4	5.34E-05	-10
134	DEL	CTCTGCCTCGTGCCGCTGAGCCTGGCGCAGATCGGTGAGTGCCCGCCGCAGCCTGGGCAGCAAGA	C	74991	2	2.67E-05	-64
134	DEL	CTCTGCCTCGTGCCGCTGAGCCTGGCGCAGA	C	74991	105	0.0014005	-30
134	DEL	CTCTGCCTCGTGCCGCTGAGCCTGGCGCAGATCGG	C	74991	4	5.34E-05	-34
134	DEL	CTCTGCCTCGTGCCGCTGAGCCTGGCGCAGATCGGTGAGTGCCCGCCGCAGCCTGGGCAGCAAGATGGG	C	74991	1	1.33E-05	-68
134	DEL	CTCTGCCTCGTGCCGCTGAGCCTGGCG	C	74991	4	5.34E-05	-26
134	DEL	CTCTGCCTCGTG	C	74991	7	9.34E-05	-11
134	DEL	CTCTGCCTCGTGCCGCTGAGCCTGGCGCAGATCGGTGAG	C	74991	9	0.00012004	-38
134	DEL	CTCTGCCTCG	C	74991	6	8.00E-05	-9
134	INS	C	CAAGT	74991	2	2.67E-05	4
134	INS	C	CG	74991	2	2.67E-05	1
135	REF	T	T	74853	74300	0.99286421	0
135	SNV	T	C	74853	17	0.00022717	0
135	SNV	T	G	74853	18	0.00024053	0
135	DEL	TCTGCCTCGTGCCGCTGAGCCTGGCGCAGATCGGTGAGTGCCCG	T	74853	7	9.35E-05	-43
135	DEL	TCTGCCTCGTGCCGCTGAGC	T	74853	90	0.00120266	-19
135	DEL	TCTGCCTCGTG	T	74853	81	0.0010824	-10
135	DEL	TCTGCCTCGTGCCGCTGAGCCTGGCGCAGATCGGTGAGTG	T	74853	20	0.00026726	-39
135	DEL	TCTGCCTCGTGCCG	T	74853	62	0.0008285	-13
135	DEL	TCTGCCTCGTGCCGCTGA	T	74853	5	6.68E-05	-17
135	DEL	TCTGCCTCGTGCCGCTGAGCCTGGCGCAGATC	T	74853	11	0.00014699	-31
135	DEL	TCTGCCTCGTGCCGCTGAGCCTGGCG	T	74853	5	6.68E-05	-25
135	DEL	TCTGCCTCGTGCCGCTGAGCCTGGCGCAGATCGGTGAGTGCC	T	74853	7	9.35E-05	-41
135	DEL	TCTGCCTCGTGCCGCTGAGCCTGGCGCAGA	T	74853	22	0.00029398	-29
135	DEL	TCTGCCTCGTGCCGCTGAGCCTGGCGCAGATCGGTGAGTGC	T	74853	59	0.00078841	-40
135	DEL	TCTGCCTCGTGCCGCTGAGCCTGGC	T	74853	8	0.0001069	-24
135	DEL	TCTGCCTCGTGCCGCTGAGCCTG	T	74853	4	5.35E-05	-22
135	DEL	TCTGCCTCGTGCCGCTGAGCCTGGCGCAGATCGGTGAGTGCCCGCCGCAGCCTGG	T	74853	2	2.67E-05	-54
135	DEL	TCTGCCTCGTGCCGCTGAGCCTGGCGCAGATCGGTGAGTGCCCGCCGCAGCCTGGGCAG	T	74853	6	8.02E-05	-58
135	DEL	TCTGCCTC	T	74853	2	2.67E-05	-7
135	DEL	TCTGCCTCGTGC	T	74853	12	0.00016035	-11
135	DEL	TCTGCC	T	74853	6	8.02E-05	-5
135	DEL	TCTGCCTCGTGCCGCTGAGCCTGGCGCAGATCGGTGAGTGCCCGCCGCAGCCTGGG	T	74853	14	0.00018708	-55
135	DEL	TCTGCCTCGTGCCGCTGAGCCTGGCGCAGATCGGTGAGTGCCCGCCG	T	74853	28	0.00037416	-46
135	DEL	TCTGCCTCGTGCCGCTGAGCCTGGCGCAGATCGGTGAGTGCCCGCC	T	74853	6	8.02E-05	-45
135	DEL	TCTGCCTCGTGCCGCTGAGCCTGGCGCA	T	74853	3	4.01E-05	-27
135	DEL	TCTGCCTCGTGCCGCTGAGCCTGGCGCAGATCGGTGAGTGCCCGCCGCAGC	T	74853	32	0.00042761	-50
135	INS	T	TA	74853	2	2.67E-05	1
135	INS	T	TC	74853	1	1.34E-05	1
135	INS	T	TCG	74853	4	5.35E-05	2
136	REF	C	C	74357	73395	0.98730142	0
136	SNV	C	A	74357	1	1.35E-05	0
136	SNV	C	G	74357	9	0.00012107	0
136	SNV	C	T	74357	4	5.38E-05	0
136	DEL	CTGCCTCGTGCCGCTGAGCCTGGCGCAGATCGGTGAGTGCCCGCCGCAGCCTGGGCAGCAAGATGGGTGCGGGG	C	74357	1	1.35E-05	-73
136	DEL	CTGCCTCGTGCCGCTGAGCCTGGCGCAGATCGGTGA	C	74357	1	1.35E-05	-35
136	DEL	CTGCCTCGTGCCGCT	C	74357	3	4.04E-05	-14
136	DEL	CTGCCTCG	C	74357	270	0.00363201	-7
136	DEL	CTGCCTCGTGCCGCTGAGCCTGGCGCAGATCGG	C	74357	83	0.00111651	-32
136	DEL	CTGCCTCGTGCCGCTGAGCCTGGCGCAG	C	74357	8	0.00010762	-27
136	DEL	CTGCCTCGTGCCGCTGAGCCTGGCGCAGA	C	74357	11	0.00014797	-28
136	DEL	CTGCCTCGTGCCGCTGAGCCTGGCGCAGATCGGTGAGTGCCCGCCGCAGCCTGGGCAGCAAGATGGG	C	74357	9	0.00012107	-66
136	DEL	CTGCCTCGTGCCGCTGAGCCTGGCGCAGATCGGTGAGTGCCCGCCGCAGCCTGGGCAGCAAGA	C	74357	8	0.00010762	-62
136	DEL	CTGCCTCGTGCCGCTG	C	74357	8	0.00010762	-15
136	DEL	CTGCCTCGTGCCGCTGAGCCTGGCGCAGATCGGTGAGTGCCCGCCGCAGCCTGGGCA	C	74357	2	2.69E-05	-56
136	DEL	CTG	C	74357	4	5.38E-05	-2
136	DEL	CTGCCTCGTGCCGCTGAGCCTGGCGCAGATCGGTGAG	C	74357	514	0.00691427	-36
136	DEL	CTGCCTCGT	C	74357	4	5.38E-05	-8
136	INS	C	CA	74357	4	5.38E-05	1
137	REF	T	T	73417	72454	0.98719241	0
137	SNV	T	A	73417	41	0.00055863	0
137	SNV	T	C	73417	5	6.81E-05	0
137	SNV	T	G	73417	3	4.09E-05	0
137	DEL	TGCCTC	T	73417	7	9.54E-05	-5
137	DEL	TGCCTCGTGCCGCTGAGCCTGGCGCAGATCGGTGAGTGCCC	T	73417	144	0.00196201	-40
137	DEL	TGCCTCGTGCCGCTGAGCCTGGCGCAGA	T	73417	5	6.81E-05	-27
137	DEL	TGCCTCGTGCCGCTGAGCCTGGCGCAGATCGGTGAGTGCCCGCCGCAGCCTGG	T	73417	18	0.00024525	-52
137	DEL	TGCCTCGTGCCGCTGAGCCTGGCGCAGATCGGTGAGTGCCCGCCGCAGCCTGGGCAGCAAGATGGGTGCGGGGTGCTCA	T	73417	3	4.09E-05	-78
137	DEL	TGCCTCGTGCCGCTGAGCCTGGCGCAGATCGGTGA	T	73417	5	6.81E-05	-34
137	DEL	TGCCTCGTGCCGCTGAGCCTGGCGCA	T	73417	8	0.000109	-25
137	DEL	TGCCTCGTGCCGCTGA	T	73417	233	0.00317465	-15
137	DEL	TGCCTCGTGCCGCTGAGCCTGGCGCAGATCGGTGAGTGCCCGCCGCA	T	73417	138	0.00188026	-46
137	DEL	TGCCTCGTGCC	T	73417	92	0.00125351	-10
137	DEL	TGCCTCGTGCCGCTGAGCCTGGCG	T	73417	4	5.45E-05	-23
137	DEL	TGCCTCGTGCCGCTGAGCCTGGCGCAGATC	T	73417	33	0.00044963	-29
137	DEL	TGCCTCGTGCCGCTGAGCCTG	T	73417	33	0.00044963	-20
137	DEL	TGCCTCGTGCCGCTGAGCCTGGCGCAGATCGGTGAGTGCCCGCCGCAGCCTGGGCA	T	73417	14	0.00019075	-55
137	DEL	TGCCTCGTG	T	73417	4	5.45E-05	-8
137	DEL	TGCCTCGTGCCGCTGAGCCTGGCGCAGATCGGTGAGTGCCCGCCGCAGCCTG	T	73417	2	2.73E-05	-51
137	DEL	TGCCTCGTGCCGCTGAGCCTGGCGCAGATCGGTGAGTGCCCGCCGCAGCCTGGGCAGCAA	T	73417	7	9.54E-05	-59
137	DEL	TGCCTCGTGCCGCTGAGCCTGGCGCAGATCGGTGAGTGCCCGCC	T	73417	14	0.00019075	-43
137	DEL	TGCCTCGTGCCGCTGAGCCTGGCGCAGATCGGTGAGTGCCCGCCGC	T	73417	3	4.09E-05	-45
137	DEL	TGCCTCGTGCCGCTGAGCCTGGCGCAG	T	73417	12	0.0001635	-26
137	DEL	TGCCTCGTGCCGCTGAGCCTGGC	T	73417	61	0.00083113	-22
137	DEL	TGCCTCGTGCCGCTGAGCCTGGCGCAGATCGGTGAGTGC	T	73417	4	5.45E-05	-38
137	DEL	TGCCTCGTGCCGCTGAGCCTGGCGCAGATCG	T	73417	45	0.00061313	-30
137	INS	T	TA	73417	1	1.36E-05	1
137	INS	T	TGAGCCTGGGGACTCTGA	73417	1	1.36E-05	17
138	REF	G	G	72524	72055	0.99356057	0
138	SNV	G	A	72524	1	1.38E-05	0
138	SNV	G	C	72524	4	5.52E-05	0
138	DEL	GCCTCGTGCCGCTGAGCCTGGCGCAGATCGGTGAGTGCCCGCCGCAGCCTGGGCAGCAAGAT	G	72524	2	2.76E-05	-61
138	DEL	GC	G	72524	6	8.27E-05	-1
138	DEL	GCCTCGTGCCGCTGAGCCTGGCGCAGATCGGTGAGTGCCCGC	G	72524	1	1.38E-05	-41
138	DEL	GCCT	G	72524	4	5.52E-05	-3
138	DEL	GCCTCGTGCCGCTGAGCCTGGCGCAGATCGGTGAGTGCCCGCCGCAGCCT	G	72524	3	4.14E-05	-49
138	DEL	GCCTCGTGCCGCTGAGCCTGGCGCAGATCGGTGAGTGCCCGCCGCAGC	G	72524	2	2.76E-05	-47
138	DEL	GCCTCGTGCCGCTGAGCCTGGCGCAGAT	G	72524	209	0.00288188	-27
138	DEL	GCCTCGTGC	G	72524	86	0.00118585	-8
138	DEL	GCCTCGTGCCGCTGAGCCTGGCGCAGATCGGTGAGTGCCCGCCGCAGCCTGGGCAGCAAGATGGGTGCGGGGT	G	72524	3	4.14E-05	-72
138	DEL	GCCTCGTGCC	G	72524	9	0.0001241	-9
138	DEL	GCCTCGT	G	72524	5	6.89E-05	-6
138	DEL	GCCTCGTGCCGCTGAGCCTGGCGCAGATCGGTGAGTGC	G	72524	11	0.00015168	-37
138	DEL	GCCTCGTGCCGC	G	72524	5	6.89E-05	-11
138	DEL	GCCTCGTGCCGCTGAGCCTGGCGCAGATCGGTGAGTGCCC	G	72524	7	9.65E-05	-39
138	DEL	GCCTCGTGCCGCTGAGCCTGGCGCAGATCGGTGA	G	72524	9	0.0001241	-33
138	DEL	GCCTCGTGCCGCTGAGCCTGGCGCAGATC	G	72524	26	0.00035851	-28
138	DEL	GCCTCGTGCCGCTGAGCCTGGCGCAGA	G	72524	3	4.14E-05	-26
138	DEL	GCCTC	G	72524	5	6.89E-05	-4
138	DEL	GCCTCGTGCCGCTGAGCCTGGCGCAGATCGGTGAGTGCCCGCCGCAGCCTGGGCA	G	72524	7	9.65E-05	-54
138	DEL	GCCTCGTGCCGCTGAGCCTGGCGCAGATCGGTGAGTGCC	G	72524	4	5.52E-05	-38
138	DEL	GCCTCGTGCCGCTGAGC	G	72524	1	1.38E-05	-16
138	INS	G	GA	72524	53	0.00073081	1
138	INS	G	GT	72524	1	1.38E-05	1
139	REF	C	C	72120	71776	0.99549243	0
139	SNV	C	A	72120	12	0.00016643	0
139	SNV	C	G	72120	13	0.0001803	0
139	SNV	C	T	72120	24	0.00033287	0
139	DEL	CCTCGTGCCGCTGAGCCTGGCGCAGATCGGTGA	C	72120	4	5.55E-05	-32
139	DEL	CCTCGTGCCGCTGAGCCT	C	72120	26	0.00036061	-17
139	DEL	CCTCGTGCCGCTGAGCCTGGCGCAGATCGGTGAGTGCCCGCCGCAGCCTGGGCAGCAAGATGGGTGCGGGGTG	C	72120	4	5.55E-05	-72
139	DEL	CCTCGTG	C	72120	19	0.00026352	-6
139	DEL	CCTCGTGCCGCTGAGCCTGG	C	72120	15	0.00020804	-19
139	DEL	CCTCGTGCCGCTGAGCCTGGCGCAGATCGGTGAGTGCCCGCCG	C	72120	6	8.32E-05	-42
139	DEL	CCTCGTGCCGCTGAGCCTGGCGCAGATCGGTGAGTGCCCG	C	72120	7	9.71E-05	-39
139	DEL	CCTCGTGCCGCTGAGCCTGGCGCAGATCGGTGAGTG	C	72120	17	0.00023578	-35
139	DEL	CCTCGTGCCGCTGAGCCTGGCGCAGATCGGTGAGTGCCCGCCGCAGCCTGGGCAGCAAGA	C	72120	2	2.77E-05	-59
139	DEL	CCTCGTGCCGCTG	C	72120	7	9.71E-05	-12
139	DEL	CCTCGTGCCGCTGAGCCTGGCGCAGATCG	C	72120	21	0.00029126	-28
139	DEL	CCTCGTGCCGCTGAGCCTGGCGCAGATCGGTG	C	72120	6	8.32E-05	-31
139	DEL	CCTCGTGCCGCTGAGCCTGGCGCAGATCGGTGAG	C	72120	5	6.94E-05	-33
139	DEL	CCTCGTGCCGCTGAGCCTGGCGCAGATCGGTGAGTGCCCGCCGCAGCCTGGG	C	72120	4	5.55E-05	-51
139	DEL	CCTCGTGCCG	C	72120	1	1.39E-05	-9
139	DEL	CCT	C	72120	1	1.39E-05	-2
139	DEL	CCTCGT	C	72120	22	0.00030513	-5
139	DEL	CCTCGTGCCGCTGAGCCTGGCGCAGATCGG	C	72120	3	4.16E-05	-29
139	DEL	CCTCGTGCCGCTGA	C	72120	1	1.39E-05	-13
139	DEL	CCTCGTGCCGCTGAGCCTGGCGCAGAT	C	72120	51	0.00070734	-26
139	DEL	CCTCGTGCCGCTGAGCCTGGCGCAGATCGGTGAGTGCCCGCCGCAGCCTGGGCA	C	72120	4	5.55E-05	-53
139	DEL	CCTCGTGCCGCTGAGCCTGGCG	C	72120	19	0.00026352	-21
139	DEL	CCTCGTGCCGCTGAGCCTGGCGCAGATCGGTGAGTGCCCGCCGCA	C	72120	2	2.77E-05	-44
139	DEL	CCTCG	C	72120	7	9.71E-05	-4
139	INS	C	CA	72120	22	0.00030513	1
140	REF	C	C	71873	70307	0.97842938	0
140	SNV	C	A	71873	1	1.39E-05	0
140	SNV	C	G	71873	11	0.00015308	0
140	SNV	C	T	71873	4	5.57E-05	0
140	DEL	CTCGTGCCGCTGAGCCTGGCGCAG	C	71873	1	1.39E-05	-23
140	DEL	CTCGTGCCGCTGAGCCTGGCGCAGAT	C	71873	23	0.00032008	-25
140	DEL	CTCGTGCCGCTGAGCCTGGCGCAGATCGGTGAGTGCCCGCCG	C	71873	24	0.000334	-41
140	DEL	CTCGTGCCGCTGAGCCTGGCGCAGATCGGTGAGTGCCCGCCGCAGCCTGGGCAGCA	C	71873	10	0.00013917	-55
140	DEL	CTCGTGCCGCTGAGCCTGGCGCAGA	C	71873	1310	0.01823065	-24
140	DEL	CTCGTGCCGCTGAGCCTGGCGCAGATCGGTGA	C	71873	7	9.74E-05	-31
140	DEL	CTCGTGCCGCT	C	71873	6	8.35E-05	-10
140	DEL	CTCGTGCCGCTGAG	C	71873	9	0.00012525	-13
140	DEL	CTCGTGCCGCTGAGCCTGG	C	71873	24	0.000334	-18
140	DEL	CTCGTGCCGCTG	C	71873	9	0.00012525	-11
140	DEL	CTCGTGCCGCTGAGCCTGGCGCAGATCGGTGAGTGCCCGCCGCAGCCTGGG	C	71873	6	8.35E-05	-50
140	DEL	CTCGTGCCGCTGAGCCTGGCGCAGATCGGT	C	71873	3	4.18E-05	-29
140	DEL	CTCGTGCCGCTGAGCCTGGCGCAGATCGG	C	71873	9	0.00012525	-28
140	DEL	CTCG	C	71873	40	0.00055666	-3
140	DEL	CTCGTGCCGCTGAGCCTGGCGCAGATCGGTGAGTGCCCGCCGCAGCCTGGGCAGCAAGAT	C	71873	1	1.39E-05	-59
140	DEL	CTCGTGCCGCTGAGCCTGGCG	C	71873	23	0.00032008	-20
140	DEL	CTCGTGCCGCTGAGCCTGGCGCAGATCG	C	71873	5	6.96E-05	-27
140	DEL	CTCGT	C	71873	6	8.35E-05	-4
140	INS	C	CCATNNTAACNCACNCT	71873	1	1.39E-05	16
140	INS	C	CCGCGCCCTCCGT	71873	8	0.00011133	12
140	INS	C	CT	71873	4	5.57E-05	1
140	INS	C	CCATGTTAACTCACCCT	71873	5	6.96E-05	16
141	REF	T	T	70348	69809	0.9927191	0
141	SNV	T	A	70348	25	0.00035551	0
141	SNV	T	C	70348	20	0.00028441	0
141	SNV	T	G	70348	11	0.00015643	0
141	DEL	TCGTGCCGCTGAGCCTGGCGCAGATCGGTGAGTGCCCG	T	70348	4	5.69E-05	-37
141	DEL	TCGTGCCGCTGAGCCTGGCGCAGATCGGTGAGTGC	T	70348	1	1.42E-05	-34
141	DEL	TCGTGCC	T	70348	6	8.53E-05	-6
141	DEL	TCGTGCCGCTGAG	T	70348	6	8.53E-05	-12
141	DEL	TCGTGCCGCTGAGCCTGGCGCAGATCGGTGAGTGCCCGCCGCAGCCTGGG	T	70348	9	0.00012798	-49
141	DEL	TCGTGCCGCTGAGCCTGG	T	70348	60	0.00085323	-17
141	DEL	TCGTGCCGCTGAGCCTGGCGCAGATCGGTGAGTGCCCGCCGCAGCCTGGGCAGCAAGATGGGTG	T	70348	4	5.69E-05	-63
141	DEL	TCGTGCCGCTGAGCCTGGCGCAGATCGGTGAGTGCCCGC	T	70348	13	0.00018487	-38
141	DEL	TCGTGCCGCTGAGCCTGGCGCAGATCGGTGAGTGCCCGCCG	T	70348	22	0.00031285	-40
141	DEL	TCGTGCCGCTGAGCCTGGCGCAGATCGGTGAGTGCCC	T	70348	6	8.53E-05	-36
141	DEL	TCGTGCCGCTGAGCCTGGCG	T	70348	17	0.00024175	-19
141	DEL	TCGTGCCGCTGAGCCTGGCGCAGATCGGTGAGTGCCCGCCGCAG	T	70348	3	4.27E-05	-43
141	DEL	TCGTGCCGCTGAGCCTGGCGCAGA	T	70348	6	8.53E-05	-23
141	DEL	TC	T	70348	14	0.00019909	-1
141	DEL	TCGTGCCGCTGAGCCTGGCGCAGATCG	T	70348	12	0.00017065	-26
141	DEL	TCGTGCCGCTGAGC	T	70348	26	0.00036973	-13
141	DEL	TCG	T	70348	1	1.42E-05	-2
141	DEL	TCGTGCCGCTGAGCCTGGCGCAGATCGGTGAGTGCCCGCCGCAGCCTGGGCAGCAAGATGGGTGCGGGGTGCTCA	T	70348	1	1.42E-05	-74
141	DEL	TCGTGCCGCTGAGCCTGGCGCAGATCGGTGAGTGCCCGCCGCA	T	70348	12	0.00017065	-42
141	DEL	TCGTGCCG	T	70348	50	0.00071103	-7
141	DEL	TCGTGCCGCTGAGCCTGGCGCAGATC	T	70348	15	0.00021331	-25
141	DEL	TCGTGCCGCTGAGCCTGGCGCAGATCGGTGAGTGCCCGCCGCAGCCTG	T	70348	3	4.27E-05	-47
141	DEL	TCGTGCCGCTGAGCCTGGCGCAGATCGGTGAGTGCC	T	70348	55	0.00078213	-35
141	DEL	TCGTGC	T	70348	94	0.00133673	-5
141	DEL	TCGTG	T	70348	6	8.53E-05	-4
141	INS	T	TGGGGACTC	70348	8	0.00011376	8
141	INS	T	TCAG	70348	1	1.42E-05	3
141	INS	T	TCAGCTCACTGCAACCTCTG	70348	1	1.42E-05	19
142	REF	C	C	69902	69232	0.99067025	0
142	SNV	C	A	69902	9	0.00012878	0
142	SNV	C	G	69902	50	0.00071547	0
142	SNV	C	T	69902	9	0.00012878	0
142	DEL	CGTGCCGCTGA	C	69902	13	0.00018602	-10
142	DEL	CGTGCCGCTGAGCCTGGCGCAGATCGGTGAGTGCCCGCCGCAGCCTGGGCAGCA	C	69902	3	4.29E-05	-53
142	DEL	CGTGCCGCTG	C	69902	15	0.00021464	-9
142	DEL	CGTGCCGCTGAGCCTGGCGCAGATCGGTGAGTGCCCGCCGCAGCCTGGGCA	C	69902	9	0.00012878	-50
142	DEL	CGTGCCGCTGAGCCT	C	69902	5	7.16E-05	-14
142	DEL	CGTGCCGCTGAGCCTGGCGCAGATCGGTGA	C	69902	31	0.00044359	-29
142	DEL	CGTGCCGCTGAGCCTGGCG	C	69902	7	0.00010017	-18
142	DEL	CGTGCCGCTGAGCCTGGCGCAGATCGGTGAGTGCCCGCCGCAGCCTG	C	69902	8	0.00011448	-46
142	DEL	CGT	C	69902	16	0.00022895	-2
142	DEL	CG	C	69902	1	1.43E-05	-1
142	DEL	CGTGCCGCTGAGCCTGGCGCAG	C	69902	6	8.59E-05	-21
142	DEL	CGTGCCG	C	69902	7	0.00010017	-6
142	DEL	CGTGCCGCTGAGCCTGGCGCAGATCGGTGAG	C	69902	2	2.86E-05	-30
142	DEL	CGTGCCGCTGAGCCTGGCGCAGATCGGTGAGT	C	69902	6	8.59E-05	-31
142	DEL	CGTGCCGCTGAGCCTGGCGCA	C	69902	10	0.00014309	-20
142	DEL	CGTGCCGCTGAGCCTGGCGCAGATCGGTGAGTGCCCGCCGCAGCCTGG	C	69902	3	4.29E-05	-47
142	DEL	CGTGCCGCTGAGCCTG	C	69902	22	0.00031481	-15
142	DEL	CGTGCCGCTGAGCCTGGCGCAGAT	C	69902	13	0.00018602	-23
142	DEL	CGTGCCGCTGAG	C	69902	6	8.59E-05	-11
142	DEL	CGTGCCGCTGAGCCTGGCGCAGATCG	C	69902	319	0.00456471	-25
142	DEL	CGTGCCGCT	C	69902	1	1.43E-05	-8
142	DEL	CGTG	C	69902	1	1.43E-05	-3
142	DEL	CGTGCCGCTGAGCCTGGCGCAGATCGGTGAGTGCCCGCCGCA	C	69902	5	7.16E-05	-41
142	DEL	CGTGCCGCTGAGCCTGGCGCAGATCGG	C	69902	2	2.86E-05	-26
142	DEL	CGTGCCGCTGAGCCTGGCGCAGATCGGTGAGTGCCCGCCGCAGCCTGGGCAG	C	69902	3	4.29E-05	-51
142	INS	C	CTATT	69902	1	1.43E-05	4
142	INS	C	CTGGGGACTCT	69902	1	1.43E-05	10
142	INS	C	CCAG	69902	5	7.16E-05	3
142	INS	C	CG	69902	62	0.00088718	1
142	INS	C	CGGTGA	69902	1	1.43E-05	5
143	REF	G	G	69410	69258	0.99789637	0
143	SNV	G	A	69410	17	0.00024494	0
143	SNV	G	C	69410	7	0.00010086	0
143	SNV	G	T	69410	2	2.88E-05	0
143	DEL	GTGCCGCTGAGCCTGGCGCAGATCGGTGAGTGCCCGCC	G	69410	3	4.32E-05	-37
143	DEL	GTGCCGCTGAGCCTGGCGCAGA	G	69410	10	0.00014408	-21
143	DEL	GTGCCGCTGAGCC	G	69410	1	1.44E-05	-12
143	DEL	GTGCCGC	G	69410	36	0.0005187	-6
143	DEL	GTGCC	G	69410	1	1.44E-05	-4
143	DEL	GTGCCGCT	G	69410	16	0.00023053	-7
143	DEL	GTGCCGCTGAGCCTGGCGCAGATCGGTGAGTGCCCGCCGCAGCCTGGGCAGCAAGAT	G	69410	2	2.88E-05	-56
143	DEL	GTGCCGCTGAGCCTGGCGCAGATC	G	69410	22	0.00031698	-23
143	DEL	GTGCCGCTGAGCCTGGC	G	69410	7	0.00010086	-16
143	DEL	GT	G	69410	2	2.88E-05	-1
143	INS	G	GATA	69410	1	1.44E-05	3
143	INS	G	GTT	69410	2	2.88E-05	2
143	INS	G	GN	69410	1	1.44E-05	1
143	INS	G	GT	69410	9	0.00012968	1
143	INS	G	GGGACTC	69410	1	1.44E-05	6
143	INS	G	GGTGAGTGCC	69410	5	7.20E-05	9
143	INS	G	GAGTTTTGGT	69410	1	1.44E-05	9
144	REF	T	T	69634	68968	0.99059219	0
144	SNV	T	A	69634	23	0.00033035	0
144	SNV	T	C	69634	57	0.00081869	0
144	SNV	T	G	69634	58	0.00083306	0
144	DEL	TGCCGCTGAGCCTGGCGCAGATCGGTGAGTG	T	69634	6	8.62E-05	-30
144	DEL	TGCC	T	69634	6	8.62E-05	-3
144	DEL	TGCCGCTGAGCCTGGCGCAGATCGG	T	69634	6	8.62E-05	-24
144	DEL	TGCCGCTGAGCCTGGCGCA	T	69634	12	0.00017236	-18
144	DEL	TG	T	69634	3	4.31E-05	-1
144	DEL	TGCCGCTGAG	T	69634	1	1.44E-05	-9
144	DEL	TGCCGCTGAGCCTGGCGCAGATCGGTGAGTGCCC	T	69634	7	0.00010054	-33
144	DEL	TGCCGCTG	T	69634	1	1.44E-05	-7
144	DEL	TGCCGCTGAGCCTGGCGC	T	69634	5	7.18E-05	-17
144	DEL	TGCCGCTGA	T	69634	11	0.00015799	-8
144	DEL	TGCCGCTGAGCCTGGCGCAGATCGGTGAGTGCCCGC	T	69634	3	4.31E-05	-35
144	DEL	TGCCGCTGAGC	T	69634	1	1.44E-05	-10
144	DEL	TGCCGCTGAGCCTGGCGCAGATCGGTGAGTGCCCGCCGCAG	T	69634	2	2.87E-05	-40
144	DEL	TGC	T	69634	2	2.87E-05	-2
144	DEL	TGCCGCTGAGCCTGGCGCAGATCG	T	69634	6	8.62E-05	-23
144	DEL	TGCCGCTGAGCCTGGCGCAGATCGGTGAGTGCCCG	T	69634	5	7.18E-05	-34
144	INS	T	TA	69634	32	0.00045962	1
144	INS	T	TC	69634	16	0.00022981	1
144	INS	T	TGCCTGC	69634	1	1.44E-05	6
144	INS	T	TG	69634	382	0.00548669	1
144	INS	T	TGCC	69634	5	7.18E-05	3
144	INS	T	TAN	69634	1	1.44E-05	2
144	INS	T	TCCCCTGA	69634	1	1.44E-05	7
144	INS	T	TGC	69634	1	1.44E-05	2
144	INS	T	TTGAGCCTGGCGCAGATCGGTGAGTGCC	69634	1	1.44E-05	27
145	REF	G	G	69615	69475	0.99807496	0
145	SNV	G	A	69615	4	5.75E-05	0
145	SNV	G	C	69615	31	0.00044534	0
145	SNV	G	T	69615	13	0.00018676	0
145	DEL	GC	G	69615	2	2.87E-05	-1
145	DEL	GCC	G	69615	6	8.62E-05	-2
145	DEL	GCCGCT	G	69615	15	0.00021549	-5
145	DEL	GCCGCTGAGC	G	69615	1	1.44E-05	-9
145	DEL	GCCGC	G	69615	2	2.87E-05	-4
145	DEL	GCCGCTGAGCC	G	69615	1	1.44E-05	-10
145	DEL	GCCGCTGAGCCTGGC	G	69615	9	0.00012929	-14
145	DEL	GCCGCTGAGCCTGGCGCAGATCGGTGAGTGC	G	69615	5	7.18E-05	-30
145	DEL	GCCGCTGAGCCTGGCGCAGAT	G	69615	7	0.00010056	-20
145	DEL	GCCGCTGAGCCTGGCGC	G	69615	14	0.00020112	-16
145	INS	G	GC	69615	1	1.44E-05	1
145	INS	G	GCACTCA	69615	4	5.75E-05	6
145	INS	G	GAGTGC	69615	5	7.18E-05	5
145	INS	G	GAT	69615	7	0.00010056	2
145	INS	G	GACT	69615	6	8.62E-05	3
145	INS	G	GACTCAGCNGC	69615	1	1.44E-05	10
146	REF	C	C	69701	69593	0.99859379	0
146	SNV	C	A	69701	31	0.00044482	0
146	SNV	C	G	69701	32	0.00045917	0
146	SNV	C	T	69701	17	0.00024393	0
146	DEL	CCGCTGAGCCTGG	C	69701	2	2.87E-05	-12
146	DEL	CCGCTGAGCCTGGCGCAGAT	C	69701	2	2.87E-05	-19
146	DEL	CCGCTGAGCCTGGCGCAG	C	69701	4	5.74E-05	-17
146	DEL	CCGCTGAGCCTGGCGCAGA	C	69701	4	5.74E-05	-18
146	INS	C	CG	69701	1	1.44E-05	1
146	INS	C	CAGAT	69701	5	7.18E-05	4
147	REF	C	C	69930	69802	0.99826953	0
147	SNV	C	A	69930	26	0.00037184	0
147	SNV	C	G	69930	1	1.43E-05	0
147	SNV	C	T	69930	4	5.72E-05	0
147	DEL	CGCTG	C	69930	1	1.43E-05	-4
147	DEL	CGCTGAGCCTGGCGCAGATCGGTGAGTGCCCGCCGCAGCCTGGG	C	69930	3	4.29E-05	-43
147	DEL	CG	C	69930	49	0.00070077	-1
147	DEL	CGCTGAGCCTG	C	69930	6	8.58E-05	-10
147	DEL	CGCTGAGCCTGGCGCAGATCGGTGAGTGCCCGCCGCAGCCTGGGCAG	C	69930	10	0.00014301	-46
147	DEL	CGCTGAGCCT	C	69930	1	1.43E-05	-9
147	DEL	CGCTGAGCCTGGCG	C	69930	4	5.72E-05	-13
147	DEL	CGCT	C	69930	5	7.15E-05	-3
147	DEL	CGCTGAGCCTGGCGCAGATCGGTGAGT	C	69930	4	5.72E-05	-26
147	DEL	CGCTGAGCCTGGCGCAGA	C	69930	3	4.29E-05	-17
147	INS	C	CT	69930	3	4.29E-05	1
147	INS	C	CTA	69930	1	1.43E-05	2
148	REF	G	G	69978	69901	0.9990567	0
148	SNV	G	A	69978	41	0.00058599	0
148	SNV	G	C	69978	1	1.43E-05	0
148	SNV	G	T	69978	7	0.00010005	0
148	DEL	GC	G	69978	1	1.43E-05	-1
148	DEL	GCTGAGCCTGGCGCAGAT	G	69978	5	7.15E-05	-17
148	INS	G	GA	69978	6	8.58E-05	1
148	INS	G	GAT	69978	5	7.15E-05	2
149	REF	C	C	70156	69970	0.99757628	0
149	SNV	C	A	70156	12	0.00017109	0
149	SNV	C	G	70156	44	0.00062732	0
149	SNV	C	T	70156	3	4.28E-05	0
149	DEL	CTGAGCCTGGCGCAGATCGGTGA	C	70156	7	9.98E-05	-22
149	DEL	CTGAGCCTGGCGCAGATCGGTG	C	70156	6	8.55E-05	-21
149	DEL	CTGAGCCTGGCGCAGATCGGTGAGTGCCCGCCGCAGCCTGG	C	70156	4	5.70E-05	-40
149	DEL	CTGAGCCTGGCGCAGATCGGTGAG	C	70156	5	7.13E-05	-23
149	DEL	CT	C	70156	1	1.43E-05	-1
149	DEL	CTGAGCCTGG	C	70156	16	0.00022812	-9
149	DEL	CTG	C	70156	53	0.00075563	-2
149	DEL	CTGAGCCTGGCG	C	70156	8	0.00011406	-11
149	DEL	CTGAGCCTGGCGCAGATCGG	C	70156	3	4.28E-05	-19
149	INS	C	CCTGGGGACTCTGCCTCG	70156	5	7.13E-05	17
149	INS	C	CT	70156	1	1.43E-05	1
149	INS	C	CG	70156	2	2.85E-05	1
150	REF	T	T	70108	70036	0.99931511	0
150	SNV	T	A	70108	36	0.00051367	0
150	SNV	T	C	70108	6	8.56E-05	0
150	DEL	TGAGCCTGGCGCAGATCGGTGAGTGCCCGCC	T	70108	1	1.43E-05	-30
150	DEL	TGAGC	T	70108	1	1.43E-05	-4
150	DEL	TGAGCCTGGCGCAGATCGGTGAGTGCCCGCCGCA	T	70108	4	5.71E-05	-33
151	REF	G	G	70180	70020	0.99781967	0
151	SNV	G	A	70180	8	0.000114	0
151	SNV	G	C	70180	53	0.00075528	0
151	SNV	G	T	70180	5	7.13E-05	0
151	DEL	GA	G	70180	5	7.13E-05	-1
151	DEL	GAGCCTGGCGC	G	70180	7	9.98E-05	-10
151	DEL	GAGCCTGGCGCAGATCGGTGAGTGCCCGCCGC	G	70180	72	0.00102604	-31
151	INS	G	GC	70180	2	2.85E-05	1
151	INS	G	GCCGC	70180	1	1.43E-05	4
152	REF	A	A	70302	70212	0.99906087	0
152	SNV	A	C	70302	11	0.00015652	0
152	SNV	A	G	70302	10	0.00014229	0
152	SNV	A	T	70302	16	0.00022767	0
152	DEL	AGCCTGGCGCAGATCG	A	70302	2	2.85E-05	-15
152	DEL	AGCCTGGCGCAGATCGGTGAGT	A	70302	9	0.00012806	-21
152	INS	A	AGT	70302	18	0.00025613	2
153	REF	G	G	70578	70475	0.99865382	0
153	SNV	G	A	70578	4	5.67E-05	0
153	SNV	G	C	70578	41	0.00058098	0
153	SNV	G	T	70578	1	1.42E-05	0
153	DEL	GCC	G	70578	19	0.00026924	-2
153	DEL	GCCTGGC	G	70578	6	8.50E-05	-6
153	DEL	GCCTGGCGCAGATC	G	70578	3	4.25E-05	-13
153	DEL	GCCTGGCGCAGA	G	70578	9	0.00012753	-11
153	INS	G	GTGAAACTC	70578	6	8.50E-05	8
153	INS	G	GTC	70578	6	8.50E-05	2
154	REF	C	C	70571	70478	0.99876709	0
154	SNV	C	G	70571	9	0.00012754	0
154	SNV	C	T	70571	62	0.00087862	0
154	DEL	CCTGGCGCAGA	C	70571	5	7.09E-05	-10
154	DEL	CCTGGCGCAGAT	C	70571	6	8.50E-05	-11
154	DEL	CCT	C	70571	5	7.09E-05	-2
155	REF	C	C	70676	70594	0.99908009	0
155	SNV	C	A	70676	20	0.00028305	0
155	SNV	C	T	70676	4	5.66E-05	0
155	DEL	CTGGCGCAGA	C	70676	7	9.91E-05	-9
155	DEL	CTGGCGCAGATCGGTGAGTGCCCGCCGCAGCCTGGGCAGCAAGATGGGTGCGGGGTGCTCAGCGCGGACCCGG	C	70676	1	1.42E-05	-72
155	DEL	CTGGCGCAGATCGGTGAG	C	70676	2	2.83E-05	-17
155	DEL	CTGG	C	70676	14	0.00019813	-3
155	DEL	CTGGCGCAGATCGG	C	70676	16	0.00022644	-13
155	DEL	CT	C	70676	1	1.42E-05	-1
156	REF	T	T	70656	70488	0.99796126	0
156	SNV	T	A	70656	32	0.00045305	0
156	SNV	T	C	70656	31	0.00043889	0
156	SNV	T	G	70656	2	2.83E-05	0
156	DEL	TGGCGCAGATCGGTGAGTGCCCGCCGCAGCCTGGGCAGCAAGATGGGTGCGGGGTGCTCAGCGCGGACCC	T	70656	2	2.83E-05	-69
156	DEL	TGGCGCAGATC	T	70656	73	0.00103353	-10
156	DEL	TGGCGCAGATCGGTGAGTGCCCGCCGCAGCCTGGGCAGCAA	T	70656	3	4.25E-05	-40
156	DEL	TGGCGCAGATCGGTGAGTGCCCGCCGCAGCCTG	T	70656	1	1.42E-05	-32
157	REF	G	G	70629	70524	0.99889522	0
157	SNV	G	A	70629	6	8.50E-05	0
157	SNV	G	T	70629	5	7.08E-05	0
157	DEL	GGCGCAGAT	G	70629	16	0.00022662	-8
157	DEL	GGCGCAGATCGGTGA	G	70629	2	2.83E-05	-14
157	DEL	GGCGCAGATCGGTGAGTGCCC	G	70629	5	7.08E-05	-20
157	DEL	GGCGCAGATCGGTGAGTGCCCGCC	G	70629	4	5.67E-05	-23
157	DEL	GGC	G	70629	13	0.00018413	-2
157	DEL	GGCGCAGATC	G	70629	13	0.00018413	-9
157	DEL	GGCGCAGATCGGTGAGTGC	G	70629	7	9.92E-05	-18
157	INS	G	GTGAGTGAGTGAGTGCTA	70629	7	9.92E-05	17
158	REF	G	G	70640	70377	0.99643206	0
158	SNV	G	A	70640	18	0.00025485	0
158	SNV	G	C	70640	32	0.00045307	0
158	DEL	GCGCAGATCGGTGA	G	70640	5	7.08E-05	-13
158	DEL	GC	G	70640	24	0.0003398	-1
158	DEL	GCGCAGATC	G	70640	30	0.00042475	-8
158	DEL	GCGCAGATCGGTGAGTGCC	G	70640	11	0.00015574	-18
158	DEL	GCGC	G	70640	7	9.91E-05	-3
158	DEL	GCGCAGATCGGTGAGTGCCCGC	G	70640	10	0.00014158	-21
158	DEL	GCGCAGATCGGTGAGTGCCCGCC	G	70640	10	0.00014158	-22
158	DEL	GCGCAGAT	G	70640	83	0.00117515	-7
158	DEL	GCGCA	G	70640	1	1.42E-05	-4
158	INS	G	GGGA	70640	6	8.50E-05	3
158	INS	G	GGGACTCTGC	70640	6	8.50E-05	9
158	INS	G	GGGACTCA	70640	9	0.00012743	7
159	REF	C	C	70632	70523	0.99858403	0
159	SNV	C	A	70632	10	0.0001416	0
159	SNV	C	G	70632	25	0.00035399	0
159	SNV	C	T	70632	17	0.00024071	0
159	DEL	CGCAGATCGGTGAG	C	70632	7	9.91E-05	-13
159	DEL	CGCAGAT	C	70632	12	0.00016992	-6
159	DEL	CGCAGATCGGTGAGT	C	70632	15	0.0002124	-14
159	DEL	CGCAGATCG	C	70632	5	7.08E-05	-8
159	INS	C	CA	70632	7	9.91E-05	1
159	INS	C	CT	70632	1	1.42E-05	1
159	INS	C	CG	70632	1	1.42E-05	1
160	REF	G	G	70730	70624	0.99861429	0
160	SNV	G	A	70730	8	0.00011312	0
160	SNV	G	C	70730	35	0.0004949	0
160	SNV	G	T	70730	17	0.00024038	0
160	DEL	GC	G	70730	11	0.00015554	-1
160	DEL	GCAGATC	G	70730	8	0.00011312	-6
160	DEL	GCAGAT	G	70730	7	9.90E-05	-5
160	INS	G	GA	70730	9	0.00012726	1
160	INS	G	GACTCTGC	70730	3	4.24E-05	7
161	REF	C	C	70800	70718	0.99888413	0
161	SNV	C	A	70800	17	0.00024012	0
161	SNV	C	G	70800	1	1.41E-05	0
161	DEL	CAG	C	70800	1	1.41E-05	-2
161	DEL	CAGATCGGTGAGTGCCCGCCGCAGCCTGGGCAGCA	C	70800	8	0.000113	-34
161	DEL	CAGATCGGTGAGT	C	70800	6	8.48E-05	-12
161	DEL	CAGATCGGTG	C	70800	3	4.24E-05	-9
161	DEL	CAGA	C	70800	10	0.00014125	-3
161	DEL	CAGAT	C	70800	16	0.000226	-4
161	INS	C	CA	70800	14	0.00019775	1
161	INS	C	CAGCA	70800	3	4.24E-05	4
162	REF	A	A	70809	70678	0.99860124	0
162	SNV	A	C	70809	5	7.06E-05	0
162	SNV	A	G	70809	12	0.00016955	0
162	SNV	A	T	70809	15	0.00021193	0
162	DEL	AGATCGG	A	70809	1	1.41E-05	-6
162	DEL	AGATCGGTGAGTGCCCGC	A	70809	23	0.00032496	-17
162	DEL	AGATCGGTGAGTGCCCGCC	A	70809	4	5.65E-05	-18
162	DEL	AGATCGGTGAGTG	A	70809	4	5.65E-05	-12
162	DEL	AGATCGGT	A	70809	3	4.24E-05	-7
162	DEL	AGATC	A	70809	32	0.00045212	-4
163	REF	G	G	70839	70773	0.99922347	0
163	SNV	G	A	70839	2	2.82E-05	0
163	SNV	G	C	70839	8	0.00011295	0
163	DEL	GATCGGTGA	G	70839	4	5.65E-05	-8
163	DEL	GAT	G	70839	23	0.00032473	-2
163	DEL	GATC	G	70839	9	0.00012707	-3
163	INS	G	GT	70839	8	0.00011295	1
163	INS	G	GCCC	70839	1	1.41E-05	3
164	REF	A	A	70840	70732	0.99870101	0
164	SNV	A	C	70840	24	0.00033887	0
164	SNV	A	G	70840	2	2.82E-05	0
164	SNV	A	T	70840	12	0.00016943	0
164	DEL	ATCG	A	70840	14	0.00019767	-3
164	DEL	ATCGGT	A	70840	9	0.00012708	-5
164	DEL	AT	A	70840	7	9.88E-05	-1
164	DEL	ATCGG	A	70840	9	0.00012708	-4
164	INS	A	AC	70840	11	0.00015531	1
164	INS	A	AGTC	70840	3	4.24E-05	3
164	INS	A	AACTCTGCC	70840	1	1.41E-05	8
165	REF	T	T	72340	72237	0.99886613	0
165	SNV	T	A	72340	9	0.00012445	0
165	SNV	T	C	72340	13	0.00017976	0
165	SNV	T	G	72340	51	0.00070521	0
165	DEL	TCGGTGAGTGCCCGCCGCAGC	T	72340	1	1.38E-05	-20
165	DEL	TCGGTGAGTGCCC	T	72340	4	5.53E-05	-12
165	DEL	TCGGTGAGTG	T	72340	2	2.77E-05	-9
165	INS	T	TGGTG	72340	2	2.77E-05	4
166	REF	C	C	72856	72765	0.99879209	0
166	SNV	C	A	72856	17	0.00023335	0
166	SNV	C	G	72856	36	0.00049415	0
166	SNV	C	T	72856	20	0.00027453	0
166	DEL	CGGTGAG	C	72856	2	2.75E-05	-6
166	INS	C	CA	72856	2	2.75E-05	1
166	INS	C	CCCT	72856	4	5.49E-05	3
166	INS	C	CCG	72856	2	2.75E-05	2
166	INS	C	CACCGA	72856	2	2.75E-05	5
166	INS	C	CN	72856	1	1.37E-05	1
166	INS	C	CT	72856	2	2.75E-05	1
167	REF	G	G	73320	73250	0.99935877	0
167	SNV	G	A	73320	38	0.00051844	0
167	SNV	G	C	73320	3	4.09E-05	0
167	SNV	G	T	73320	5	6.82E-05	0
167	DEL	GGTGAGTGCCCGC	G	73320	1	1.36E-05	-12
168	REF	G	G	73755	73699	0.99932202	0
168	SNV	G	A	73755	10	0.0001356	0
168	SNV	G	C	73755	32	0.0004339	0
168	DEL	GTGAGTGCCC	G	73755	4	5.42E-05	-9
168	DEL	GT	G	73755	1	1.36E-05	-1
168	INS	G	GCC	73755	3	4.07E-05	2
169	REF	T	T	73911	73824	0.99891751	0
169	SNV	T	A	73911	26	0.00035181	0
169	SNV	T	C	73911	3	4.06E-05	0
169	SNV	T	G	73911	27	0.00036534	0
169	DEL	TGAGTGCCCGCC	T	73911	6	8.12E-05	-11
169	DEL	TGAGTGC	T	73911	6	8.12E-05	-6
169	DEL	TG	T	73911	5	6.77E-05	-1
169	INS	T	TGCG	73911	7	9.47E-05	3
170	REF	G	G	73987	73929	0.99936466	0
170	SNV	G	A	73987	2	2.70E-05	0
170	SNV	G	C	73987	25	0.00033795	0
170	SNV	G	T	73987	5	6.76E-05	0
170	DEL	GAGTGCCCGCCGC	G	73987	6	8.11E-05	-12
170	DEL	GAGTGCCC	G	73987	8	0.00010814	-7
170	INS	G	GC	73987	1	1.35E-05	1
171	REF	A	A	74010	73924	0.99908098	0
171	SNV	A	C	74010	4	5.41E-05	0
171	SNV	A	G	74010	16	0.00021624	0
171	SNV	A	T	74010	24	0.00032436	0
171	DEL	AGTGCCCGCCGCAGCCTGGGCAGCAAGATGG	A	74010	5	6.76E-05	-30
171	DEL	AGT	A	74010	1	1.35E-05	-2
171	DEL	AGTGCCCGCCGCAGCC	A	74010	9	0.00012163	-15
171	DEL	AGTGCCCGC	A	74010	9	0.00012163	-8
172	REF	G	G	74085	74037	0.99946002	0
172	SNV	G	A	74085	6	8.10E-05	0
172	SNV	G	C	74085	31	0.00041848	0
172	DEL	GT	G	74085	1	1.35E-05	-1
172	INS	G	GC	74085	2	2.70E-05	1
173	REF	T	T	74631	74593	0.99953101	0
173	SNV	T	A	74631	11	0.0001474	0
173	SNV	T	C	74631	4	5.36E-05	0
173	DEL	TGCCCGC	T	74631	6	8.04E-05	-6
173	DEL	TG	T	74631	6	8.04E-05	-1
173	DEL	TGCCCGCC	T	74631	7	9.38E-05	-7
173	INS	T	TC	74631	1	1.34E-05	1
174	REF	G	G	74669	74632	0.99961158	0
174	SNV	G	A	74669	1	1.34E-05	0
174	SNV	G	C	74669	10	0.00013394	0
174	SNV	G	T	74669	13	0.00017412	0
174	DEL	GC	G	74669	1	1.34E-05	-1
174	DEL	GCCC	G	74669	3	4.02E-05	-3
174	INS	G	GCC	74669	1	1.34E-05	2
175	REF	C	C	74731	74678	0.99939778	0
175	SNV	C	G	74731	14	0.00018736	0
175	SNV	C	T	74731	16	0.00021412	0
175	DEL	CCCGCCGCAGCCTGGGCAGCAAGA	C	74731	1	1.34E-05	-23
175	DEL	CCCG	C	74731	9	0.00012044	-3
175	INS	C	CA	74731	2	2.68E-05	1
175	INS	C	CAAG	74731	3	4.02E-05	3
176	REF	C	C	74827	74819	0.99994654	0
176	SNV	C	T	74827	3	4.01E-05	0
176	INS	C	CAGG	74827	1	1.34E-05	3
177	REF	C	C	74952	74922	0.99970645	0
177	SNV	C	T	74952	15	0.00020015	0
177	DEL	CG	C	74952	7	9.34E-05	-1
178	REF	G	G	75190	75162	0.99981377	0
178	SNV	G	A	75190	8	0.00010642	0
178	SNV	G	C	75190	5	6.65E-05	0
178	SNV	G	T	75190	1	1.33E-05	0
179	REF	C	C	75243	75213	0.9996943	0
179	SNV	C	A	75243	13	0.00017279	0
179	SNV	C	T	75243	1	1.33E-05	0
179	INS	C	CA	75243	8	0.00010633	1
179	INS	C	CTT	75243	1	1.33E-05	2
180	REF	C	C	75865	75839	0.99971	0
180	SNV	C	A	75865	4	5.27E-05	0
180	SNV	C	G	75865	1	1.32E-05	0
180	SNV	C	T	75865	12	0.00015818	0
180	DEL	CGCAGCCTGG	C	75865	3	3.96E-05	-9
180	INS	C	CGCAGCCTGG	75865	2	2.64E-05	9
181	REF	G	G	75933	75902	0.9997234	0
181	SNV	G	A	75933	2	2.63E-05	0
181	SNV	G	C	75933	7	9.22E-05	0
181	SNV	G	T	75933	9	0.00011854	0
181	DEL	GC	G	75933	1	1.32E-05	-1
181	INS	G	GA	75933	1	1.32E-05	1
181	INS	G	GC	75933	1	1.32E-05	1
182	REF	C	C	76012	76005	0.99994737	0
182	SNV	C	G	76012	1	1.32E-05	0
182	SNV	C	T	76012	1	1.32E-05	0
182	DEL	CAGCCTGGGCAGCA	C	76012	2	2.63E-05	-13
183	REF	A	A	76100	76065	0.99973714	0
183	SNV	A	C	76100	5	6.57E-05	0
183	SNV	A	G	76100	1	1.31E-05	0
183	SNV	A	T	76100	9	0.00011829	0
183	DEL	AGCCTG	A	76100	5	6.57E-05	-5
184	REF	G	G	76259	76243	0.99984263	0
184	SNV	G	A	76259	1	1.31E-05	0
184	SNV	G	C	76259	1	1.31E-05	0
184	SNV	G	T	76259	5	6.56E-05	0
184	DEL	GCCT	G	76259	4	5.25E-05	-3
184	INS	G	GTGC	76259	1	1.31E-05	3
185	REF	C	C	76264	76249	0.9999082	0
185	SNV	C	A	76264	1	1.31E-05	0
185	SNV	C	T	76264	6	7.87E-05	0
186	REF	C	C	76302	76274	0.99969855	0
186	SNV	C	A	76302	5	6.55E-05	0
186	DEL	CTGGGCAGCAAGA	C	76302	5	6.55E-05	-12
186	DEL	CTGGGCA	C	76302	1	1.31E-05	-6
186	DEL	CTGGG	C	76302	7	9.18E-05	-4
186	INS	C	CTGGGCAGCAAGA	76302	5	6.55E-05	12
187	REF	T	T	76296	76271	0.99976406	0
187	SNV	T	A	76296	3	3.93E-05	0
187	SNV	T	C	76296	1	1.31E-05	0
187	SNV	T	G	76296	3	3.93E-05	0
187	DEL	TGGGCAGCAAGA	T	76296	4	5.24E-05	-11
187	DEL	TG	T	76296	7	9.18E-05	-1
188	REF	G	G	76299	76275	0.99976407	0
188	SNV	G	A	76299	1	1.31E-05	0
188	SNV	G	T	76299	12	0.00015729	0
188	INS	G	GA	76299	2	2.62E-05	1
188	INS	G	GCA	76299	2	2.62E-05	2
188	INS	G	GN	76299	1	1.31E-05	1
189	REF	G	G	76329	76297	0.99973794	0
189	SNV	G	A	76329	3	3.93E-05	0
189	SNV	G	C	76329	1	1.31E-05	0
189	SNV	G	T	76329	4	5.24E-05	0
189	DEL	GGCA	G	76329	9	0.00011793	-3
189	DEL	GGCAGCAAGATGGGTGCGGGGTGCTCAGCGC	G	76329	2	2.62E-05	-30
189	INS	G	GAGT	76329	1	1.31E-05	3
190	REF	G	G	76360	76335	0.99980354	0
190	SNV	G	A	76360	8	0.00010478	0
190	SNV	G	C	76360	1	1.31E-05	0
190	SNV	G	T	76360	2	2.62E-05	0
190	INS	G	GGACCATCT	76360	4	5.24E-05	8
191	REF	C	C	76404	76383	0.99979057	0
191	SNV	C	A	76404	2	2.62E-05	0
191	SNV	C	G	76404	1	1.31E-05	0
191	SNV	C	T	76404	8	0.00010471	0
191	INS	C	CA	76404	5	6.55E-05	1
192	REF	A	A	76433	76383	0.99952891	0
192	SNV	A	C	76433	15	0.00019629	0
192	SNV	A	G	76433	7	9.16E-05	0
192	SNV	A	T	76433	9	0.00011777	0
192	DEL	AGC	A	76433	3	3.93E-05	-2
192	DEL	AG	A	76433	1	1.31E-05	-1
192	DEL	AGCAAGATGGGTGCGGGGTGCTCAGCGCGGACCCGG	A	76433	1	1.31E-05	-35
193	REF	G	G	76487	76465	0.9997908	0
193	SNV	G	A	76487	7	9.15E-05	0
193	SNV	G	C	76487	7	9.15E-05	0
193	SNV	G	T	76487	1	1.31E-05	0
193	INS	G	GCA	76487	1	1.31E-05	2
194	REF	C	C	76507	76494	0.99986929	0
194	SNV	C	G	76507	2	2.61E-05	0
194	SNV	C	T	76507	7	9.15E-05	0
194	INS	C	CG	76507	1	1.31E-05	1
195	REF	A	A	76512	76467	0.99968624	0
195	SNV	A	C	76512	8	0.00010459	0
195	SNV	A	G	76512	1	1.31E-05	0
195	DEL	AAGATGG	A	76512	4	5.23E-05	-6
195	DEL	AAGAT	A	76512	10	0.00013073	-4
195	INS	A	AG	76512	1	1.31E-05	1
196	REF	A	A	76527	76495	0.99981701	0
196	SNV	A	C	76527	2	2.61E-05	0
196	SNV	A	G	76527	11	0.00014377	0
196	SNV	A	T	76527	1	1.31E-05	0
197	REF	G	G	76546	76537	0.99997387	0
197	SNV	G	C	76546	2	2.61E-05	0
198	REF	A	A	76546	76508	0.99988238	0
198	SNV	A	C	76546	3	3.92E-05	0
198	SNV	A	G	76546	6	7.84E-05	0
199	REF	T	T	76588	76566	0.99979107	0
199	SNV	T	C	76588	3	3.92E-05	0
199	SNV	T	G	76588	2	2.61E-05	0
199	DEL	TG	T	76588	10	0.00013058	-1
199	INS	T	TG	76588	1	1.31E-05	1
200	REF	G	G	76615	76594	0.99988251	0
200	SNV	G	A	76615	1	1.31E-05	0
200	SNV	G	T	76615	1	1.31E-05	0
200	DEL	GGGTGC	G	76615	5	6.53E-05	-5
200	INS	G	GGA	76615	2	2.61E-05	2
201	REF	G	G	76620	76601	0.99986947	0
201	SNV	G	A	76620	6	7.83E-05	0
201	SNV	G	C	76620	4	5.22E-05	0
202	REF	G	G	76634	76618	0.99985645	0
202	SNV	G	A	76634	2	2.61E-05	0
202	SNV	G	C	76634	5	6.53E-05	0
202	SNV	G	T	76634	4	5.22E-05	0
203	REF	T	T	76644	76615	0.9998434	0
203	SNV	T	A	76644	1	1.31E-05	0
203	SNV	T	C	76644	3	3.92E-05	0
203	SNV	T	G	76644	6	7.83E-05	0
203	INS	T	TGCGGGGTGCTCA	76644	2	2.61E-05	12
204	REF	G	G	76644	76626	0.9999478	0
204	SNV	G	T	76644	1	1.31E-05	0
204	DEL	GC	G	76644	1	1.31E-05	-1
204	INS	G	GN	76644	2	2.61E-05	1
205	REF	C	C	76646	76623	0.99973905	0
205	SNV	C	G	76646	1	1.31E-05	0
205	SNV	C	T	76646	13	0.00016962	0
205	DEL	CGGGGTGCTCAGCGCGGACCCGGCGGCAGCCCCTCCGGCTGAGTCGGCCCT	C	76646	4	5.22E-05	-50
205	DEL	CG	C	76646	1	1.31E-05	-1
205	INS	C	CT	76646	1	1.31E-05	1
206	REF	G	G	76651	76635	0.99994781	0
206	SNV	G	A	76651	2	2.61E-05	0
206	SNV	G	T	76651	2	2.61E-05	0
207	REF	G	G	76652	76637	0.99992171	0
207	SNV	G	A	76652	5	6.52E-05	0
207	SNV	G	T	76652	1	1.31E-05	0
208	REF	G	G	76653	76641	0.99992172	0
208	SNV	G	C	76653	5	6.52E-05	0
208	SNV	G	T	76653	1	1.31E-05	0
209	REF	G	G	76653	76641	0.99993477	0
209	SNV	G	C	76653	5	6.52E-05	0
210	REF	T	T	76654	76639	0.99994781	0
210	SNV	T	C	76654	3	3.91E-05	0
210	SNV	T	G	76654	1	1.31E-05	0
211	REF	G	G	76657	76644	0.99993477	0
211	SNV	G	A	76657	3	3.91E-05	0
211	SNV	G	C	76657	1	1.31E-05	0
211	DEL	GC	G	76657	1	1.31E-05	-1
212	REF	C	C	76663	76659	1	0
213	REF	T	T	76664	76628	0.99981733	0
213	SNV	T	A	76664	1	1.31E-05	0
213	SNV	T	C	76664	12	0.00015657	0
213	INS	T	TG	76664	1	1.31E-05	1
214	REF	C	C	76665	76653	0.99996086	0
214	SNV	C	T	76665	1	1.31E-05	0
214	INS	C	CA	76665	1	1.31E-05	1
214	INS	C	CN	76665	1	1.31E-05	1
215	REF	A	A	76665	76563	0.99896923	0
215	SNV	A	C	76665	1	1.31E-05	0
215	SNV	A	G	76665	7	9.13E-05	0
215	SNV	A	T	76665	71	0.00092639	0
216	REF	G	G	76669	76658	0.99993478	0
216	SNV	G	A	76669	3	3.91E-05	0
216	SNV	G	T	76669	1	1.30E-05	0
216	DEL	GC	G	76669	1	1.30E-05	-1
217	REF	C	C	76668	76641	0.99973911	0
217	SNV	C	T	76668	10	0.00013044	0
217	DEL	CGCGGACCCG	C	76668	5	6.52E-05	-9
217	INS	C	CGCGGACCCG	76668	4	5.22E-05	9
217	INS	C	CT	76668	1	1.30E-05	1
218	REF	G	G	76664	76645	0.99993477	0
218	SNV	G	C	76664	2	2.61E-05	0
218	SNV	G	T	76664	3	3.91E-05	0
219	REF	C	C	76664	76654	0.99993478	0
219	SNV	C	T	76664	2	2.61E-05	0
219	INS	C	CT	76664	3	3.91E-05	1
220	REF	G	G	76672	76662	0.99994783	0
220	SNV	G	A	76672	2	2.61E-05	0
220	SNV	G	C	76672	1	1.30E-05	0
220	SNV	G	T	76672	1	1.30E-05	0
221	REF	G	G	76677	76657	0.99984348	0
221	SNV	G	A	76677	11	0.00014347	0
221	SNV	G	T	76677	1	1.30E-05	0
222	REF	A	A	76677	76634	0.99973909	0
222	SNV	A	C	76677	2	2.61E-05	0
222	SNV	A	G	76677	7	9.13E-05	0
222	SNV	A	T	76677	4	5.22E-05	0
222	DEL	ACCCGGCGGCAGC	A	76677	5	6.52E-05	-12
222	DEL	ACCCGGCGGCAGCCC	A	76677	1	1.31E-05	-14
222	INS	A	AC	76677	1	1.31E-05	1
223	REF	C	C	76671	76663	1	0
224	REF	C	C	76671	76665	0.99998696	0
224	SNV	C	T	76671	1	1.30E-05	0
225	REF	C	C	76671	76665	0.99997391	0
225	SNV	C	T	76671	2	2.61E-05	0
226	REF	G	G	76673	76654	0.99983044	0
226	SNV	G	A	76673	10	0.00013043	0
226	SNV	G	T	76673	3	3.91E-05	0
227	REF	G	G	76678	76655	0.99994782	0
227	SNV	G	T	76678	3	3.91E-05	0
227	INS	G	GA	76678	1	1.30E-05	1
228	REF	C	C	76681	76665	0.99989566	0
228	SNV	C	G	76681	7	9.13E-05	0
228	SNV	C	T	76681	1	1.30E-05	0
229	REF	G	G	76682	76665	0.99994783	0
229	SNV	G	A	76682	1	1.30E-05	0
229	SNV	G	C	76682	1	1.30E-05	0
229	SNV	G	T	76682	1	1.30E-05	0
229	INS	G	GT	76682	1	1.30E-05	1
230	REF	G	G	76684	76674	0.99993479	0
230	SNV	G	A	76684	1	1.30E-05	0
230	INS	G	GA	76684	4	5.22E-05	1
231	REF	C	C	76694	76686	0.99997392	0
231	SNV	C	G	76694	1	1.30E-05	0
231	SNV	C	T	76694	1	1.30E-05	0
232	REF	A	A	76694	76656	0.99984348	0
232	SNV	A	C	76694	3	3.91E-05	0
232	SNV	A	G	76694	6	7.83E-05	0
232	DEL	AGCCCCTCCGGCTGAGTCGGCCCTGGG	A	76694	3	3.91E-05	-26
233	REF	G	G	76703	76694	0.99998696	0
233	SNV	G	T	76703	1	1.30E-05	0
234	REF	C	C	76704	76697	0.99998696	0
234	SNV	C	T	76704	1	1.30E-05	0
235	REF	C	C	76709	76701	0.99998696	0
235	SNV	C	G	76709	1	1.30E-05	0
236	REF	C	C	76718	76715	0.99998696	0
236	INS	C	CG	76718	1	1.30E-05	1
237	REF	C	C	76728	76721	0.99997393	0
237	SNV	C	T	76728	2	2.61E-05	0
238	REF	T	T	76728	76631	0.99962171	0
238	SNV	T	A	76728	4	5.22E-05	0
238	SNV	T	C	76728	23	0.00030003	0
238	SNV	T	G	76728	2	2.61E-05	0
239	REF	C	C	76728	76714	0.99994786	0
239	SNV	C	G	76728	1	1.30E-05	0
239	SNV	C	T	76728	3	3.91E-05	0
240	REF	C	C	76728	76716	0.99990876	0
240	SNV	C	A	76728	1	1.30E-05	0
240	SNV	C	T	76728	4	5.21E-05	0
240	DEL	CG	C	76728	2	2.61E-05	-1
241	REF	G	G	76727	76712	0.99997393	0
241	SNV	G	T	76727	1	1.30E-05	0
241	INS	G	GC	76727	1	1.30E-05	1
242	REF	G	G	76731	76708	0.99992179	0
242	SNV	G	A	76731	5	6.52E-05	0
242	SNV	G	T	76731	1	1.30E-05	0
243	REF	C	C	76731	76723	0.99994787	0
243	SNV	C	A	76731	3	3.91E-05	0
243	SNV	C	T	76731	1	1.30E-05	0
244	REF	T	T	76731	76697	0.99997392	0
244	SNV	T	C	76731	2	2.61E-05	0
245	REF	G	G	76731	76709	0.99994786	0
245	SNV	G	C	76731	1	1.30E-05	0
245	SNV	G	T	76731	3	3.91E-05	0
246	REF	A	A	76730	76640	0.99981736	0
246	SNV	A	C	76730	7	9.13E-05	0
246	SNV	A	G	76730	2	2.61E-05	0
246	INS	A	AT	76730	1	1.31E-05	1
246	INS	A	AG	76730	2	2.61E-05	1
246	INS	A	AN	76730	2	2.61E-05	1
247	REF	G	G	76730	76718	0.9999609	0
247	SNV	G	C	76730	1	1.30E-05	0
247	SNV	G	T	76730	2	2.61E-05	0
248	REF	T	T	76730	76688	0.99985658	0
248	SNV	T	A	76730	2	2.61E-05	0
248	SNV	T	C	76730	2	2.61E-05	0
248	SNV	T	G	76730	6	7.82E-05	0
248	INS	T	TN	76730	1	1.30E-05	1
249	REF	C	C	76732	76711	0.99983056	0
249	SNV	C	T	76732	11	0.00014337	0
249	INS	C	CG	76732	1	1.30E-05	1
249	INS	C	CN	76732	1	1.30E-05	1
250	REF	G	G	76733	76713	0.99997393	0
250	SNV	G	T	76733	2	2.61E-05	0
251	REF	G	G	76741	76718	0.99984361	0
251	SNV	G	A	76741	7	9.12E-05	0
251	SNV	G	T	76741	2	2.61E-05	0
251	DEL	GC	G	76741	1	1.30E-05	-1
251	INS	G	GC	76741	1	1.30E-05	1
251	INS	G	GAT	76741	1	1.30E-05	2
252	REF	C	C	76739	76717	0.9998827	0
252	SNV	C	A	76739	1	1.30E-05	0
252	SNV	C	G	76739	5	6.52E-05	0
252	SNV	C	T	76739	3	3.91E-05	0
253	REF	C	C	76745	76735	1	0
254	REF	C	C	76744	76733	0.99997394	0
254	INS	C	CG	76744	2	2.61E-05	1
255	REF	T	T	76744	76607	0.99945205	0
255	SNV	T	C	76744	25	0.00032616	0
255	SNV	T	G	76744	10	0.00013046	0
255	DEL	TG	T	76744	3	3.91E-05	-1
255	INS	T	TC	76744	1	1.31E-05	1
255	INS	T	TG	76744	3	3.91E-05	1
256	REF	G	G	76743	76718	0.9999218	0
256	SNV	G	C	76743	1	1.30E-05	0
256	SNV	G	T	76743	3	3.91E-05	0
256	INS	G	GN	76743	2	2.61E-05	1
257	REF	G	G	76735	76723	0.99997393	0
257	SNV	G	T	76735	2	2.61E-05	0
258	REF	G	G	76734	76714	0.99994786	0
258	SNV	G	T	76734	4	5.21E-05	0
259	REF	G	G	76737	76726	0.99994787	0
259	SNV	G	T	76737	4	5.21E-05	0
260	REF	G	G	76736	76725	0.9999609	0
260	SNV	G	A	76736	1	1.30E-05	0
260	SNV	G	T	76736	2	2.61E-05	0
261	REF	A	A	76735	76292	0.99873018	0
261	SNV	A	C	76735	33	0.000432	0
261	SNV	A	G	76735	61	0.00079854	0
261	SNV	A	T	76735	1	1.31E-05	0
261	INS	A	AC	76735	1	1.31E-05	1
261	INS	A	AT	76735	1	1.31E-05	1
262	REF	C	C	76735	76700	0.9998175	0
262	SNV	C	A	76735	6	7.82E-05	0
262	SNV	C	T	76735	7	9.13E-05	0
262	DEL	CT	C	76735	1	1.30E-05	-1
263	REF	T	T	76734	76689	0.99980444	0
263	SNV	T	C	76734	5	6.52E-05	0
263	SNV	T	G	76734	4	5.22E-05	0
263	DEL	TG	T	76734	1	1.30E-05	-1
263	INS	T	TG	76734	5	6.52E-05	1
264	REF	G	G	76734	76713	0.99994786	0
264	SNV	G	C	76734	1	1.30E-05	0
264	SNV	G	T	76734	3	3.91E-05	0
265	REF	G	G	76733	76705	0.99983055	0
265	SNV	G	C	76733	12	0.00015642	0
265	SNV	G	T	76733	1	1.30E-05	0
266	REF	A	A	76722	76389	0.99905834	0
266	SNV	A	C	76722	15	0.00019618	0
266	SNV	A	G	76722	51	0.00066701	0
266	SNV	A	T	76722	1	1.31E-05	0
266	INS	A	AG	76722	4	5.23E-05	1
266	INS	A	AN	76722	1	1.31E-05	1
267	REF	G	G	76718	76691	0.9998957	0
267	SNV	G	T	76718	4	5.22E-05	0
267	INS	G	GC	76718	2	2.61E-05	1
267	INS	G	GT	76718	1	1.30E-05	1
267	INS	G	GN	76718	1	1.30E-05	1
268	REF	T	T	76717	76399	0.99896702	0
268	SNV	T	C	76717	11	0.00014383	0
268	SNV	T	G	76717	60	0.00078454	0
268	INS	T	TC	76717	6	7.85E-05	1
268	INS	T	TG	76717	1	1.31E-05	1
268	INS	T	TN	76717	1	1.31E-05	1
269	REF	C	C	76715	76679	0.99994784	0
269	SNV	C	A	76715	2	2.61E-05	0
269	SNV	C	G	76715	1	1.30E-05	0
269	INS	C	CT	76715	1	1.30E-05	1
270	REF	A	A	76711	76560	0.99945171	0
270	SNV	A	C	76711	31	0.00040469	0
270	SNV	A	G	76711	6	7.83E-05	0
270	SNV	A	T	76711	1	1.31E-05	0
270	INS	A	AC	76711	3	3.92E-05	1
270	INS	A	AG	76711	1	1.31E-05	1
271	REF	A	A	76695	76508	0.99938606	0
271	SNV	A	C	76695	33	0.00043106	0
271	SNV	A	G	76695	9	0.00011756	0
271	SNV	A	T	76695	1	1.31E-05	0
271	INS	A	AC	76695	1	1.31E-05	1
271	INS	A	AG	76695	1	1.31E-05	1
271	INS	A	AN	76695	2	2.61E-05	1
272	REF	G	G	76683	76649	0.99997391	0
272	SNV	G	C	76683	1	1.31E-05	0
272	SNV	G	T	76683	1	1.31E-05	0
273	REF	T	T	76661	76447	0.9994509	0
273	SNV	T	C	76661	3	3.92E-05	0
273	SNV	T	G	76661	37	0.00048373	0
273	INS	T	TG	76661	2	2.62E-05	1
274	REF	G	G	76655	76579	0.99981722	0
274	SNV	G	A	76655	1	1.31E-05	0
274	SNV	G	T	76655	12	0.00015667	0
274	DEL	GA	G	76655	1	1.31E-05	-1
275	REF	A	A	76594	76140	0.99954053	0
275	SNV	A	C	76594	5	6.56E-05	0
275	SNV	A	G	76594	30	0.00039383	0
276	REF	G	G	76575	76510	0.99994772	0
276	SNV	G	C	76575	2	2.61E-05	0
276	SNV	G	T	76575	1	1.31E-05	0
276	INS	G	GC	76575	1	1.31E-05	1
277	REF	C	C	76556	76522	1	0
278	REF	T	T	75891	75790	0.99970981	0
278	SNV	T	C	75891	11	0.0001451	0
278	SNV	T	G	75891	4	5.28E-05	0
278	DEL	TG	T	75891	1	1.32E-05	-1
278	DEL	TGTCTG	T	75891	1	1.32E-05	-5
278	INS	T	TG	75891	1	1.32E-05	1
278	INS	T	TN	75891	4	5.28E-05	1
279	REF	G	G	9556	9513	0.9995797	0
279	SNV	G	C	9556	2	0.00021015	0
279	DEL	GT	G	9556	1	0.00010508	-1
279	INS	G	GT	9556	1	0.00010508	1
280	REF	T	T	8317	8200	0.99926883	0
280	SNV	T	C	8317	4	0.00048745	0
280	SNV	T	G	8317	2	0.00024372	0
281	REF	C	C	8212	8189	0.99963379	0
281	SNV	C	A	8212	1	0.00012207	0
281	SNV	C	G	8212	1	0.00012207	0
281	SNV	C	T	8212	1	0.00012207	0
282	REF	T	T	8127	8015	0.99838067	0
282	SNV	T	A	8127	1	0.00012456	0
282	SNV	T	C	8127	4	0.00049826	0
282	SNV	T	G	8127	8	0.00099651	0
283	REF	G	G	8101	8064	0.99987601	0
283	SNV	G	C	8101	1	0.00012399	0
284	REF	C	C	7955	7905	0.99924156	0
284	SNV	C	G	7955	1	0.00012641	0
284	SNV	C	T	7955	4	0.00050563	0
284	INS	C	CG	7955	1	0.00012641	1
285	REF	G	G	7870	7797	0.99807988	0
285	SNV	G	A	7870	13	0.00166411	0
285	SNV	G	C	7870	2	0.00025602	0
286	REF	A	A	7502	7390	0.99918875	0
286	SNV	A	C	7502	4	0.00054083	0
286	SNV	A	G	7502	1	0.00013521	0
286	SNV	A	T	7502	1	0.00013521	0
287	REF	A	A	7361	7273	0.99890125	0
287	SNV	A	C	7361	5	0.00068672	0
287	SNV	A	G	7361	2	0.00027469	0
287	SNV	A	T	7361	1	0.00013734	0
288	REF	G	G	7329	7262	0.99986232	0
288	SNV	G	T	7329	1	0.00013768	0
289	REF	T	T	7072	6974	0.99785377	0
289	SNV	T	C	7072	1	0.00014308	0
289	SNV	T	G	7072	11	0.0015739	0
289	INS	T	TG	7072	2	0.00028616	1
289	INS	T	TN	7072	1	0.00014308	1
290	REF	G	G	7037	6975	0.99928367	0
290	SNV	G	C	7037	3	0.0004298	0
290	SNV	G	T	7037	2	0.00028653	0
291	REF	C	C	6993	6962	0.99985638	0
291	SNV	C	G	6993	1	0.00014362	0
292	REF	A	A	6863	6801	0.9994122	0
292	SNV	A	C	6863	4	0.0005878	0
293	REF	T	T	6822	6795	0.99985285	0
293	INS	T	TC	6822	1	0.00014715	1
294	REF	T	T	6562	6515	0.99923313	0
294	SNV	T	C	6562	3	0.00046012	0
294	SNV	T	G	6562	2	0.00030675	0
295	REF	G	G	6525	6397	0.99781625	0
295	SNV	G	C	6525	3	0.00046795	0
295	SNV	G	T	6525	11	0.0017158	0
296	REF	G	G	6440	6404	0.99953176	0
296	SNV	G	C	6440	2	0.00031216	0
296	SNV	G	T	6440	1	0.00015608	0
297	REF	G	G	6410	6357	0.9995283	0
297	INS	G	GC	6410	3	0.0004717	1
298	REF	C	C	6254	6217	1	0
299	REF	T	T	6152	6005	0.99800565	0
299	SNV	T	C	6152	11	0.00182815	0
299	INS	T	TG	6152	1	0.0001662	1
300	REF	C	C	6069	6037	0.99983438	0
300	SNV	C	T	6069	1	0.00016562	0
301	REF	C	C	5975	5948	0.99932796	0
301	SNV	C	A	5975	1	0.00016801	0
301	SNV	C	G	5975	2	0.00033602	0
301	SNV	C	T	5975	1	0.00016801	0
302	REF	G	G	5833	5810	0.99982791	0
302	SNV	G	T	5833	1	0.00017209	0
303	REF	G	G	4560	4543	0.9991203	0
303	SNV	G	C	4560	1	0.00021993	0
303	SNV	G	T	4560	1	0.00021993	0
303	INS	G	GC	4560	1	0.00021993	1
303	INS	G	GT	4560	1	0.00021993	1
304	REF	A	A	4139	4033	0.99851448	0
304	SNV	A	C	4139	2	0.00049517	0
304	SNV	A	G	4139	2	0.00049517	0
304	SNV	A	T	4139	2	0.00049517	0
305	REF	A	A	3988	3925	0.99847367	0
305	SNV	A	C	3988	4	0.00101755	0
305	SNV	A	G	3988	2	0.00050878	0
306	REF	A	A	3744	3683	0.99891511	0
306	SNV	A	C	3744	2	0.00054245	0
306	SNV	A	G	3744	2	0.00054245	0
307	REF	G	G	3542	3517	0.99858035	0
307	SNV	G	C	3542	1	0.00028393	0
307	SNV	G	T	3542	2	0.00056786	0
307	INS	G	GN	3542	2	0.00056786	1
308	REF	C	C	3443	3421	0.99795799	0
308	SNV	C	A	3443	1	0.00029172	0
308	SNV	C	G	3443	2	0.00058343	0
308	SNV	C	T	3443	4	0.00116686	0
309	REF	A	A	3256	3216	0.99844769	0
309	SNV	A	G	3256	1	0.00031046	0
309	DEL	AG	A	3256	4	0.00124185	-1
310	REF	G	G	3090	3071	0.99934917	0
310	SNV	G	T	3090	2	0.00065083	0
311	REF	G	G	2998	2982	0.99932976	0
311	SNV	G	C	2998	1	0.00033512	0
311	SNV	G	T	2998	1	0.00033512	0
312	REF	G	G	2952	2932	0.99931834	0
312	SNV	G	C	2952	2	0.00068166	0
313	REF	C	C	2925	2897	0.99862117	0
313	SNV	C	G	2925	2	0.00068942	0
313	DEL	CT	C	2925	2	0.00068942	-1
314	REF	T	T	2826	2790	0.99892589	0
314	SNV	T	G	2826	3	0.00107411	0
315	REF	G	G	2236	2234	1	0
316	REF	G	G	2134	2131	1	0
317	REF	G	G	1938	1933	1	0
318	REF	A	A	1844	1723	0.99308357	0
318	SNV	A	C	1844	1	0.00057637	0
318	SNV	A	G	1844	11	0.00634006	0
319	REF	T	T	1602	1573	1	0
320	REF	T	T	1511	1490	1	0
321	REF	T	T	1474	1460	1	0
322	REF	G	G	1429	1429	1	0
323	REF	C	C	1416	1416	1	0
