# Supplementary material for: Pathways and signatures of mutagenesis at targeted DNA nicks
Source: PLoS Genet. 2021 Apr 15;17(4):e1009329. doi: 10.1371/journal.pgen.1009329 (PMC8078790; doi:10.1371/journal.pgen.1009329)
Supplement: S1 Data — (ZIP) [file pgen.1009329.s008.zip › DSB_siREV7.vcf]

POS	ID	Reference	Alternate allele	Read Depth	Alternate allele observation count	Allele Frequency	Indel Size
1	REF	T	T	7	7	1	0
2	REF	T	T	8	8	1	0
3	REF	C	C	8	8	1	0
4	REF	G	G	8	8	1	0
5	REF	G	G	8	8	1	0
6	REF	T	T	9	9	1	0
7	REF	C	C	9	9	1	0
8	REF	C	C	16	16	1	0
9	REF	G	G	187	187	1	0
10	REF	C	C	159278	159278	1	0
11	REF	C	C	161767	161767	1	0
12	REF	A	A	161933	161933	1	0
13	REF	T	T	162136	162135	1	0
14	REF	C	C	162347	162344	0.99998152	0
14	SNV	C	G	162347	2	1.23E-05	0
14	SNV	C	T	162347	1	6.16E-06	0
15	REF	C	C	162465	162455	0.99995076	0
15	SNV	C	A	162465	1	6.16E-06	0
15	SNV	C	G	162465	5	3.08E-05	0
15	SNV	C	T	162465	2	1.23E-05	0
16	REF	T	T	162490	162457	0.99983383	0
16	SNV	T	C	162490	27	0.00016617	0
17	REF	C	C	162520	162520	1	0
18	REF	G	G	162529	162418	0.99936624	0
18	SNV	G	A	162529	54	0.00033226	0
18	SNV	G	T	162529	49	0.0003015	0
19	REF	T	T	162534	162522	0.99992617	0
19	SNV	T	C	162534	5	3.08E-05	0
19	SNV	T	G	162534	3	1.85E-05	0
19	DEL	TC	T	162534	4	2.46E-05	-1
20	REF	C	C	162537	162531	0.99998154	0
20	SNV	C	T	162537	3	1.85E-05	0
21	REF	C	C	162545	162533	0.99993233	0
21	SNV	C	T	162545	11	6.77E-05	0
22	REF	C	C	162549	162530	0.99990157	0
22	SNV	C	A	162549	1	6.15E-06	0
22	SNV	C	T	162549	15	9.23E-05	0
23	REF	G	G	162552	162539	0.99992003	0
23	SNV	G	A	162552	8	4.92E-05	0
23	SNV	G	T	162552	5	3.08E-05	0
24	REF	T	T	162554	162532	0.99987081	0
24	SNV	T	A	162554	3	1.85E-05	0
24	SNV	T	C	162554	18	0.00011073	0
25	REF	C	C	162558	162548	0.99993848	0
25	SNV	C	A	162558	4	2.46E-05	0
25	SNV	C	T	162558	6	3.69E-05	0
26	REF	C	C	162559	162548	0.99993233	0
26	SNV	C	A	162559	2	1.23E-05	0
26	SNV	C	T	162559	9	5.54E-05	0
27	REF	T	T	162561	162553	0.99995694	0
27	SNV	T	C	162561	7	4.31E-05	0
28	REF	C	C	162562	162551	0.99994464	0
28	SNV	C	T	162562	9	5.54E-05	0
29	REF	C	C	162563	162554	0.99995079	0
29	SNV	C	T	162563	8	4.92E-05	0
30	REF	G	G	162565	162542	0.99987697	0
30	SNV	G	A	162565	17	0.00010458	0
30	SNV	G	C	162565	1	6.15E-06	0
30	SNV	G	T	162565	2	1.23E-05	0
31	REF	C	C	162565	162558	0.99996924	0
31	SNV	C	T	162565	5	3.08E-05	0
32	REF	C	C	162568	162560	0.99995079	0
32	SNV	C	A	162568	1	6.15E-06	0
32	SNV	C	T	162568	6	3.69E-05	0
32	INS	C	CT	162568	1	6.15E-06	1
33	REF	G	G	162569	162559	0.99995694	0
33	SNV	G	A	162569	4	2.46E-05	0
33	SNV	G	C	162569	3	1.85E-05	0
34	REF	G	G	162569	162545	0.99985237	0
34	SNV	G	A	162569	1	6.15E-06	0
34	SNV	G	C	162569	10	6.15E-05	0
34	DEL	GC	G	162569	13	8.00E-05	-1
35	REF	C	C	162556	162550	0.99996309	0
35	SNV	C	T	162556	2	1.23E-05	0
35	INS	C	CCCCTGCCCTGCG	162556	4	2.46E-05	12
36	REF	C	C	162570	162567	0.9999877	0
36	SNV	C	A	162570	2	1.23E-05	0
37	REF	C	C	162570	162562	0.99995079	0
37	SNV	C	T	162570	8	4.92E-05	0
38	REF	C	C	162570	162554	0.99993233	0
38	SNV	C	A	162570	2	1.23E-05	0
38	SNV	C	T	162570	9	5.54E-05	0
39	REF	T	T	162570	162544	0.99985237	0
39	SNV	T	A	162570	9	5.54E-05	0
39	SNV	T	C	162570	13	8.00E-05	0
39	SNV	T	G	162570	2	1.23E-05	0
40	REF	G	G	162570	162538	0.99980316	0
40	SNV	G	A	162570	2	1.23E-05	0
40	DEL	GC	G	162570	23	0.00014148	-1
40	INS	G	GC	162570	7	4.31E-05	1
41	REF	C	C	162545	162542	0.9999877	0
41	SNV	C	T	162545	2	1.23E-05	0
42	REF	C	C	162553	162552	1	0
43	REF	C	C	162544	162529	0.99990772	0
43	SNV	C	A	162544	1	6.15E-06	0
43	SNV	C	G	162544	3	1.85E-05	0
43	SNV	C	T	162544	11	6.77E-05	0
44	REF	C	C	162531	162526	0.99997539	0
44	SNV	C	A	162531	2	1.23E-05	0
44	SNV	C	T	162531	2	1.23E-05	0
45	REF	G	G	162531	162512	0.9998954	0
45	SNV	G	A	162531	17	0.0001046	0
46	REF	C	C	162531	162522	0.99994463	0
46	SNV	C	A	162531	3	1.85E-05	0
46	SNV	C	T	162531	6	3.69E-05	0
47	REF	G	G	162528	162520	0.99995078	0
47	SNV	G	A	162528	4	2.46E-05	0
47	SNV	G	C	162528	1	6.15E-06	0
47	DEL	GC	G	162528	3	1.85E-05	-1
48	REF	C	C	162525	162518	0.99995693	0
48	SNV	C	G	162525	2	1.23E-05	0
48	SNV	C	T	162525	5	3.08E-05	0
49	REF	C	C	162525	162524	1	0
50	REF	C	C	162523	162513	0.99995078	0
50	SNV	C	T	162523	8	4.92E-05	0
51	REF	A	A	162521	162493	0.99984002	0
51	SNV	A	C	162521	6	3.69E-05	0
51	SNV	A	G	162521	20	0.00012306	0
52	REF	G	G	162521	162512	0.99994462	0
52	SNV	G	A	162521	8	4.92E-05	0
52	SNV	G	T	162521	1	6.15E-06	0
53	REF	G	G	162521	162515	0.99999385	0
53	SNV	G	C	162521	1	6.15E-06	0
54	REF	G	G	162514	162510	0.99998154	0
54	SNV	G	A	162514	2	1.23E-05	0
54	INS	G	GCC	162514	1	6.15E-06	2
55	REF	A	A	162514	162499	0.99995077	0
55	SNV	A	G	162514	7	4.31E-05	0
55	INS	A	ACCATCC	162514	1	6.15E-06	6
56	REF	T	T	162514	162478	0.99978463	0
56	SNV	T	C	162514	35	0.00021537	0
57	REF	C	C	162510	162510	1	0
58	REF	C	C	162510	162489	0.99988308	0
58	SNV	C	A	162510	1	6.15E-06	0
58	SNV	C	T	162510	18	0.00011076	0
59	REF	T	T	162506	162473	0.99979693	0
59	SNV	T	A	162506	5	3.08E-05	0
59	SNV	T	C	162506	24	0.00014769	0
59	DEL	TC	T	162506	4	2.46E-05	-1
60	REF	C	C	162492	162490	0.99999385	0
60	SNV	C	A	162492	1	6.15E-06	0
61	REF	C	C	162493	162489	0.99998769	0
61	SNV	C	T	162493	2	1.23E-05	0
62	REF	A	A	162487	162455	0.99981537	0
62	SNV	A	C	162487	1	6.15E-06	0
62	SNV	A	G	162487	28	0.00017232	0
62	SNV	A	T	162487	1	6.15E-06	0
63	REF	G	G	162487	162477	0.99994461	0
63	SNV	G	A	162487	9	5.54E-05	0
64	REF	C	C	162486	162474	0.9999323	0
64	SNV	C	A	162486	1	6.15E-06	0
64	SNV	C	T	162486	10	6.15E-05	0
65	REF	T	T	162491	162474	0.99991384	0
65	SNV	T	C	162491	14	8.62E-05	0
66	REF	C	C	162478	162462	0.99991999	0
66	SNV	C	G	162478	4	2.46E-05	0
66	SNV	C	T	162478	9	5.54E-05	0
67	REF	C	C	162476	162472	0.99998769	0
67	DEL	CT	C	162476	2	1.23E-05	-1
68	REF	T	T	162474	162430	0.99974765	0
68	SNV	T	A	162474	7	4.31E-05	0
68	SNV	T	C	162474	34	0.00020927	0
69	REF	T	T	162476	162459	0.99990768	0
69	SNV	T	A	162476	1	6.15E-06	0
69	SNV	T	C	162476	14	8.62E-05	0
70	REF	T	T	162476	162438	0.99979073	0
70	SNV	T	A	162476	5	3.08E-05	0
70	SNV	T	C	162476	16	9.85E-05	0
70	SNV	T	G	162476	9	5.54E-05	0
70	DEL	TCGCCCG	T	162476	4	2.46E-05	-6
71	REF	C	C	162472	162469	0.99998154	0
71	SNV	C	T	162472	3	1.85E-05	0
72	REF	G	G	162466	162459	0.99996307	0
72	SNV	G	A	162466	5	3.08E-05	0
72	SNV	G	C	162466	1	6.16E-06	0
73	REF	C	C	162465	162450	0.99992614	0
73	SNV	C	T	162465	12	7.39E-05	0
74	REF	C	C	162464	162460	0.99998153	0
74	SNV	C	A	162464	1	6.16E-06	0
74	SNV	C	T	162464	2	1.23E-05	0
75	REF	C	C	162452	162437	0.99993229	0
75	SNV	C	T	162452	3	1.85E-05	0
75	DEL	CG	C	162452	8	4.93E-05	-1
76	REF	G	G	162444	162432	0.9999446	0
76	SNV	G	A	162444	9	5.54E-05	0
77	REF	C	C	162456	162451	0.99998153	0
77	SNV	C	T	162456	3	1.85E-05	0
78	REF	G	G	162437	162428	0.99996306	0
78	SNV	G	A	162437	5	3.08E-05	0
78	SNV	G	C	162437	1	6.16E-06	0
79	REF	C	C	162437	162432	0.99998153	0
79	SNV	C	A	162437	1	6.16E-06	0
79	SNV	C	T	162437	2	1.23E-05	0
80	REF	C	C	162430	162427	0.99998153	0
80	SNV	C	A	162430	3	1.85E-05	0
81	REF	C	C	162430	162409	0.99988303	0
81	SNV	C	T	162430	17	0.00010466	0
81	DEL	CTCCGTTCGCTCCGGACACCATGGACAAGTTTTGGTGGCACGCAGCCTGGGGACTCTGCCTCGT	C	162430	2	1.23E-05	-63
82	REF	T	T	162424	162379	0.99975372	0
82	SNV	T	C	162424	25	0.00015392	0
82	DEL	TCCGTTCGCTCCGGACACCATGGACAAGTTTTGGTGGCACGCAGCCTGGGGACTCTGCCTCGTG	T	162424	13	8.00E-05	-63
82	INS	T	TG	162424	2	1.23E-05	1
83	REF	C	C	162404	162394	0.99995074	0
83	DEL	CCGTTCGCTCCGGACACCATGGACAAGTTTTGGTGGCACGCAGCCTGGGGACTCTGCCTCG	C	162404	8	4.93E-05	-60
84	REF	C	C	162396	162389	0.99996305	0
84	SNV	C	A	162396	1	6.16E-06	0
84	SNV	C	G	162396	2	1.23E-05	0
84	SNV	C	T	162396	3	1.85E-05	0
85	REF	G	G	162396	162386	0.99995689	0
85	SNV	G	A	162396	1	6.16E-06	0
85	SNV	G	T	162396	3	1.85E-05	0
85	DEL	GTTCGCTCCGGACACCATGGACAAGTTTTGGTGGCACGCAGCCTGGGGACTCTGCCTCGTGC	G	162396	3	1.85E-05	-61
86	REF	T	T	162393	162373	0.99991994	0
86	SNV	T	C	162393	13	8.01E-05	0
87	REF	T	T	162394	162347	0.99978446	0
87	SNV	T	A	162394	1	6.16E-06	0
87	SNV	T	C	162394	15	9.24E-05	0
87	DEL	TCGCTCCGGACACCATGGACAAGTTTTGGTGGCACGCAGCCTGGGGACTCTGCCTCGTGC	T	162394	10	6.16E-05	-59
87	DEL	TCGCTCCGGACACCATGGACAAGTTTTGGTGGCACGCAGCCTGGGGACTCTGCCTCGTG	T	162394	3	1.85E-05	-58
87	DEL	TCGCTCCGGACACCATGGACAAGTTTTGGTGGCACGCAGCCTGGGGACTCTGCCTCGTGCCG	T	162394	6	3.70E-05	-61
88	REF	C	C	162374	162367	0.99996921	0
88	SNV	C	T	162374	5	3.08E-05	0
89	REF	G	G	162374	162349	0.99986451	0
89	SNV	G	A	162374	11	6.78E-05	0
89	INS	G	GC	162374	11	6.78E-05	1
90	REF	C	C	162374	162366	0.99995689	0
90	SNV	C	T	162374	3	1.85E-05	0
90	DEL	CT	C	162374	4	2.46E-05	-1
91	REF	T	T	162377	162331	0.99976597	0
91	SNV	T	C	162377	19	0.00011702	0
91	SNV	T	G	162377	3	1.85E-05	0
91	DEL	TCCGGACACCATGGACAAGTTTTGGTGGCACGCAGCCTGGGGACTCTGCCTCGTGCCGCTG	T	162377	5	3.08E-05	-60
91	DEL	TCCGGACACCATGGACAAGTTTTGGTGGCACGCAGCCTGGGGACTCTGCCTCGTGCCGCTGAGCCTGGCGCA	T	162377	3	1.85E-05	-71
91	DEL	TC	T	162377	1	6.16E-06	-1
91	DEL	TCCGGACACCATGGACAAGTTTTGGTGGCACGCAGCCTGGGGACTCTGCCTCGTGCCG	T	162377	7	4.31E-05	-57
92	REF	C	C	162365	162334	0.99982139	0
92	SNV	C	A	162365	6	3.70E-05	0
92	SNV	C	T	162365	12	7.39E-05	0
92	DEL	CCGGACACCATGGACAAGTTTTGGTGGCACGCAGCCTGGGGACTCTGCCTCG	C	162365	8	4.93E-05	-51
92	DEL	CCGGACACCATGGACAAGTTTTGGTGGCACGCAGCCTGGGGACTCTGCCTCGTGCCGCTGAGCCTGGCGCAGAT	C	162365	3	1.85E-05	-73
93	REF	C	C	162355	162344	0.99994457	0
93	SNV	C	A	162355	1	6.16E-06	0
93	SNV	C	T	162355	8	4.93E-05	0
94	REF	G	G	162355	162332	0.99990761	0
94	SNV	G	A	162355	8	4.93E-05	0
94	SNV	G	T	162355	2	1.23E-05	0
94	DEL	GGACACCATGGACAAGTTTTGGTGGCACGCAGCCTGGGGACTCTGCCTCGT	G	162355	5	3.08E-05	-50
95	REF	G	G	162350	162339	0.99995072	0
95	SNV	G	A	162350	6	3.70E-05	0
95	SNV	G	T	162350	2	1.23E-05	0
96	REF	A	A	162350	162308	0.9998152	0
96	SNV	A	C	162350	5	3.08E-05	0
96	SNV	A	G	162350	18	0.00011088	0
96	INS	A	ACACCATGGAGGCAGAGTCCCCAGGCTGCGTGCCACCAAAACTTGTCCATGGTGTCCGG	162350	6	3.70E-05	58
96	INS	A	ACACCATGGAGGCAGAGTCCCCNGGCTGCGTGCCACCAAAACTTGTCCATGGTGTCCGG	162350	1	6.16E-06	58
97	REF	C	C	162350	162341	0.99997536	0
97	SNV	C	A	162350	2	1.23E-05	0
97	SNV	C	T	162350	2	1.23E-05	0
98	REF	A	A	162350	162310	0.99979673	0
98	SNV	A	G	162350	22	0.00013552	0
98	DEL	ACCATGGACAAGTTTTGGTGGCACGCAGCCTGGGGACTCTGCCTCGTGCCGC	A	162350	3	1.85E-05	-51
98	DEL	ACCATGGACAAGTTTTGGTGGCACGCAGCCTGGGGACTCTGCCTCGTG	A	162350	8	4.93E-05	-47
99	REF	C	C	162339	162324	0.99993224	0
99	SNV	C	A	162339	1	6.16E-06	0
99	SNV	C	T	162339	6	3.70E-05	0
99	DEL	CCATGGACAAGTTTTGGTGGCACGCAGCCTGGGGACTCTGCCTCGTGCCGCTGAGCCTGGCG	C	162339	4	2.46E-05	-61
100	REF	C	C	162329	162323	0.9999692	0
100	INS	C	CG	162329	5	3.08E-05	1
101	REF	A	A	162329	162296	0.99984598	0
101	SNV	A	C	162329	3	1.85E-05	0
101	SNV	A	G	162329	15	9.24E-05	0
101	SNV	A	T	162329	1	6.16E-06	0
101	DEL	ATGGACAAGTTTTGGTGGCACGCAGCCTGGGGACT	A	162329	4	2.46E-05	-34
101	DEL	ATGGACAAGTTTTGGTGGCACGCAGCCTGGGGACTCTGCCTCGTGCCGCTGAGCCTG	A	162329	2	1.23E-05	-56
102	REF	T	T	162323	162290	0.99982134	0
102	SNV	T	C	162323	14	8.63E-05	0
102	SNV	T	G	162323	1	6.16E-06	0
102	DEL	TGGACAAGTTTTGGTGGCACGCAGCCTGGGGACTCTGCCTCGTGCCG	T	162323	5	3.08E-05	-46
102	DEL	TG	T	162323	9	5.55E-05	-1
103	REF	G	G	162309	162296	0.99995687	0
103	SNV	G	A	162309	5	3.08E-05	0
103	SNV	G	C	162309	1	6.16E-06	0
103	SNV	G	T	162309	1	6.16E-06	0
104	REF	G	G	162318	162307	0.99994455	0
104	SNV	G	A	162318	5	3.08E-05	0
104	SNV	G	T	162318	1	6.16E-06	0
104	DEL	GACAAGTTTTGGTGGCACGCAGCCTGGGGACTCTGCCTCGT	G	162318	3	1.85E-05	-40
105	REF	A	A	162315	162253	0.99967962	0
105	SNV	A	C	162315	4	2.46E-05	0
105	SNV	A	G	162315	31	0.000191	0
105	SNV	A	T	162315	2	1.23E-05	0
105	DEL	ACAAGTTTTGGTGGCACGCAGCCTGGGGACTCTGCCTCGTGCCGCTGAGCCTGGCG	A	162315	6	3.70E-05	-55
105	DEL	ACAAGTTTTGGTGGCACGCAGCCTGGGGAC	A	162315	2	1.23E-05	-29
105	DEL	AC	A	162315	5	3.08E-05	-1
105	DEL	ACAAGTTTTGGTGGCACGCAGCCTGGGGACTCTGC	A	162315	2	1.23E-05	-34
106	REF	C	C	162300	162284	0.99993222	0
106	SNV	C	T	162300	11	6.78E-05	0
107	REF	A	A	162301	162254	0.99978434	0
107	SNV	A	C	162301	1	6.16E-06	0
107	SNV	A	G	162301	10	6.16E-05	0
107	SNV	A	T	162301	10	6.16E-05	0
107	DEL	AAGTTTTGGTGGCACGCAGCCTGGG	A	162301	4	2.47E-05	-24
107	DEL	AAGTTTTGGTGGCACGCAGCCTGGGGACTCTGCCTCGTGCCGCTG	A	162301	10	6.16E-05	-44
108	REF	A	A	162285	162245	0.999772	0
108	SNV	A	G	162285	14	8.63E-05	0
108	DEL	AGTTTTGGTGGCACGCAGCCTGGGGACTCTGCCTCGTG	A	162285	2	1.23E-05	-37
108	DEL	AGTTTTGGTGGCACGCAGCCTGGGGACTCTGCCTCGT	A	162285	9	5.55E-05	-36
108	DEL	AGTTTTGGTGGCACGCAGCCTGGGGACTCTGCCTCGTGCC	A	162285	7	4.31E-05	-39
108	DEL	AGTTTTGGTGGCACGCAGCCTGGGGACTCTGCCTCGTGCCGCTGAGCCTGGCG	A	162285	5	3.08E-05	-52
109	REF	G	G	162262	162235	0.99984593	0
109	SNV	G	A	162262	2	1.23E-05	0
109	DEL	GTTTTGGTGGCACGCAGCCTGGGGACTCTGCCTCGT	G	162262	4	2.47E-05	-35
109	DEL	GT	G	162262	19	0.0001171	-1
110	REF	T	T	162239	162163	0.99960549	0
110	SNV	T	C	162239	42	0.0002589	0
110	DEL	TTTTGGTGGCACGCAGCCTGGGGACTCTGCCTCGTGCCGCTGAGCCTGGCGCAGATCGGTGAGTGCCCGCCGCAGC	T	162239	6	3.70E-05	-75
110	DEL	TTTTGGTGGCACGCAGCCTGGGGACTCTGCCTCGTGCCGCTGAGCC	T	162239	7	4.32E-05	-45
110	INS	T	TGAG	162239	8	4.93E-05	3
110	INS	T	TC	162239	1	6.16E-06	1
111	REF	T	T	162245	162215	0.99985207	0
111	SNV	T	A	162245	2	1.23E-05	0
111	SNV	T	C	162245	20	0.00012327	0
111	DEL	TTTGGTGGCACGCAGCCTGGGGACTCTGCCTCGTGCCGCTGAGCCTGGCGCAGATCGG	T	162245	2	1.23E-05	-57
112	REF	T	T	162243	162186	0.99970413	0
112	SNV	T	A	162243	9	5.55E-05	0
112	SNV	T	C	162243	20	0.00012328	0
112	DEL	TTGGTGGCACGCAGCCTGGGGACTCTGCCTCGTGCCGCTGAGCCTGGCGCAGATCGGTGAG	T	162243	4	2.47E-05	-60
112	DEL	TTGGTGGCACGCAGCCTGGGGACTCTGCCTCG	T	162243	15	9.25E-05	-31
113	REF	T	T	162224	162188	0.99982739	0
113	SNV	T	A	162224	8	4.93E-05	0
113	SNV	T	C	162224	14	8.63E-05	0
113	SNV	T	G	162224	6	3.70E-05	0
114	REF	G	G	162224	162193	0.99986438	0
114	SNV	G	A	162224	1	6.16E-06	0
114	SNV	G	C	162224	8	4.93E-05	0
114	SNV	G	T	162224	1	6.16E-06	0
114	DEL	GGTGGCACGCA	G	162224	12	7.40E-05	-10
115	REF	G	G	162212	162161	0.99972874	0
115	SNV	G	A	162212	7	4.32E-05	0
115	SNV	G	T	162212	16	9.86E-05	0
115	DEL	GTGGCACGCAGCCTGGGGACTCTGCCTCGTGCCGC	G	162212	8	4.93E-05	-34
115	DEL	GT	G	162212	8	4.93E-05	-1
115	INS	G	GTGGCACGCAGCC	162212	5	3.08E-05	12
116	REF	T	T	162196	162135	0.99963007	0
116	SNV	T	A	162196	5	3.08E-05	0
116	SNV	T	C	162196	34	0.00020962	0
116	DEL	TGGCACGCAGCCTGGGGACTCTGCCTCGTGCCGCTGAGCCTGGCGCAGATCGGTGAGTGCCCGCCGCAGCCTG	T	162196	3	1.85E-05	-72
116	DEL	TGGCACGCAGCCTGGGGACTCTGCCTCG	T	162196	10	6.17E-05	-27
116	DEL	TGGCACGCAGCCTGGGGACTCTGCCTCGTGCC	T	162196	8	4.93E-05	-31
117	REF	G	G	162180	162073	0.99937721	0
117	SNV	G	A	162180	7	4.32E-05	0
117	SNV	G	T	162180	3	1.85E-05	0
117	DEL	GGCACGCAGCCTGGGGACTCTGCCTCGTGCC	G	162180	35	0.00021582	-30
117	DEL	GGCACGCAGCCTGGGGACTCTGCCTCGT	G	162180	48	0.00029598	-27
117	DEL	GGCACGC	G	162180	8	4.93E-05	-6
118	REF	G	G	162089	162030	0.99969768	0
118	SNV	G	A	162089	10	6.17E-05	0
118	SNV	G	T	162089	4	2.47E-05	0
118	DEL	GCACGCAGC	G	162089	7	4.32E-05	-8
118	DEL	GC	G	162089	1	6.17E-06	-1
118	DEL	GCACGCAGCCTGGGGA	G	162089	14	8.64E-05	-15
118	DEL	GCACGCAGCCTGGGGACTCTGCCTCGTGC	G	162089	13	8.02E-05	-28
119	REF	C	C	162054	162040	0.99993212	0
119	SNV	C	G	162054	1	6.17E-06	0
119	SNV	C	T	162054	2	1.23E-05	0
119	DEL	CACGCAGCCTGGGGACTCTGCCTCGT	C	162054	7	4.32E-05	-25
119	DEL	CACG	C	162054	1	6.17E-06	-3
120	REF	A	A	162044	161787	0.99846947	0
120	SNV	A	C	162044	1	6.17E-06	0
120	SNV	A	G	162044	23	0.00014194	0
120	SNV	A	T	162044	3	1.85E-05	0
120	DEL	ACGCAGCCTGGGGACTCTGCCTCGTGCC	A	162044	3	1.85E-05	-27
120	DEL	ACGCAGCCTGGG	A	162044	5	3.09E-05	-11
120	DEL	ACGCAGCCTGGGGACTCTGCCTCGTGC	A	162044	118	0.00072824	-26
120	DEL	ACGCAGCCTGGGGACTCTGCCTCGTGCCGCTGAGCCTGGCGCAGATCGGTGAGTGCC	A	162044	4	2.47E-05	-56
120	DEL	ACGCAGCCTGGGGACTCTGCCTCGTGCCG	A	162044	7	4.32E-05	-28
120	DEL	ACGCAGCCTGGGGACTCTGCCTCGTG	A	162044	3	1.85E-05	-25
120	DEL	ACGCAGCCTGGGGACTCTGCCTCGTGCCGCTGAGCCTGGCGCAGATCGGTGAGTGCCCGC	A	162044	52	0.00032092	-59
120	DEL	ACGCAGCCTGGGGACTCTGC	A	162044	6	3.70E-05	-19
120	DEL	ACGCAGCCTGGGGACTCTGCCTCGTGCCGCTGAGCCTGG	A	162044	16	9.87E-05	-38
120	INS	A	ACG	162044	7	4.32E-05	2
121	REF	C	C	161830	161744	0.99951181	0
121	SNV	C	A	161830	3	1.85E-05	0
121	SNV	C	T	161830	18	0.00011123	0
121	DEL	CGCAGCCTGGGGACTCTGCCTCGTGCCGCTGA	C	161830	5	3.09E-05	-31
121	DEL	CGCAGCCTG	C	161830	11	6.80E-05	-8
121	DEL	CGCAGCCTGGGGACTCTGCCTCGTGCCGCT	C	161830	24	0.00014831	-29
121	DEL	CG	C	161830	8	4.94E-05	-1
121	DEL	CGCAGCCTGGGGACTCTGCCTCGT	C	161830	10	6.18E-05	-23
122	REF	G	G	161772	161743	0.999864	0
122	SNV	G	A	161772	8	4.95E-05	0
122	DEL	GCAGCCTGGGGACTCTGCCTCGTGC	G	161772	6	3.71E-05	-24
122	DEL	GCAGCCTGGGGACTCTGCCTCGTGCCGCTGAGCCTGGCGCAGATCGGTGAGTGCCCGC	G	161772	2	1.24E-05	-57
122	INS	G	GCAGCCTGGGGACT	161772	6	3.71E-05	13
123	REF	C	C	161773	161415	0.99780553	0
123	SNV	C	T	161773	11	6.80E-05	0
123	DEL	CAGCCTGGGGACTCTGCCTCGTGCCGCT	C	161773	3	1.85E-05	-27
123	DEL	CA	C	161773	5	3.09E-05	-1
123	DEL	CAGCCTGGGGACTCTGCCTCGTGCCGCTG	C	161773	336	0.00207702	-28
124	REF	A	A	161437	161271	0.99900268	0
124	SNV	A	G	161437	23	0.00014247	0
124	SNV	A	T	161437	18	0.0001115	0
124	DEL	AGCCTGGGGACTCTGCCTCGTGCCGCTGAGCCTGGCGCAGATCG	A	161437	10	6.20E-05	-43
124	DEL	AGCCTGGGGACTCTGCCTCGTGCCGCT	A	161437	26	0.00016106	-26
124	DEL	AGCCTGGGGACTCTGCCTCGTGCCGCTGAGCCTG	A	161437	15	9.29E-05	-33
124	DEL	AG	A	161437	1	6.19E-06	-1
124	DEL	AGCCTG	A	161437	8	4.96E-05	-5
124	DEL	AGCCTGGGGACTCTGCCTCGTGCC	A	161437	4	2.48E-05	-23
124	DEL	AGCCTGGGGACTCTGCCTCGT	A	161437	42	0.00026017	-20
124	DEL	AGCCTGGGGACTCTGCCTCGTGCCGCTGAGCCTGGCGCAGATCGGTGAGTGCCCGCC	A	161437	3	1.86E-05	-56
124	DEL	AGCCTGGGGACTCTGCCTCGTGCCGCTGAGCCTGGCGCAGATCGGTGAGTGCCCGC	A	161437	10	6.20E-05	-55
124	DEL	AGCCTGGGGACTCTGCCTCGTGC	A	161437	1	6.19E-06	-22
125	REF	G	G	161334	161259	0.99958469	0
125	SNV	G	A	161334	3	1.86E-05	0
125	SNV	G	C	161334	8	4.96E-05	0
125	SNV	G	T	161334	13	8.06E-05	0
125	DEL	GCCTGGGGACTCTGCCTCGT	G	161334	16	9.92E-05	-19
125	DEL	GCCTGGGGACTCTGCCTCGTGC	G	161334	22	0.00013637	-21
125	DEL	GCCTGGGGACTCTGCCTCGTGCC	G	161334	5	3.10E-05	-22
126	REF	C	C	161292	161155	0.999163	0
126	SNV	C	A	161292	19	0.0001178	0
126	SNV	C	T	161292	2	1.24E-05	0
126	DEL	CCTGGGGACTCTGCCTCGTGCCG	C	161292	16	9.92E-05	-22
126	DEL	CCTGGGGACTCTGCCTCG	C	161292	15	9.30E-05	-17
126	DEL	CCTGGGGACTCTGCCTCGTGCCGCTG	C	161292	5	3.10E-05	-25
126	DEL	CCTGGGGACTCTGCCTCGTGCCGCTGAGCCTGGCGCAGATCGG	C	161292	3	1.86E-05	-42
126	DEL	CCTGGGGACTCTGCCTCGT	C	161292	18	0.0001116	-18
126	DEL	CCTGGGGACTCTGCCTCGTG	C	161292	40	0.000248	-19
126	DEL	CCTGGGGACTCTGCCTCGTGCCGCTGAG	C	161292	5	3.10E-05	-27
126	DEL	CCTGGGGACTCTGCCTCGTGCCGCTGAGCCTG	C	161292	6	3.72E-05	-31
126	DEL	CCT	C	161292	6	3.72E-05	-2
127	REF	C	C	161185	161116	0.99960293	0
127	SNV	C	A	161185	1	6.20E-06	0
127	SNV	C	T	161185	7	4.34E-05	0
127	DEL	CTGGGGACTCTGCCTCGTGCCGCTGAGCCTGGCGCAGATCGGTGAG	C	161185	14	8.69E-05	-45
127	DEL	CTGGGGACTCTGCCTCGTGCCGCTGAGCCTGG	C	161185	4	2.48E-05	-31
127	DEL	CTGGGG	C	161185	4	2.48E-05	-5
127	DEL	CTGGGGACTCTGCCTCGTGCCGCTGAGCCT	C	161185	1	6.20E-06	-29
127	DEL	CTGGGGACTCTGCCTCG	C	161185	22	0.00013649	-16
127	DEL	CTGGGGA	C	161185	11	6.83E-05	-6
128	REF	T	T	161123	160924	0.99883931	0
128	SNV	T	A	161123	17	0.00010552	0
128	SNV	T	C	161123	25	0.00015517	0
128	DEL	TGGGGACTCTGCCTCGTGCCGCTGAGCCTG	T	161123	11	6.83E-05	-29
128	DEL	TGGGGACTCTGC	T	161123	1	6.21E-06	-11
128	DEL	TGGGGACTCTGCCTC	T	161123	1	6.21E-06	-14
128	DEL	TGGGGACTCTGCCTCGTGCCG	T	161123	17	0.00010552	-20
128	DEL	TG	T	161123	31	0.00019241	-1
128	DEL	TGGGGACTCTGCCTCG	T	161123	13	8.07E-05	-15
128	DEL	TGGGGACTCTGCCTCGTGCCGCTGAGCCTGGCGCAGATCGGTGAGTGCCCGCCGCAG	T	161123	3	1.86E-05	-56
128	DEL	TGGGGACTCTGCCTCGTGCCGCTGAGCCTGGC	T	161123	6	3.72E-05	-31
128	DEL	TGG	T	161123	3	1.86E-05	-2
128	DEL	TGGGGACTCTGCCTCGTGCCGCTGAGCCTGGCGCAGATCGGTGAGTGCCCGCCGCAGCCTG	T	161123	13	8.07E-05	-60
128	DEL	TGGGGACTCTGCCTCGTGCCGCTGAGCCTGGCGCAGATCG	T	161123	8	4.97E-05	-39
128	DEL	TGGGGACTCTGCCTCGTGCCGCTGAGCCTGGCGC	T	161123	2	1.24E-05	-33
128	DEL	TGGGGACTCTGCCTCGTGCCGCTGAGCCTGGCGCAGATC	T	161123	10	6.21E-05	-38
128	DEL	TGGGGACTCTGCCTCGTGCCGCTGAG	T	161123	8	4.97E-05	-25
128	DEL	TGGGGACTCTGCC	T	161123	1	6.21E-06	-12
128	INS	T	TGG	161123	5	3.10E-05	2
128	INS	T	TG	161123	12	7.45E-05	1
129	REF	G	G	161001	160878	0.99934155	0
129	SNV	G	A	161001	7	4.35E-05	0
129	SNV	G	T	161001	6	3.73E-05	0
129	DEL	GGGGACTCTGCCTCGTGCCGCT	G	161001	12	7.45E-05	-21
129	DEL	GGGGACTC	G	161001	12	7.45E-05	-7
129	DEL	GGGGACTCTGCCTCGTGCCGCTGA	G	161001	17	0.0001056	-23
129	DEL	GGGGACTCTGCCTCGTGCCGCTGAGCCTGGCGCAGATC	G	161001	2	1.24E-05	-37
129	DEL	GGGGACTCTGCCTCGTGCCGCTGAGCCTGGC	G	161001	4	2.49E-05	-30
129	DEL	GGGGACTCTGCCTC	G	161001	12	7.45E-05	-13
129	DEL	GGGGACTCTGCCTCGTGCCGCTGAGCCTGGCGCAGAT	G	161001	1	6.21E-06	-36
129	DEL	GGGGACTCTGCCTCGT	G	161001	4	2.49E-05	-15
129	DEL	GGGGACTCTGCCTCGTGCCGCTGAGCCT	G	161001	21	0.00013045	-27
129	DEL	GGGGACTCTGCCTCGTGC	G	161001	7	4.35E-05	-17
129	INS	G	GA	161001	1	6.21E-06	1
130	REF	G	G	160957	160713	0.99859574	0
130	SNV	G	A	160957	23	0.00014291	0
130	SNV	G	C	160957	1	6.21E-06	0
130	SNV	G	T	160957	15	9.32E-05	0
130	DEL	GGGACTCTGCCTCGTGCCGCTGAGCCTGGCGCAGATCGGTGAGTGCCCGCCGCAGCCTGGGCAGCAAGATGGGTGCGGGGTGCTCAGCGC	G	160957	6	3.73E-05	-89
130	DEL	GGGACTCTGCCTCGTGCCGCTGAGCCTGGCGC	G	160957	5	3.11E-05	-31
130	DEL	GGGACTCTGCCTCGTGCCGCT	G	160957	13	8.08E-05	-20
130	DEL	GGGACTCTGCCT	G	160957	3	1.86E-05	-11
130	DEL	GGGACTCTGCCTCGTGCCGCTGAGCCTGGCGCA	G	160957	9	5.59E-05	-32
130	DEL	GGGACTCTGCCTCGTGCCGCTGA	G	160957	9	5.59E-05	-22
130	DEL	GGGACTCTGCCTCGTGCC	G	160957	27	0.00016777	-17
130	DEL	GGGACTCTGCCTCGT	G	160957	66	0.00041009	-14
130	DEL	GGGACTCTGCCTCGTGCCGCTGAGCCTGGCGCAGATCGGTGA	G	160957	7	4.35E-05	-41
130	DEL	GGGACTCTGCCTCGTGCCGCTGAGCCT	G	160957	12	7.46E-05	-26
130	DEL	GGGACTC	G	160957	4	2.49E-05	-6
130	DEL	GGGACTCTGCCTCGTGCCGCTGAGCCTGGC	G	160957	8	4.97E-05	-29
130	DEL	GGGACTCTGCCTCGTGCCGC	G	160957	8	4.97E-05	-19
130	INS	G	GGGACTCA	160957	10	6.21E-05	7
131	REF	G	G	160780	160469	0.99814639	0
131	SNV	G	T	160780	14	8.71E-05	0
131	DEL	GGACTCTGCCTCGTGCC	G	160780	22	0.00013684	-16
131	DEL	GGACTCTGCCTCGT	G	160780	25	0.0001555	-13
131	DEL	GGACTCTGCCTCGTGCCGCTGAGCCT	G	160780	15	9.33E-05	-25
131	DEL	GGACTCTGCCTCGTGCCGCT	G	160780	57	0.00035455	-19
131	DEL	GGACTCTGCCTCGTGCCGCTGAGCCTGGCGCA	G	160780	24	0.00014928	-31
131	DEL	GGACTCTGCCTCGTGCCGCTGAGCCTGGCGCAGATCGGTGAGTGCCC	G	160780	4	2.49E-05	-46
131	DEL	GGACTCTGCCTCGTGC	G	160780	22	0.00013684	-15
131	DEL	GGACTCTGCCTC	G	160780	19	0.00011818	-11
131	DEL	GGACTCTGC	G	160780	10	6.22E-05	-8
131	DEL	GGACTCTGCCTCGTGCCGCTGA	G	160780	18	0.00011196	-21
131	DEL	GGACTCTGCCTCGTGCCGCTGAGCCTGGCGCAGATCGGTGA	G	160780	7	4.35E-05	-40
131	DEL	GGACTCTGCCT	G	160780	7	4.35E-05	-10
131	DEL	GGACTCTGCCTCGTGCCGCTGAGCCTGGC	G	160780	25	0.0001555	-28
131	DEL	GGACTCTGCCTCGTGCCGCTGAGCCTGGCGCAGATCGGTGAGT	G	160780	8	4.98E-05	-42
131	DEL	GGAC	G	160780	9	5.60E-05	-3
131	INS	G	GCC	160780	8	4.98E-05	2
131	INS	G	GACC	160780	4	2.49E-05	3
132	REF	G	G	160517	160410	0.99938944	0
132	SNV	G	A	160517	6	3.74E-05	0
132	SNV	G	T	160517	1	6.23E-06	0
132	DEL	GACTCTGCCTCGT	G	160517	26	0.00016199	-12
132	DEL	GACTCTGCCTCGTGCCGC	G	160517	8	4.98E-05	-17
132	DEL	GACTCTGCCTCGTGCCGCTGAGCCTGGCGC	G	160517	13	8.10E-05	-29
132	DEL	GACTCTGCCTCGTGC	G	160517	8	4.98E-05	-14
132	DEL	GACTCTGCCTCGTGCCGCTGAGCCT	G	160517	9	5.61E-05	-24
132	DEL	GACTCTGCCTCGTGCC	G	160517	11	6.85E-05	-15
132	DEL	GACTCTGCCTCGTGCCGCTGA	G	160517	8	4.98E-05	-20
132	DEL	GACTCTGCCTC	G	160517	6	3.74E-05	-10
132	INS	G	GT	160517	2	1.25E-05	1
133	REF	A	A	160411	159544	0.99464474	0
133	SNV	A	G	160411	36	0.00022443	0
133	SNV	A	T	160411	7	4.36E-05	0
133	DEL	ACTCTGCCTCGTGCCG	A	160411	259	0.00161468	-15
133	DEL	ACTCTGCCTCGTG	A	160411	117	0.00072941	-12
133	DEL	ACTCTGCCTCGTGC	A	160411	130	0.00081046	-13
133	DEL	ACTCTGCCTCGTGCCGCTGAGCCTGGCGCAGATCGG	A	160411	3	1.87E-05	-35
133	DEL	ACTCTGCCTCGT	A	160411	8	4.99E-05	-11
133	DEL	ACTCTGCCTCG	A	160411	3	1.87E-05	-10
133	DEL	ACTCT	A	160411	1	6.23E-06	-4
133	DEL	AC	A	160411	35	0.0002182	-1
133	DEL	ACTCTGCCTCGTGCCGCTGAGCCTGGCGCAGATCGGTGAGTGCCCGCCGCAGCCTGGGCAGCAAGATGGGTGCGGGGTG	A	160411	5	3.12E-05	-78
133	DEL	ACTCTGCCTCGTGCCGCTGAG	A	160411	7	4.36E-05	-20
133	DEL	ACTCTGCCTCGTGCCGCTGAGCCTGG	A	160411	40	0.00024937	-25
133	DEL	ACTCTGCCTCGTGCCGCTGAGCCTGGCGCAGAT	A	160411	32	0.0001995	-32
133	DEL	ACTCTGCCTCGTGCC	A	160411	5	3.12E-05	-14
133	DEL	ACTCTGCCT	A	160411	11	6.86E-05	-8
133	DEL	ACTCTGC	A	160411	15	9.35E-05	-6
133	DEL	ACTCTGCCTCGTGCCGCTGAGC	A	160411	73	0.0004551	-21
133	DEL	ACTCTGCCTCGTGCCGCTGAGCCTGGCGCAG	A	160411	1	6.23E-06	-30
133	DEL	ACTCTGCCTCGTGCCGCT	A	160411	6	3.74E-05	-17
133	DEL	ACTCTGCCTCGTGCCGCTGAGCCTGGCG	A	160411	31	0.00019326	-27
133	DEL	ACTCTGCC	A	160411	16	9.98E-05	-7
133	DEL	ACT	A	160411	9	5.61E-05	-2
133	INS	A	AGGGG	160411	6	3.74E-05	4
133	INS	A	ATC	160411	2	1.25E-05	2
133	INS	A	AG	160411	1	6.23E-06	1
134	REF	C	C	159627	159368	0.99846504	0
134	SNV	C	A	159627	2	1.25E-05	0
134	SNV	C	G	159627	7	4.39E-05	0
134	SNV	C	T	159627	4	2.51E-05	0
134	DEL	CTCTGCCTCGT	C	159627	35	0.00021928	-10
134	DEL	CTCTGCCTCGTGCCGCTGAGCCTGGCGCAGA	C	159627	35	0.00021928	-30
134	DEL	CTCTGCCTCGTGCCGCTGAGCCTGGCGCAGATCGG	C	159627	2	1.25E-05	-34
134	DEL	CTCTGCCTCGTGCCGCTGAGCCTG	C	159627	8	5.01E-05	-23
134	DEL	CTCTGCCTCGTGCCGCTGAGCCTGGCGCAGATCGGTGAGTGCCCGCCGCAGCCTGGGCAGCAAGATGGG	C	159627	4	2.51E-05	-68
134	DEL	CTCTGCCTCGTGCCGCTGAGCCTGG	C	159627	4	2.51E-05	-24
134	DEL	CT	C	159627	7	4.39E-05	-1
134	DEL	CTCTGCCTCGTGCCGCTGAGCCTGGCGCAGATCGGTGAG	C	159627	13	8.15E-05	-38
134	DEL	CTCTGCCTCGTGCCGCTGAGCCT	C	159627	25	0.00015663	-22
134	DEL	CTCTGCCTCG	C	159627	48	0.00030073	-9
134	DEL	CTCTGCCTCGTGCCGCTGAGCCTGGCGCAGATCGGTGAGTGCCCGCCGCAGCCTGG	C	159627	5	3.13E-05	-55
134	DEL	CTCTGCCTCGTGCCGCTGA	C	159627	13	8.15E-05	-18
134	INS	C	CA	159627	22	0.00013783	1
134	INS	C	CAAGT	159627	10	6.27E-05	4
134	INS	C	CG	159627	1	6.27E-06	1
135	REF	T	T	159468	158179	0.9921284	0
135	SNV	T	A	159468	5	3.14E-05	0
135	SNV	T	C	159468	14	8.78E-05	0
135	SNV	T	G	159468	22	0.00013799	0
135	DEL	TCTGCCTCGTGCCGCTGAGCCTGGCGCAGATCGGTGAGTGCCCG	T	159468	2	1.25E-05	-43
135	DEL	TCTGCCTCGTGCCGCTGAGCCTGGCGCAGATCGGTGAGTGCCCGCCGCAGCCTGGG	T	159468	6	3.76E-05	-55
135	DEL	TCTGCCTCGTGCCGCTGAGC	T	159468	302	0.0018942	-19
135	DEL	TCTGCCTCGTGCCGCTGAGCCTGGCGCAGATCGGTGAGTGCCCGCCGCAG	T	159468	4	2.51E-05	-49
135	DEL	TCTGCCTCGTGCCGCTGAG	T	159468	3	1.88E-05	-18
135	DEL	TCTGCCTCGTGCCGCTGAGCCTGGCGCAGATCGGTGAGTGCCCGCCGCAGCCTGGGCAGCAAGATGGGTGCGGGGTGCTCAGCG	T	159468	4	2.51E-05	-83
135	DEL	TCTGCCTCGTGCCGCTG	T	159468	11	6.90E-05	-16
135	DEL	TCTGCCTC	T	159468	46	0.00028852	-7
135	DEL	TCTGCCTCGTGCCGCTGAGCCTGGCGC	T	159468	3	1.88E-05	-26
135	DEL	TCTGCCTCGTGCCGCTGAGCCTGGCGCAGATCGGTGAGTGCCCGCCGCAGCCTGGGCAGCAAGATGGGTGCGGGGTGCTCAGCGCGGACC	T	159468	1	6.27E-06	-89
135	DEL	TCTGCCTCGTGCCGCTGAGCCTGGCGCAGATCGGTGAGTGCCCGC	T	159468	12	7.53E-05	-44
135	DEL	TCTGCCTCGTGCCGCTGAGCCTGG	T	159468	24	0.00015053	-23
135	DEL	TCTGCCTCGTG	T	159468	339	0.00212627	-10
135	DEL	TCTGCCTCGTGCCGCTGAGCCTGGCGCAGATCGGTGAGTGCCCGCCGCAGC	T	159468	3	1.88E-05	-50
135	DEL	TCTGCCTCGTGCCG	T	159468	375	0.00235207	-13
135	DEL	TCTGCCTCGTGCC	T	159468	21	0.00013172	-12
135	DEL	TCTGCCTCG	T	159468	11	6.90E-05	-8
135	DEL	TCTGCCTCGTGC	T	159468	25	0.0001568	-11
135	DEL	TCTGCCTCGTGCCGCTGAGCCTGGCG	T	159468	8	5.02E-05	-25
135	INS	T	TC	159468	1	6.27E-06	1
135	INS	T	TCTGGGC	159468	7	4.39E-05	6
135	INS	T	TGGCG	159468	5	3.14E-05	4
135	INS	T	TG	159468	1	6.27E-06	1
136	REF	C	C	158272	151663	0.9583336	0
136	SNV	C	A	158272	8	5.06E-05	0
136	SNV	C	G	158272	11	6.95E-05	0
136	SNV	C	T	158272	36	0.00022748	0
136	DEL	CTGCCTCGTGCCGCTGAGCCTGGCGCAGATCGGTGAGTGCCCGCCGCAGCCTGGGCAGCAAGATGGGTGCGGGG	C	158272	15	9.48E-05	-73
136	DEL	CTGCCTCG	C	158272	6218	0.03929052	-7
136	DEL	CTGCCTCGTGCCGCTGAGCCT	C	158272	1	6.32E-06	-20
136	DEL	CTGCCTCGTGCCGCTGAGCCTGGCGCAGATCGG	C	158272	5	3.16E-05	-32
136	DEL	CTGCCTCGTGCCGCTGAGCCTGG	C	158272	8	5.06E-05	-22
136	DEL	CTGCCTCGTG	C	158272	20	0.00012638	-9
136	DEL	CTGCCTCGTGCCGCTGAGCCTGGCGCAGA	C	158272	17	0.00010742	-28
136	DEL	CTGCCTCGTGCCGCTGAGCCTGGCGCAGATCGGTGAGTGCCCGCCGCAGCCTGGGCAGCAAGATGGG	C	158272	6	3.79E-05	-66
136	DEL	CTGCCTCGTGCCGCTGAGCCTGGCGCAGATCGGTGAGTGCCCGCCGCAGCCTGGGCAGCAAGA	C	158272	6	3.79E-05	-62
136	DEL	CTGCCTCGTGCCGCTG	C	158272	83	0.00052446	-15
136	DEL	CTGCCTCGTGCCGCTGA	C	158272	5	3.16E-05	-16
136	DEL	CTGCCTCGTGCCGCTGAGCCTGGCGCAGATCGGTGAG	C	158272	35	0.00022116	-36
136	DEL	CTGCCTCGT	C	158272	91	0.00057501	-8
136	INS	C	CCTGG	158272	6	3.79E-05	4
136	INS	C	CAG	158272	8	5.06E-05	2
136	INS	C	CACT	158272	15	9.48E-05	3
137	REF	T	T	151751	149493	0.98539309	0
137	SNV	T	A	151751	200	0.00131831	0
137	SNV	T	C	151751	60	0.00039549	0
137	SNV	T	G	151751	13	8.57E-05	0
137	DEL	TGCCTC	T	151751	44	0.00029003	-5
137	DEL	TGCCTCGTGCCGCTGAGCCTGGCGCAGATCGGTGAGTGCCC	T	151751	50	0.00032958	-40
137	DEL	TGCCTCGTGCCGCTGAGCCTGGCGCAGATCGGTGAGTGCCCGCCGCAGCCTGGGCAGCAAGATGGGTGCGGGGTGCTCAGCGCG	T	151751	2	1.32E-05	-83
137	DEL	TGCCTCGTGCCGCTGAGCCTGGCGCAGATCGGTGAGTG	T	151751	3	1.98E-05	-37
137	DEL	TGCCTCGTGCCGCTGAGCCTGGCGCAGATCGGTGAGTGCCCGCCGCAGCCTGG	T	151751	29	0.00019116	-52
137	DEL	TGCCTCGTGCCGCTGAGCCTGGCGCAGATCGGTGAGTGCCCGCCGCAGCCTGGGCAGCAAGATGGGTGCGGGGTGCTCA	T	151751	4	2.64E-05	-78
137	DEL	TGCCTCGTGCCGCTGAGCCTGG	T	151751	4	2.64E-05	-21
137	DEL	TGCCTCGTGCCGCTGAGCCTGGCGCAGATCGGTGA	T	151751	5	3.30E-05	-34
137	DEL	TGCCTCGTGCCGCTGAGCCTGGCGCA	T	151751	9	5.93E-05	-25
137	DEL	TGCCTCGTGCCGCTGA	T	151751	921	0.00607083	-15
137	DEL	TGCCTCGTGCCGCTGAGCCTGGCGCAGATCGGTGAGTGCCCGCCGCAGCCTGGGCAGCAAGATGGGTGCGGGGTGCTCAGCGCGGACCCG	T	151751	4	2.64E-05	-89
137	DEL	TGCCTCGTGCCGCTGAGCCTGGCGCAGATCGGTGAGTGCCCGCCGCA	T	151751	45	0.00029662	-46
137	DEL	TGCCTCGTGCC	T	151751	544	0.00358581	-10
137	DEL	TGCCTCGTGCCGCTGAGCCTGGCGCAGATCG	T	151751	15	9.89E-05	-30
137	DEL	TG	T	151751	2	1.32E-05	-1
137	DEL	TGCCTCGTGCCGCTGAGCCTG	T	151751	37	0.00024389	-20
137	DEL	TGCCTCGTGCCGCTGAGCCTGGCGCAGATCGGTGAGTGCCCGCCGCAGCCTGGGCA	T	151751	6	3.96E-05	-55
137	DEL	TGCCTCGTG	T	151751	28	0.00018456	-8
137	DEL	TGCCTCG	T	151751	35	0.0002307	-6
137	DEL	TGC	T	151751	5	3.30E-05	-2
137	DEL	TGCCTCGTGCCGCTGAGCCTGGCGCAGATCGGTGAGTGCCCGCCGCAGCCTGGGCAGCAA	T	151751	4	2.64E-05	-59
137	DEL	TGCCTCGTGCCGCTGAGCCTGGCGCAGATCGGTGAGTGCCCGCC	T	151751	7	4.61E-05	-43
137	DEL	TGCCTCGTGCCGCTGAGCCTGGCGCAGATCGGTGAGTGCCCGCCGC	T	151751	5	3.30E-05	-45
137	DEL	TGCCTCGTGCCGCTGAGCCTGGC	T	151751	50	0.00032958	-22
137	INS	T	TG	151751	3	1.98E-05	1
137	INS	T	TGCTCA	151751	7	4.61E-05	5
137	INS	T	TCA	151751	1	6.59E-06	2
137	INS	T	TGCCGCTGA	151751	14	9.23E-05	8
137	INS	T	TGGG	151751	17	0.00011206	3
137	INS	T	TGGGGACAAGTTTTGGTGGCACGCA	151751	7	4.61E-05	24
137	INS	T	TGA	151751	31	0.00020434	2
137	INS	T	TGCACGCA	151751	5	3.30E-05	7
138	REF	G	G	149894	148665	0.99191999	0
138	SNV	G	A	149894	7	4.67E-05	0
138	SNV	G	C	149894	10	6.67E-05	0
138	DEL	GC	G	149894	79	0.0005271	-1
138	DEL	GCCT	G	149894	9	6.01E-05	-3
138	DEL	GCC	G	149894	2	1.33E-05	-2
138	DEL	GCCTCGTGCCGCTGAGCCTGGCGCAGAT	G	149894	5	3.34E-05	-27
138	DEL	GCCTCGTGC	G	149894	670	0.00447036	-8
138	DEL	GCCTCGTGCC	G	149894	20	0.00013344	-9
138	DEL	GCCTCGT	G	149894	150	0.00100083	-6
138	DEL	GCCTCGTGCCGCTGAGCCTGGCGCAGATCGGTGAGTGC	G	149894	10	6.67E-05	-37
138	DEL	GCCTCGTGCCGCT	G	149894	4	2.67E-05	-12
138	DEL	GCCTCGTGCCGCTGAGC	G	149894	29	0.00019349	-16
138	DEL	GCCTC	G	149894	20	0.00013344	-4
138	INS	G	GA	149894	192	0.00128106	1
138	INS	G	GATN	149894	1	6.67E-06	3
138	INS	G	GC	149894	1	6.67E-06	1
138	INS	G	GN	149894	2	1.33E-05	1
139	REF	C	C	148868	147036	0.98797917	0
139	SNV	C	A	148868	142	0.00095414	0
139	SNV	C	G	148868	54	0.00036284	0
139	SNV	C	T	148868	43	0.00028893	0
139	DEL	CCTCGT	C	148868	989	0.00664539	-5
139	DEL	CCTCGTGCCGCTGAGCCTGGCGCAGATCGG	C	148868	5	3.36E-05	-29
139	DEL	CCTCGTGCCGCTGAGCCT	C	148868	6	4.03E-05	-17
139	DEL	CCTCGTGCCGCTG	C	148868	8	5.38E-05	-12
139	DEL	CCTCGTGCCGCTGA	C	148868	30	0.00020158	-13
139	DEL	CCTCGTG	C	148868	121	0.00081304	-6
139	DEL	CCTCGTGCCGCTGAGCCTGGCGCAGA	C	148868	9	6.05E-05	-25
139	DEL	CCTCGTGCCGCTGAGCCTGGCGCAGATCGGTGAGTGCCCGCCGCAGCCTGGGCAGCAAGATGG	C	148868	5	3.36E-05	-62
139	DEL	CCTCGTGCCGCTGAGCCTGGCGCAGATCGGTGAGTGCCCGCCG	C	148868	5	3.36E-05	-42
139	DEL	CCTCGTGCCG	C	148868	195	0.00131026	-9
139	DEL	CCTCGTGCCGCTGAGCCTGGCGCAGATCGGTGAGTGCCCGCCGCAGCCTGGGCAGCAAGATGGGTG	C	148868	4	2.69E-05	-65
139	DEL	CCT	C	148868	47	0.00031581	-2
139	DEL	CCTCGTGCCGCTGAGCCTGG	C	148868	3	2.02E-05	-19
139	DEL	CCTCG	C	148868	14	9.41E-05	-4
139	INS	C	CA	148868	16	0.00010751	1
139	INS	C	CGCGATCTGAG	148868	7	4.70E-05	10
139	INS	C	CCCTGAGCCTGGCGCCGCTGGACTCTGGTGCCCCTGGACT	148868	2	1.34E-05	39
139	INS	C	CG	148868	6	4.03E-05	1
139	INS	C	CAG	148868	3	2.02E-05	2
139	INS	C	CCCAGCCTGGGGA	148868	3	2.02E-05	12
139	INS	C	CCAGACTCAG	148868	3	2.02E-05	9
139	INS	C	CAN	148868	1	6.72E-06	2
139	INS	C	CTCAGGGA	148868	11	7.39E-05	7
139	INS	C	CCACCA	148868	4	2.69E-05	5
139	INS	C	CT	148868	9	6.05E-05	1
139	INS	C	CGGGGA	148868	4	2.69E-05	5
139	INS	C	CCCTAA	148868	5	3.36E-05	5
139	INS	C	CTCAGA	148868	7	4.70E-05	5
139	INS	C	CCCAGAGTCTTCCCCAGGCGCAGAGCCTGGGGA	148868	13	8.74E-05	32
139	INS	C	CACGCAGCCTGGGGA	148868	15	0.00010079	14
140	REF	C	C	147510	146823	0.99553841	0
140	SNV	C	A	147510	2	1.36E-05	0
140	SNV	C	G	147510	8	5.42E-05	0
140	SNV	C	T	147510	28	0.00018985	0
140	DEL	CTCGTGCCGCTGAGCCTGGCGCAGATCGGTGAGTGCCCGCCGCAGCCTGGGCAG	C	147510	3	2.03E-05	-53
140	DEL	CTCGTGCCGCTGAGCCTGGCGCAGATCGGTGAGTGCCCGCCGCAGCCTGGGCA	C	147510	4	2.71E-05	-52
140	DEL	CTCGTGCCGCTGAGCCTGGCGCAGATCGGTGAGTGCCCGCCGCAGCCTGGGCAGCAAGA	C	147510	3	2.03E-05	-58
140	DEL	CTCGTG	C	147510	97	0.00065771	-5
140	DEL	CTCGTGCCGCT	C	147510	10	6.78E-05	-10
140	DEL	CTCGTGCCGCTGAGCCTGG	C	147510	3	2.03E-05	-18
140	DEL	CTCGTGCCGCTGAGCCTGGCGCAGATCGGTGAGTGCCCGCCGCAGCCTGGGCAGCAAGATGGG	C	147510	4	2.71E-05	-62
140	DEL	CTCGTGCCGCTG	C	147510	9	6.10E-05	-11
140	DEL	CTCG	C	147510	148	0.00100352	-3
140	DEL	CTCGTGCCGCTGAGCCTGGCGCAGA	C	147510	243	0.00164767	-24
140	DEL	CTCGT	C	147510	50	0.00033903	-4
140	DEL	CT	C	147510	10	6.78E-05	-1
140	INS	C	CG	147510	1	6.78E-06	1
140	INS	C	CTCTCTAT	147510	7	4.75E-05	7
140	INS	C	CAGCCTGGGGACA	147510	5	3.39E-05	12
140	INS	C	CTGGAGGAGGTGACTGTT	147510	7	4.75E-05	17
140	INS	C	CTCAGGCAGAG	147510	2	1.36E-05	10
140	INS	C	CGCTGAGCCTGGCGCAGA	147510	2	1.36E-05	17
140	INS	C	CTCG	147510	10	6.78E-05	3
140	INS	C	CTTTGGTGGCACCTGGGGACGGTGCCTT	147510	2	1.36E-05	27
141	REF	T	T	146905	143999	0.98053889	0
141	SNV	T	A	146905	42	0.00028599	0
141	SNV	T	C	146905	81	0.00055156	0
141	SNV	T	G	146905	16	0.00010895	0
141	DEL	TCGTGCCGCTGA	T	146905	26	0.00017704	-11
141	DEL	TC	T	146905	42	0.00028599	-1
141	DEL	TCGTGCCGCTGAGCCTGGCGCAGATCGGTGAGTGCCCGCCGCAGCCTGGG	T	146905	12	8.17E-05	-49
141	DEL	TCGTGCCGCTGAGCCTGG	T	146905	142	0.00096693	-17
141	DEL	TCGTGCC	T	146905	18	0.00012257	-6
141	DEL	TCG	T	146905	6	4.09E-05	-2
141	DEL	TCGTGCCGCTGAGC	T	146905	24	0.00016342	-13
141	DEL	TCGTGCCGCTGAGCCTGGCGCAGATCGGTGAGTGCCCGCCGCAGCCTGGGCAGCAAGATGGGTGCGGGGTGCTCAGCGCGGACCCG	T	146905	8	5.45E-05	-85
141	DEL	TCGTGCCGCTGAGCCTGGCGCAGATCGGTGAGTGCC	T	146905	23	0.00015661	-35
141	DEL	TCGTGC	T	146905	1317	0.00896791	-5
141	DEL	TCGTGCCGCTGAGCCTGGCGCAGATCGGTGAGTGCCCGCCGCAGCCTGGGCAGCAAGATGGGTGCGGGGTGCTCAGCG	T	146905	8	5.45E-05	-77
141	DEL	TCGTGCCGCTG	T	146905	9	6.13E-05	-10
141	DEL	TCGTGCCGCTGAGCCTGGCG	T	146905	41	0.00027918	-19
141	DEL	TCGTG	T	146905	245	0.00166829	-4
141	DEL	TCGTGCCGCTGAG	T	146905	27	0.00018385	-12
141	DEL	TCGTGCCG	T	146905	633	0.00431032	-7
141	DEL	TCGTGCCGCTGAGCCTGGCGCAGATCGGTGAGTGCCCGC	T	146905	2	1.36E-05	-38
141	DEL	TCGTGCCGCTGAGCCTGGCGCAGATCGGTGAGTGCCCGCCGCAGCCTGGGCAGCAAGATGGGTGCGGGGTGCTCAGC	T	146905	4	2.72E-05	-76
141	INS	T	TC	146905	17	0.00011576	1
141	INS	T	TGAG	146905	11	7.49E-05	3
141	INS	T	TTTGGTGGCACCTGGGGAC	146905	1	6.81E-06	18
141	INS	T	TG	146905	5	3.41E-05	1
141	INS	T	TGCG	146905	4	2.72E-05	3
141	INS	T	TGTTATCAAGGACC	146905	6	4.09E-05	13
141	INS	T	TCAG	146905	3	2.04E-05	3
141	INS	T	TCTGAG	146905	13	8.85E-05	5
141	INS	T	TGNTATCAAGGACC	146905	1	6.81E-06	13
141	INS	T	TGG	146905	11	7.49E-05	2
141	INS	T	TCAGCG	146905	8	5.45E-05	5
141	INS	T	TGGGGAC	146905	4	2.72E-05	6
141	INS	T	TGGGGACTC	146905	31	0.00021109	8
141	INS	T	TGGCGCCGGC	146905	5	3.41E-05	9
141	INS	T	TGGGGA	146905	2	1.36E-05	5
141	INS	T	TGACA	146905	8	5.45E-05	4
141	INS	T	TCTGNG	146905	1	6.81E-06	5
141	INS	T	TCTGAGG	146905	1	6.81E-06	6
142	REF	C	C	144384	142113	0.98452341	0
142	SNV	C	A	144384	24	0.00016627	0
142	SNV	C	G	144384	318	0.00220302	0
142	SNV	C	T	144384	58	0.00040181	0
142	DEL	CGTGCCGCTGAGCCTG	C	144384	196	0.00135784	-15
142	DEL	CGT	C	144384	365	0.00252863	-2
142	DEL	CG	C	144384	304	0.00210604	-1
142	DEL	CGTGCCGCTGA	C	144384	48	0.00033253	-10
142	DEL	CGTG	C	144384	26	0.00018012	-3
142	DEL	CGTGCCGCTGAG	C	144384	16	0.00011084	-11
142	DEL	CGTGCCGCTGAGCCTGGCGCAGATCGGTGAGTGCCCGCCGCAGCCTGGGCAGCAAGA	C	144384	7	4.85E-05	-56
142	DEL	CGTGCCG	C	144384	14	9.70E-05	-6
142	DEL	CGTGCCGCTGAGCCT	C	144384	30	0.00020783	-14
142	DEL	CGTGCCGCTGAGCCTGGCGCAGATCG	C	144384	118	0.00081747	-25
142	DEL	CGTGCCGCT	C	144384	31	0.00021476	-8
142	DEL	CGTGCCGCTGAGCCTGGCGCAGATCGGTGAGTGCCCGCCGCAGCCT	C	144384	8	5.54E-05	-45
142	DEL	CGTGCCGCTGAGCCTGGCGCAGATCGGTGAGT	C	144384	5	3.46E-05	-31
142	DEL	CGTGCCGCTG	C	144384	9	6.24E-05	-9
142	DEL	CGTGCCGCTGAGCCTGG	C	144384	16	0.00011084	-16
142	INS	C	CTGAT	144384	3	2.08E-05	4
142	INS	C	CCGGACACCATGGACAAGTTTTN	144384	1	6.93E-06	22
142	INS	C	CGCAGCCTGGGGACTCT	144384	3	2.08E-05	16
142	INS	C	CCATTG	144384	1	6.93E-06	5
142	INS	C	CAGCG	144384	6	4.16E-05	4
142	INS	C	CCAGAGTCCTCAGTGCCTCCA	144384	5	3.46E-05	20
142	INS	C	CGCAGCCTGGGGACNNT	144384	1	6.93E-06	16
142	INS	C	CCGCTGA	144384	8	5.54E-05	6
142	INS	C	CCAA	144384	5	3.46E-05	3
142	INS	C	CGCTGAGCCTGGCGCCGCTGAGCCTG	144384	2	1.39E-05	25
142	INS	C	CCGGACACCATGGACAAGTTTTG	144384	6	4.16E-05	22
142	INS	C	CGATCT	144384	4	2.77E-05	5
142	INS	C	CAGAGGCA	144384	5	3.46E-05	7
142	INS	C	CAG	144384	18	0.0001247	2
142	INS	C	CAGCN	144384	1	6.93E-06	4
142	INS	C	CTCT	144384	3	2.08E-05	3
142	INS	C	CGCAGA	144384	9	6.24E-05	5
142	INS	C	CATTTTAT	144384	9	6.24E-05	7
142	INS	C	CA	144384	59	0.00040874	1
142	INS	C	CGT	144384	79	0.00054729	2
142	INS	C	CGCTGAGCCTGGCGCAGATCG	144384	4	2.77E-05	20
142	INS	C	CG	144384	200	0.00138555	1
142	INS	C	CGTG	144384	2	1.39E-05	3
142	INS	C	CTGAGGCA	144384	3	2.08E-05	7
142	INS	C	CACGCAGCCTGGGGACTCT	144384	13	9.01E-05	18
142	INS	C	CGAGGCAGACTCT	144384	4	2.77E-05	12
142	INS	C	CTGAG	144384	1	6.93E-06	4
142	INS	C	CT	144384	94	0.00065121	1
142	INS	C	CGCTGNGCCTG	144384	1	6.93E-06	10
142	INS	C	CTGAGCCTGAGCCTG	144384	4	2.77E-05	14
142	INS	C	CCCAGGCAGA	144384	7	4.85E-05	9
142	INS	C	CGCTGAGCCTG	144384	29	0.0002009	10
142	INS	C	CGGTGA	144384	17	0.00011777	5
142	INS	C	CGCAGAGTCACGCAGCCTGGGGACTCT	144384	4	2.77E-05	26
142	INS	C	CTGCCT	144384	5	3.46E-05	5
142	INS	C	CTGGGGACT	144384	2	1.39E-05	8
142	INS	C	CCATTTGATGATGATGGG	144384	20	0.00013856	17
142	INS	C	CTGAGCCTGGCGCAGAT	144384	2	1.39E-05	16
142	INS	C	CGTNCCCAGCG	144384	1	6.93E-06	10
143	REF	G	G	143324	140814	0.98287812	0
143	SNV	G	A	143324	116	0.00080968	0
143	SNV	G	C	143324	118	0.00082364	0
143	SNV	G	T	143324	20	0.0001396	0
143	DEL	GTGCCGCTGA	G	143324	7	4.89E-05	-9
143	DEL	GTGCC	G	143324	47	0.00032806	-4
143	DEL	GTGCCGCTGAGCCTGGCGCAGATCGGTGAGTGCCCGCCGCAGCCTGGGCAGCAAGATGGGTGCGGGGTGCTCAGCGC	G	143324	7	4.89E-05	-76
143	DEL	GTGCCGCTGAGCCTGGCGCAGATCGGTGAGTGCCCGC	G	143324	3	2.09E-05	-36
143	DEL	GTGCCGCTGAGCCTGGCGCAGA	G	143324	39	0.00027222	-21
143	DEL	GTGCCGCTGAGCCTGGCGCAGATCGGTGAGTGCC	G	143324	4	2.79E-05	-33
143	DEL	GTGCCGCTGAGCC	G	143324	27	0.00018846	-12
143	DEL	GTGCCGCTGAGCCTGGCGCAGATCGGTGAGTGCCCGCCGCAGC	G	143324	8	5.58E-05	-42
143	DEL	GTGCCGC	G	143324	157	0.00109586	-6
143	DEL	GTGC	G	143324	37	0.00025826	-3
143	DEL	GTGCCGCT	G	143324	11	7.68E-05	-7
143	DEL	GTGCCGCTGAGCCTGGCGC	G	143324	12	8.38E-05	-18
143	DEL	GT	G	143324	70	0.0004886	-1
143	DEL	GTGCCGCTGAGCCTGGCGCAGATCGGTGAGTGCCCGCCGCAGCC	G	143324	8	5.58E-05	-43
143	DEL	GTGCCGCTGAGCCTGGC	G	143324	6	4.19E-05	-16
143	INS	G	GCCTGTTCCAGCCGNNGNGGC	143324	1	6.98E-06	20
143	INS	G	GATC	143324	25	0.0001745	3
143	INS	G	GGGGGACTCAGACTC	143324	3	2.09E-05	14
143	INS	G	GCTGAGCCTGGCGCTGAGCC	143324	7	4.89E-05	19
143	INS	G	GAC	143324	6	4.19E-05	2
143	INS	G	GACCCAT	143324	4	2.79E-05	6
143	INS	G	GCAGA	143324	12	8.38E-05	4
143	INS	G	GGCTCAAA	143324	14	9.77E-05	7
143	INS	G	GCAGCACGN	143324	1	6.98E-06	8
143	INS	G	GTCCCCAGGCTC	143324	7	4.89E-05	11
143	INS	G	GCTC	143324	1	6.98E-06	3
143	INS	G	GCCTGTTCCAGCCGGAGNGGC	143324	1	6.98E-06	20
143	INS	G	GNTTT	143324	1	6.98E-06	4
143	INS	G	GTAT	143324	6	4.19E-05	3
143	INS	G	GTN	143324	1	6.98E-06	2
143	INS	G	GTCCCCAGCGGCTC	143324	9	6.28E-05	13
143	INS	G	GCCTGTTCCAGCCGGCGGGGC	143324	1	6.98E-06	20
143	INS	G	GNGAC	143324	1	6.98E-06	4
143	INS	G	GCAGCC	143324	8	5.58E-05	5
143	INS	G	GTT	143324	162	0.00113076	2
143	INS	G	GNC	143324	1	6.98E-06	2
143	INS	G	GTCTCAGCGA	143324	1	6.98E-06	9
143	INS	G	GTTT	143324	42	0.00029316	3
143	INS	G	GNGACTC	143324	3	2.09E-05	6
143	INS	G	GGAAGTTGGC	143324	4	2.79E-05	9
143	INS	G	GCTGCGTGCAGAGT	143324	7	4.89E-05	13
143	INS	G	GGGACTC	143324	65	0.0004537	6
143	INS	G	GTTC	143324	1	6.98E-06	3
143	INS	G	GCTGAGCC	143324	19	0.00013262	7
143	INS	G	GTTA	143324	5	3.49E-05	3
143	INS	G	GTCCCTGGCC	143324	1	6.98E-06	9
143	INS	G	GTC	143324	35	0.0002443	2
143	INS	G	GTA	143324	24	0.00016752	2
143	INS	G	GA	143324	27	0.00018846	1
143	INS	G	GC	143324	11	7.68E-05	1
143	INS	G	GGGACTCTGCCTGGGGACTCTGCCTGGTGGCACGCAGCCTGGGGACTC	143324	6	4.19E-05	47
143	INS	G	GGGAC	143324	4	2.79E-05	4
143	INS	G	GN	143324	4	2.79E-05	1
143	INS	G	GTTTT	143324	33	0.00023034	4
143	INS	G	GT	143324	1057	0.00737783	1
143	INS	G	GTGAGCC	143324	9	6.28E-05	6
143	INS	G	GCAGCACGC	143324	6	4.19E-05	8
143	INS	G	GAATCA	143324	9	6.28E-05	5
143	INS	G	GCCAGGA	143324	4	2.79E-05	6
143	INS	G	GTCCTGGGGACTC	143324	5	3.49E-05	12
143	INS	G	GCT	143324	1	6.98E-06	2
143	INS	G	GTCCCCAGAGCTGAGCCTGGCGCTGAGCC	143324	6	4.19E-05	28
143	INS	G	GCCGCTC	143324	14	9.77E-05	6
143	INS	G	GCCNCTC	143324	1	6.98E-06	6
143	INS	G	GACTC	143324	1	6.98E-06	4
143	INS	G	GGGGACTC	143324	13	9.07E-05	7
143	INS	G	GTTNN	143324	1	6.98E-06	4
143	INS	G	GCCTGTTCCAGCCGGAGGGGC	143324	5	3.49E-05	20
143	INS	G	GCCNGTTCCAGCCGGNGNNGC	143324	1	6.98E-06	20
143	INS	G	GGGACTCTGCCGGCACGCAGCCTGGGGACTC	143324	7	4.89E-05	30
143	INS	G	GTCAGCGGCAGGCTCGGACTC	143324	19	0.00013262	20
143	INS	G	GTATT	143324	1	6.98E-06	4
143	INS	G	GGCAGGACTC	143324	14	9.77E-05	9
143	INS	G	GGTGAGTGCC	143324	2	1.40E-05	9
143	INS	G	GGATC	143324	3	2.09E-05	4
143	INS	G	GGGACTN	143324	3	2.09E-05	6
143	INS	G	GCAGACTCTGCCTC	143324	10	6.98E-05	13
144	REF	T	T	149760	113807	0.76040651	0
144	SNV	T	A	149760	448	0.00299333	0
144	SNV	T	C	149760	424	0.00283297	0
144	SNV	T	G	149760	301	0.00201114	0
144	DEL	TGCCGCTGAGCCTGGCGCAGATCGGTGAGTGCCC	T	149760	7	4.68E-05	-33
144	DEL	TGCCGC	T	149760	122	0.00081515	-5
144	DEL	TGCCGCTGAGCCTGGCGC	T	149760	4	2.67E-05	-17
144	DEL	TGCCGCTGAGC	T	149760	93	0.00062138	-10
144	DEL	TGCCGCTGAGCCTGGCGCAGATCGG	T	149760	8	5.35E-05	-24
144	DEL	TGCCGCTGAGCCTGGCG	T	149760	5	3.34E-05	-16
144	DEL	TGCCGCTGAGCCTGGCGCAGATCGGTGAGTGCCCGCCGCAGCCTGGGCAGCAAGATGGGTGCGGGGTGC	T	149760	9	6.01E-05	-68
144	DEL	TGCCGCTG	T	149760	11	7.35E-05	-7
144	DEL	TGCCGCTGAGCCTG	T	149760	20	0.00013363	-13
144	DEL	TGCCG	T	149760	60	0.00040089	-4
144	DEL	TGCCGCTGAG	T	149760	27	0.0001804	-9
144	DEL	TGCC	T	149760	177	0.00118263	-3
144	DEL	TGCCGCTGAGCCTGGCGCA	T	149760	10	6.68E-05	-18
144	DEL	TG	T	149760	219	0.00146326	-1
144	DEL	TGCCGCTGA	T	149760	102	0.00068152	-8
144	DEL	TGC	T	149760	190	0.00126949	-2
144	DEL	TGCCGCTGAGCCTGGCGCAGATCGGTGAGTGCCCGCCGCAGCCTGGG	T	149760	1	6.68E-06	-46
144	DEL	TGCCGCTGAGCC	T	149760	39	0.00026058	-11
144	DEL	TGCCGCTGAGCCTGGCGCAGA	T	149760	16	0.0001069	-20
144	DEL	TGCCGCTGAGCCTGGCGCAGATCGGTGAGTGCCCGCC	T	149760	13	8.69E-05	-36
144	DEL	TGCCGCTGAGCCTGGC	T	149760	15	0.00010022	-15
144	DEL	TGCCGCTGAGCCTGG	T	149760	17	0.00011359	-14
144	DEL	TGCCGCTGAGCCTGGCGCAGATC	T	149760	13	8.69E-05	-22
144	DEL	TGCCGCTGAGCCTGGCGCAGATCGGTGAGTGCCCGCCGCAGCCTGG	T	149760	6	4.01E-05	-45
144	DEL	TGCCGCTGAGCCTGGCGCAGATCG	T	149760	11	7.35E-05	-23
144	INS	T	TCTCAGCGTC	149760	2	1.34E-05	9
144	INS	T	TAA	149760	259	0.00173052	2
144	INS	T	TCAATCAGGC	149760	15	0.00010022	9
144	INS	T	TGTAA	149760	3	2.00E-05	4
144	INS	T	TAAA	149760	3	2.00E-05	3
144	INS	T	TTAGCCAGAGC	149760	6	4.01E-05	10
144	INS	T	TAGTCTGC	149760	3	2.00E-05	7
144	INS	T	TAC	149760	27	0.0001804	2
144	INS	T	TGGCAGGTGGTCAAGGGCCCGCTGGCCTCCAAAGTGCCAGAAGCAGGGCTGGGCCAGCC	149760	1	6.68E-06	58
144	INS	T	TAAAA	149760	5	3.34E-05	4
144	INS	T	TGNA	149760	1	6.68E-06	3
144	INS	T	TCTCTGCCGCTGAGCCTGGC	149760	10	6.68E-05	19
144	INS	T	TGGCCTGGGGCACGCCA	149760	5	3.34E-05	16
144	INS	T	TCTC	149760	4	2.67E-05	3
144	INS	T	TCCCCNGGCTGC	149760	1	6.68E-06	11
144	INS	T	TACAC	149760	4	2.67E-05	4
144	INS	T	TTAG	149760	9	6.01E-05	3
144	INS	T	TGACTCA	149760	1	6.68E-06	6
144	INS	T	TTGAGTCCTGATCC	149760	4	2.67E-05	13
144	INS	T	TTTTGGTGGC	149760	5	3.34E-05	9
144	INS	T	TCCC	149760	10	6.68E-05	3
144	INS	T	TCN	149760	2	1.34E-05	2
144	INS	T	TGGGTTCGCCCGGCTCAGCTGGCGATTATC	149760	3	2.00E-05	29
144	INS	T	TAG	149760	11	7.35E-05	2
144	INS	T	TNN	149760	1	6.68E-06	2
144	INS	T	TCCCCCCCTGC	149760	12	8.02E-05	10
144	INS	T	TCAGACTCTGC	149760	5	3.34E-05	10
144	INS	T	TCAG	149760	8	5.35E-05	3
144	INS	T	TATCTC	149760	5	3.34E-05	5
144	INS	T	TGCTCAGAGACAGGCAAATCAGCTTCAAGATGAGAGCCA	149760	7	4.68E-05	38
144	INS	T	TCTGACTCTGC	149760	7	4.68E-05	10
144	INS	T	TCCCTGC	149760	11	7.35E-05	6
144	INS	T	TTN	149760	6	4.01E-05	2
144	INS	T	TTCTGC	149760	1	6.68E-06	5
144	INS	T	TTGA	149760	5	3.34E-05	3
144	INS	T	TTAA	149760	7	4.68E-05	3
144	INS	T	TCCCCAG	149760	27	0.0001804	6
144	INS	T	TCCCCAGGCTGC	149760	8	5.35E-05	11
144	INS	T	TTTC	149760	6	4.01E-05	3
144	INS	T	TTG	149760	24	0.00016036	2
144	INS	T	TCCCCAGGGACTCTGCCTCAGG	149760	9	6.01E-05	21
144	INS	T	TGAC	149760	6	4.01E-05	3
144	INS	T	TCCACCTTGAGCCA	149760	9	6.01E-05	13
144	INS	T	TGAA	149760	25	0.00016704	3
144	INS	T	TTA	149760	76	0.0005078	2
144	INS	T	TA	149760	4383	0.02928521	1
144	INS	T	TGTA	149760	4	2.67E-05	3
144	INS	T	TC	149760	1378	0.00920717	1
144	INS	T	TGGC	149760	8	5.35E-05	3
144	INS	T	TG	149760	26250	0.17539054	1
144	INS	T	TCC	149760	90	0.00060134	2
144	INS	T	TCA	149760	78	0.00052116	2
144	INS	T	TN	149760	369	0.00246549	1
144	INS	T	TGG	149760	47	0.00031403	2
144	INS	T	TTCC	149760	3	2.00E-05	3
144	INS	T	TCCCA	149760	2	1.34E-05	4
144	INS	T	TCCGCTGGTG	149760	6	4.01E-05	9
144	INS	T	TGA	149760	46	0.00030735	2
144	INS	T	TCTCNGCGTC	149760	1	6.68E-06	9
144	INS	T	TGCC	149760	8	5.35E-05	3
144	INS	T	TGN	149760	1	6.68E-06	2
144	INS	T	TAN	149760	10	6.68E-05	2
144	INS	T	TTGGGGACGCAGCCTGGGGACGCAGCCTGGGGACGCAGCCTGGGGACTCTGC	149760	9	6.01E-05	51
144	INS	T	TCCCC	149760	11	7.35E-05	4
144	INS	T	TGCCTAAC	149760	4	2.67E-05	7
144	INS	T	TGCCA	149760	4	2.67E-05	4
144	INS	T	TTGAGCCTGGCGCAGCGATC	149760	3	2.00E-05	19
144	INS	T	TGGCTTCTTGGA	149760	8	5.35E-05	11
144	INS	T	TCCCCACTGCCTCGTCCCC	149760	4	2.67E-05	18
144	INS	T	TTC	149760	25	0.00016704	2
144	INS	T	TTTAGTAGAGATGGGGTGGCACGCAGCCTGGGGACTCTGC	149760	2	1.34E-05	39
144	INS	T	TCCN	149760	1	6.68E-06	3
144	INS	T	TNA	149760	1	6.68E-06	2
144	INS	T	TGC	149760	45	0.00030067	2
144	INS	T	TCGCCAG	149760	3	2.00E-05	6
144	INS	T	TGGCACGCA	149760	4	2.67E-05	8
144	INS	T	TCCA	149760	16	0.0001069	3
144	INS	T	TCCCCTGAC	149760	8	5.35E-05	8
145	REF	G	G	150591	149173	0.99092594	0
145	SNV	G	A	150591	179	0.00118906	0
145	SNV	G	C	150591	134	0.00089013	0
145	SNV	G	T	150591	137	0.00091006	0
145	DEL	GC	G	150591	136	0.00090342	-1
145	DEL	GCC	G	150591	264	0.0017537	-2
145	DEL	GCCGCT	G	150591	73	0.00048492	-5
145	DEL	GCCGC	G	150591	27	0.00017936	-4
145	DEL	GCCGCTGA	G	150591	29	0.00019264	-7
145	DEL	GCCGCTGAGCCTGGCGCAGATC	G	150591	6	3.99E-05	-21
145	DEL	GCCGCTGAGCC	G	150591	36	0.00023914	-10
145	DEL	GCCGCTGAGCCTGGC	G	150591	30	0.00019928	-14
145	DEL	GCCGCTGAGC	G	150591	41	0.00027235	-9
145	DEL	GCCGCTGAGCCTGGCGC	G	150591	34	0.00022586	-16
145	INS	G	GNGTCAGGC	150591	1	6.64E-06	8
145	INS	G	GACA	150591	6	3.99E-05	3
145	INS	G	GATGATGGGGAT	150591	1	6.64E-06	11
145	INS	G	GC	150591	31	0.00020593	1
145	INS	G	GGGGA	150591	6	3.99E-05	4
145	INS	G	GACT	150591	17	0.00011293	3
145	INS	G	GAGT	150591	5	3.32E-05	3
145	INS	G	GGCA	150591	10	6.64E-05	3
145	INS	G	GAGTCAGGC	150591	5	3.32E-05	8
145	INS	G	GAGNNNNGCNCAGATCNNTGANTGN	150591	1	6.64E-06	24
145	INS	G	GACNCT	150591	1	6.64E-06	5
145	INS	G	GCCTTTGGTNGCA	150591	1	6.64E-06	12
145	INS	G	GANGAT	150591	1	6.64E-06	5
145	INS	G	GACACCTGGGGACTCTGCCTGGGGACA	150591	9	5.98E-05	26
145	INS	G	GATGATGATGGGGAT	150591	1	6.64E-06	14
145	INS	G	GTCC	150591	7	4.65E-05	3
145	INS	G	GA	150591	18	0.00011957	1
145	INS	G	GGA	150591	1	6.64E-06	2
145	INS	G	GGCC	150591	7	4.65E-05	3
145	INS	G	GCA	150591	10	6.64E-05	2
145	INS	G	GGGGACT	150591	2	1.33E-05	6
145	INS	G	GN	150591	23	0.00015278	1
145	INS	G	GGC	150591	6	3.99E-05	2
145	INS	G	GT	150591	8	5.31E-05	1
145	INS	G	GACTCAGGCT	150591	4	2.66E-05	9
145	INS	G	GACTCA	150591	7	4.65E-05	5
145	INS	G	GGCACNCAGCCTGGGGACTCT	150591	1	6.64E-06	20
145	INS	G	GCT	150591	7	4.65E-05	2
145	INS	G	GGCACGCAGCCTGGGGACTCT	150591	12	7.97E-05	20
145	INS	G	GACTCT	150591	12	7.97E-05	5
145	INS	G	GACTCTCA	150591	1	6.64E-06	7
145	INS	G	GCTCA	150591	4	2.66E-05	4
145	INS	G	GCCTGACGCAGATC	150591	6	3.99E-05	13
145	INS	G	GAT	150591	8	5.31E-05	2
146	REF	C	C	151209	150556	0.99595152	0
146	SNV	C	A	151209	173	0.00114442	0
146	SNV	C	G	151209	217	0.00143549	0
146	SNV	C	T	151209	48	0.00031753	0
146	DEL	CCGCTGAGCCTGGCGCAGAT	C	151209	7	4.63E-05	-19
146	DEL	CCG	C	151209	15	9.92E-05	-2
146	DEL	CCGCTG	C	151209	12	7.94E-05	-5
146	INS	C	CCCTCGTCTGCCTCGTCTGCCT	151209	5	3.31E-05	21
146	INS	C	CCTGAGCCTGGCGCAGCCTG	151209	2	1.32E-05	19
146	INS	C	CCTG	151209	5	3.31E-05	3
146	INS	C	CTCAGCCTGGG	151209	3	1.99E-05	10
146	INS	C	CG	151209	17	0.00011246	1
146	INS	C	CTGAGTCCTGGCGCAGAT	151209	4	2.65E-05	17
146	INS	C	CNG	151209	1	6.62E-06	2
146	INS	C	CAGAT	151209	15	9.92E-05	4
146	INS	C	CTG	151209	4	2.65E-05	2
146	INS	C	CAGATCGGTGGG	151209	2	1.32E-05	11
146	INS	C	CA	151209	9	5.95E-05	1
146	INS	C	CATCT	151209	9	5.95E-05	4
146	INS	C	CAG	151209	16	0.00010584	2
146	INS	C	CCAGGA	151209	6	3.97E-05	5
146	INS	C	CT	151209	1	6.62E-06	1
146	INS	C	CCCTCGTCTGCCTCGTCNGCCT	151209	1	6.62E-06	21
146	INS	C	CCT	151209	4	2.65E-05	2
146	INS	C	CCTGGCGCAGAT	151209	3	1.99E-05	11
146	INS	C	CAGAGTCTGCCAGG	151209	6	3.97E-05	13
146	INS	C	CTCTG	151209	9	5.95E-05	4
146	INS	C	CACGCAGCCTGGGCACGCAGCCTGGGCA	151209	2	1.32E-05	27
146	INS	C	CCTCG	151209	4	2.65E-05	4
146	INS	C	CCCAGAT	151209	12	7.94E-05	6
147	REF	C	C	153918	153245	0.99601581	0
147	SNV	C	A	153918	144	0.00093593	0
147	SNV	C	G	153918	77	0.00050046	0
147	SNV	C	T	153918	77	0.00050046	0
147	DEL	CGCTG	C	153918	17	0.00011049	-4
147	DEL	CGCTGAGCCTGGCGCAGATCGGTGAGTGCCCGCCGCAGCCT	C	153918	3	1.95E-05	-40
147	DEL	CG	C	153918	194	0.0012609	-1
147	DEL	CGCTGAGCCTG	C	153918	7	4.55E-05	-10
147	DEL	CGCTGAGCCTGGCGCAGATCGGTGAGTGCCCGCCGCAGCCTGGGCAGCAAGATGG	C	153918	8	5.20E-05	-54
147	INS	C	CA	153918	3	1.95E-05	1
147	INS	C	CTGGGGACTCTGCTCAGCG	153918	4	2.60E-05	18
147	INS	C	CAGGG	153918	9	5.85E-05	4
147	INS	C	CAG	153918	20	0.00012999	2
147	INS	C	CCA	153918	1	6.50E-06	2
147	INS	C	CTGGCGCAG	153918	11	7.15E-05	8
147	INS	C	CTGGGG	153918	6	3.90E-05	5
147	INS	C	CCACGCAGCCTGGGG	153918	6	3.90E-05	14
147	INS	C	CTNGG	153918	1	6.50E-06	4
147	INS	C	CT	153918	1	6.50E-06	1
147	INS	C	CTCGTCCTCGA	153918	11	7.15E-05	10
147	INS	C	CCAG	153918	7	4.55E-05	3
147	INS	C	CCAAGCTTATTA	153918	6	3.90E-05	11
148	REF	G	G	154930	154456	0.99732679	0
148	SNV	G	A	154930	169	0.00109124	0
148	SNV	G	C	154930	62	0.00040034	0
148	SNV	G	T	154930	110	0.00071027	0
148	DEL	GCTGAGCCTGGC	G	154930	4	2.58E-05	-11
148	DEL	GCTGAGCCTGGCGCAGATCGGTGAGTGCCCGCCGC	G	154930	5	3.23E-05	-34
148	DEL	GC	G	154930	14	9.04E-05	-1
148	INS	G	GA	154930	17	0.00010977	1
148	INS	G	GC	154930	3	1.94E-05	1
148	INS	G	GCTCAGGA	154930	1	6.46E-06	7
148	INS	G	GAGGA	154930	9	5.81E-05	4
148	INS	G	GGNGA	154930	1	6.46E-06	4
148	INS	G	GAT	154930	16	0.00010331	2
148	INS	G	GGA	154930	2	1.29E-05	2
148	INS	G	GT	154930	1	6.46E-06	1
149	REF	C	C	156766	156603	0.99912594	0
149	SNV	C	A	156766	25	0.0001595	0
149	SNV	C	G	156766	49	0.00031262	0
149	SNV	C	T	156766	20	0.0001276	0
149	DEL	CTG	C	156766	19	0.00012122	-2
149	DEL	CT	C	156766	1	6.38E-06	-1
149	INS	C	CATT	156766	9	5.74E-05	3
149	INS	C	CAG	156766	1	6.38E-06	2
149	INS	C	CG	156766	12	7.66E-05	1
149	INS	C	CT	156766	1	6.38E-06	1
150	REF	T	T	157103	156850	0.99868201	0
150	SNV	T	A	157103	111	0.00070675	0
150	SNV	T	C	157103	24	0.00015281	0
150	SNV	T	G	157103	12	7.64E-05	0
150	DEL	TG	T	157103	2	1.27E-05	-1
150	DEL	TGA	T	157103	12	7.64E-05	-2
150	DEL	TGAGCCTGG	T	157103	15	9.55E-05	-8
150	DEL	TGAGC	T	157103	2	1.27E-05	-4
150	INS	T	TC	157103	1	6.37E-06	1
150	INS	T	TATATCTATCTATAATATACTATGGTATAGTATATTATAGATAGATATA	157103	2	1.27E-05	48
150	INS	T	TGG	157103	1	6.37E-06	2
150	INS	T	TCAGC	157103	13	8.28E-05	4
150	INS	T	TTC	157103	8	5.09E-05	2
150	INS	T	TGATC	157103	4	2.55E-05	4
151	REF	G	G	157347	157198	0.99926262	0
151	SNV	G	A	157347	8	5.09E-05	0
151	SNV	G	C	157347	75	0.00047675	0
151	SNV	G	T	157347	17	0.00010806	0
151	INS	G	GCCTGGGGATCTGC	157347	2	1.27E-05	13
151	INS	G	GCCC	157347	1	6.36E-06	3
151	INS	G	GATCGGTGAGTGCCCGCCGC	157347	13	8.26E-05	19
152	REF	A	A	157893	157689	0.9989927	0
152	SNV	A	C	157893	29	0.00018372	0
152	SNV	A	G	157893	50	0.00031676	0
152	SNV	A	T	157893	20	0.0001267	0
152	DEL	AGC	A	157893	1	6.34E-06	-2
152	DEL	AGCCT	A	157893	12	7.60E-05	-4
152	DEL	AGCCTGGCGCAGATCG	A	157893	22	0.00013937	-15
152	DEL	AGCCTGGC	A	157893	1	6.34E-06	-7
152	DEL	AGCCTG	A	157893	13	8.24E-05	-5
152	INS	A	AGGACTCT	157893	7	4.44E-05	7
152	INS	A	AGT	157893	4	2.53E-05	2
153	REF	G	G	159097	159002	0.99950968	0
153	SNV	G	A	159097	6	3.77E-05	0
153	SNV	G	T	159097	15	9.43E-05	0
153	DEL	GCCT	G	159097	12	7.54E-05	-3
153	DEL	GC	G	159097	1	6.29E-06	-1
153	DEL	GCCTGGCGCA	G	159097	8	5.03E-05	-9
153	INS	G	GA	159097	9	5.66E-05	1
153	INS	G	GCTCTGCCTCGATCN	159097	1	6.29E-06	14
153	INS	G	GN	159097	1	6.29E-06	1
153	INS	G	GT	159097	1	6.29E-06	1
153	INS	G	GCTCTGCCTCGATCT	159097	10	6.29E-05	14
153	INS	G	GGACTCA	159097	14	8.80E-05	6
154	REF	C	C	159186	158968	0.99878739	0
154	SNV	C	A	159186	9	5.66E-05	0
154	SNV	C	G	159186	11	6.91E-05	0
154	SNV	C	T	159186	117	0.0007351	0
154	DEL	CCTGG	C	159186	8	5.03E-05	-4
154	DEL	CCT	C	159186	15	9.42E-05	-2
154	INS	C	CA	159186	1	6.28E-06	1
154	INS	C	CG	159186	7	4.40E-05	1
154	INS	C	CGAT	159186	8	5.03E-05	3
154	INS	C	CGG	159186	11	6.91E-05	2
154	INS	C	CT	159186	5	3.14E-05	1
154	INS	C	CTCG	159186	1	6.28E-06	3
155	REF	C	C	159734	159675	0.99978085	0
155	SNV	C	G	159734	15	9.39E-05	0
155	SNV	C	T	159734	9	5.64E-05	0
155	DEL	CTGGCGCAGA	C	159734	3	1.88E-05	-9
155	INS	C	CCATACCATTATTCCAT	159734	7	4.38E-05	16
155	INS	C	CCTCCG	159734	1	6.26E-06	5
156	REF	T	T	159840	159669	0.99911145	0
156	SNV	T	A	159840	40	0.0002503	0
156	SNV	T	C	159840	38	0.00023778	0
156	SNV	T	G	159840	7	4.38E-05	0
156	DEL	TGG	T	159840	7	4.38E-05	-2
156	DEL	TGGCGCAGATC	T	159840	9	5.63E-05	-10
156	DEL	TGGCGCAGATCGGTGAGTGCCCGCCG	T	159840	4	2.50E-05	-25
156	DEL	TG	T	159840	20	0.00012515	-1
156	INS	T	TCC	159840	1	6.26E-06	2
156	INS	T	TGGCGCAGATC	159840	14	8.76E-05	10
156	INS	T	TC	159840	1	6.26E-06	1
156	INS	T	TGA	159840	1	6.26E-06	2
157	REF	G	G	159964	159878	0.99956861	0
157	SNV	G	A	159964	24	0.00015005	0
157	SNV	G	C	159964	1	6.25E-06	0
157	SNV	G	T	159964	20	0.00012504	0
157	DEL	GGCGC	G	159964	7	4.38E-05	-4
157	DEL	GGC	G	159964	11	6.88E-05	-2
157	INS	G	GA	159964	5	3.13E-05	1
157	INS	G	GT	159964	1	6.25E-06	1
158	REF	G	G	160280	160185	0.99951954	0
158	SNV	G	A	160280	9	5.62E-05	0
158	SNV	G	C	160280	11	6.86E-05	0
158	SNV	G	T	160280	14	8.74E-05	0
158	DEL	GC	G	160280	1	6.24E-06	-1
158	DEL	GCGCAGATCGGTGAGTGCCCGCCGCAGCCTGGGCAGCA	G	160280	12	7.49E-05	-37
158	DEL	GCGC	G	160280	14	8.74E-05	-3
158	DEL	GCGCAGAT	G	160280	8	4.99E-05	-7
158	INS	G	GGGACTCACCGACT	160280	7	4.37E-05	13
158	INS	G	GNGACNCACNGACN	160280	1	6.24E-06	13
159	REF	C	C	160561	160463	0.99950792	0
159	SNV	C	A	160561	15	9.34E-05	0
159	SNV	C	G	160561	30	0.00018687	0
159	SNV	C	T	160561	29	0.00018064	0
159	DEL	CG	C	160561	1	6.23E-06	-1
159	INS	C	CA	160561	2	1.25E-05	1
159	INS	C	CT	160561	2	1.25E-05	1
160	REF	G	G	160718	160565	0.99920967	0
160	SNV	G	A	160718	61	0.00037961	0
160	SNV	G	C	160718	15	9.34E-05	0
160	SNV	G	T	160718	38	0.00023648	0
160	DEL	GC	G	160718	1	6.22E-06	-1
160	DEL	GCAGATCGGT	G	160718	2	1.25E-05	-9
160	DEL	GCAGATC	G	160718	7	4.36E-05	-6
160	INS	G	GA	160718	3	1.87E-05	1
161	REF	C	C	160802	160792	0.99996269	0
161	SNV	C	G	160802	4	2.49E-05	0
161	DEL	CAGA	C	160802	2	1.24E-05	-3
162	REF	A	A	160894	160768	0.99945914	0
162	SNV	A	C	160894	35	0.00021759	0
162	SNV	A	G	160894	27	0.00016785	0
162	SNV	A	T	160894	24	0.0001492	0
162	INS	A	AG	160894	1	6.22E-06	1
163	REF	G	G	160962	160923	0.99986331	0
163	SNV	G	A	160962	3	1.86E-05	0
163	SNV	G	C	160962	7	4.35E-05	0
163	SNV	G	T	160962	8	4.97E-05	0
163	DEL	GATC	G	160962	1	6.21E-06	-3
163	INS	G	GT	160962	3	1.86E-05	1
164	REF	A	A	160961	160873	0.99960854	0
164	SNV	A	C	160961	4	2.49E-05	0
164	SNV	A	G	160961	19	0.00011806	0
164	SNV	A	T	160961	8	4.97E-05	0
164	DEL	ATCG	A	160961	24	0.00014913	-3
164	DEL	AT	A	160961	1	6.21E-06	-1
164	INS	A	AGAC	160961	6	3.73E-05	3
164	INS	A	AG	160961	1	6.21E-06	1
165	REF	T	T	161300	161236	0.99971479	0
165	SNV	T	C	161300	42	0.00026041	0
165	SNV	T	G	161300	3	1.86E-05	0
165	INS	T	TAC	161300	1	6.20E-06	2
166	REF	C	C	161358	161310	0.99976448	0
166	SNV	C	A	161358	1	6.20E-06	0
166	SNV	C	G	161358	2	1.24E-05	0
166	SNV	C	T	161358	10	6.20E-05	0
166	DEL	CGGTGAG	C	161358	11	6.82E-05	-6
166	INS	C	CA	161358	10	6.20E-05	1
166	INS	C	CGT	161358	3	1.86E-05	2
166	INS	C	CCG	161358	1	6.20E-06	2
167	REF	G	G	161402	161350	0.99977693	0
167	SNV	G	A	161402	16	9.91E-05	0
167	SNV	G	C	161402	9	5.58E-05	0
167	SNV	G	T	161402	11	6.82E-05	0
168	REF	G	G	161610	161580	0.99988243	0
168	SNV	G	A	161610	8	4.95E-05	0
168	SNV	G	C	161610	5	3.09E-05	0
168	DEL	GTGAGTGCCCGCCGCAGC	G	161610	5	3.09E-05	-17
168	INS	G	GT	161610	1	6.19E-06	1
169	REF	T	T	161637	161613	0.99991338	0
169	SNV	T	C	161637	8	4.95E-05	0
169	DEL	TGAGTGCCCGCCGCAGC	T	161637	6	3.71E-05	-16
170	REF	G	G	161633	161585	0.99984531	0
170	SNV	G	A	161633	15	9.28E-05	0
170	SNV	G	T	161633	10	6.19E-05	0
171	REF	A	A	161633	161577	0.99976487	0
171	SNV	A	C	161633	2	1.24E-05	0
171	SNV	A	G	161633	33	0.00020419	0
171	DEL	AGTGCCCGCCGCAGCCTGGGCAGCAAGATGGGTGCGGGGT	A	161633	3	1.86E-05	-39
172	REF	G	G	161649	161628	0.99988865	0
172	SNV	G	A	161649	4	2.48E-05	0
172	SNV	G	T	161649	2	1.24E-05	0
172	DEL	GTGCCCGCC	G	161649	9	5.57E-05	-8
172	DEL	GT	G	161649	1	6.19E-06	-1
172	INS	G	GC	161649	2	1.24E-05	1
173	REF	T	T	161716	161687	0.99990724	0
173	SNV	T	C	161716	9	5.57E-05	0
173	DEL	TG	T	161716	5	3.09E-05	-1
173	INS	T	TC	161716	1	6.18E-06	1
174	REF	G	G	161720	161700	0.99995053	0
174	SNV	G	A	161720	7	4.33E-05	0
174	SNV	G	C	161720	1	6.18E-06	0
175	REF	C	C	161718	161680	0.99985158	0
175	SNV	C	T	161718	6	3.71E-05	0
175	DEL	CCCGCCGCAGCCTGGGCAGCAAGATGGGTGCGGGGTGCTCAGCGCGGACCCGGCGGCAGCCCCT	C	161718	5	3.09E-05	-63
175	INS	C	CA	161718	1	6.18E-06	1
175	INS	C	CACA	161718	1	6.18E-06	3
175	INS	C	CG	161718	11	6.80E-05	1
176	REF	C	C	161718	161707	0.99997526	0
176	SNV	C	A	161718	1	6.18E-06	0
176	SNV	C	G	161718	1	6.18E-06	0
176	SNV	C	T	161718	2	1.24E-05	0
177	REF	C	C	161748	161723	0.99995054	0
177	SNV	C	A	161748	4	2.47E-05	0
177	SNV	C	G	161748	1	6.18E-06	0
177	SNV	C	T	161748	3	1.86E-05	0
178	REF	G	G	161809	161780	0.99990111	0
178	SNV	G	A	161809	12	7.42E-05	0
178	SNV	G	C	161809	3	1.85E-05	0
178	INS	G	GT	161809	1	6.18E-06	1
179	REF	C	C	161811	161791	0.99995056	0
179	SNV	C	T	161811	8	4.94E-05	0
180	REF	C	C	161894	161848	0.99977144	0
180	SNV	C	A	161894	1	6.18E-06	0
180	SNV	C	T	161894	35	0.0002162	0
180	INS	C	CG	161894	1	6.18E-06	1
181	REF	G	G	161926	161878	0.99979001	0
181	SNV	G	A	161926	16	9.88E-05	0
181	SNV	G	C	161926	2	1.24E-05	0
181	SNV	G	T	161926	11	6.79E-05	0
181	INS	G	GA	161926	1	6.18E-06	1
181	INS	G	GC	161926	1	6.18E-06	1
181	INS	G	GGT	161926	1	6.18E-06	2
181	INS	G	GT	161926	1	6.18E-06	1
181	INS	G	GN	161926	1	6.18E-06	1
182	REF	C	C	161952	161937	0.99996912	0
182	SNV	C	T	161952	5	3.09E-05	0
183	REF	A	A	161962	161905	0.99979004	0
183	SNV	A	C	161962	4	2.47E-05	0
183	SNV	A	G	161962	20	0.0001235	0
183	SNV	A	T	161962	7	4.32E-05	0
183	DEL	AG	A	161962	3	1.85E-05	-1
184	REF	G	G	162004	161969	0.99982716	0
184	SNV	G	A	162004	15	9.26E-05	0
184	SNV	G	C	162004	2	1.24E-05	0
184	SNV	G	T	162004	10	6.17E-05	0
184	INS	G	GTGC	162004	1	6.17E-06	3
185	REF	C	C	162013	161966	0.99978395	0
185	SNV	C	A	162013	9	5.56E-05	0
185	SNV	C	G	162013	4	2.47E-05	0
185	SNV	C	T	162013	11	6.79E-05	0
185	DEL	CCTGGGCAGCAA	C	162013	1	6.17E-06	-11
185	INS	C	CTTG	162013	9	5.56E-05	3
185	INS	C	CT	162013	1	6.17E-06	1
186	REF	C	C	162040	162011	0.99989508	0
186	SNV	C	A	162040	9	5.56E-05	0
186	SNV	C	T	162040	3	1.85E-05	0
186	DEL	CTGG	C	162040	3	1.85E-05	-3
186	INS	C	CCACGAGACCGTACTAGATCTCGTATGCCGTCTTCTGCTTGAAAAAAAAAAAANAACANCAACACA	162040	1	6.17E-06	65
186	INS	C	CGGA	162040	1	6.17E-06	3
187	REF	T	T	162043	161977	0.99967907	0
187	SNV	T	A	162043	7	4.32E-05	0
187	SNV	T	C	162043	11	6.79E-05	0
187	SNV	T	G	162043	2	1.23E-05	0
187	DEL	TGG	T	162043	14	8.64E-05	-2
187	DEL	TG	T	162043	18	0.00011109	-1
188	REF	G	G	162016	161993	0.9999321	0
188	SNV	G	C	162016	8	4.94E-05	0
188	INS	G	GA	162016	1	6.17E-06	1
188	INS	G	GC	162016	1	6.17E-06	1
188	INS	G	GN	162016	1	6.17E-06	1
189	REF	G	G	162050	162029	0.99992594	0
189	SNV	G	A	162050	1	6.17E-06	0
189	SNV	G	T	162050	9	5.55E-05	0
189	INS	G	GAGT	162050	2	1.23E-05	3
190	REF	G	G	162106	162091	0.99995682	0
190	SNV	G	A	162106	3	1.85E-05	0
190	SNV	G	C	162106	3	1.85E-05	0
190	INS	G	GC	162106	1	6.17E-06	1
191	REF	C	C	162125	162110	0.99993832	0
191	SNV	C	A	162125	2	1.23E-05	0
191	SNV	C	T	162125	8	4.94E-05	0
192	REF	A	A	162125	162087	0.99983345	0
192	SNV	A	G	162125	27	0.00016655	0
193	REF	G	G	162134	162114	0.99993215	0
193	SNV	G	A	162134	7	4.32E-05	0
193	SNV	G	C	162134	1	6.17E-06	0
193	SNV	G	T	162134	1	6.17E-06	0
193	DEL	GCA	G	162134	1	6.17E-06	-2
193	INS	G	GC	162134	1	6.17E-06	1
194	REF	C	C	162136	162128	0.9999815	0
194	SNV	C	T	162136	1	6.17E-06	0
194	INS	C	CG	162136	2	1.23E-05	1
195	REF	A	A	162136	162080	0.99974094	0
195	SNV	A	C	162136	4	2.47E-05	0
195	SNV	A	G	162136	37	0.00022822	0
195	INS	A	AT	162136	1	6.17E-06	1
196	REF	A	A	162156	162128	0.99990132	0
196	SNV	A	G	162156	16	9.87E-05	0
197	REF	G	G	162161	162146	0.99993216	0
197	SNV	G	A	162161	3	1.85E-05	0
197	SNV	G	C	162161	8	4.93E-05	0
198	REF	A	A	162160	162093	0.99982112	0
198	SNV	A	C	162160	6	3.70E-05	0
198	SNV	A	G	162160	19	0.0001172	0
198	SNV	A	T	162160	3	1.85E-05	0
198	INS	A	AG	162160	1	6.17E-06	1
199	REF	T	T	162173	162127	0.9997965	0
199	SNV	T	A	162173	9	5.55E-05	0
199	SNV	T	C	162173	16	9.87E-05	0
199	SNV	T	G	162173	3	1.85E-05	0
199	DEL	TGG	T	162173	1	6.17E-06	-2
199	DEL	TG	T	162173	3	1.85E-05	-1
199	INS	T	TG	162173	1	6.17E-06	1
200	REF	G	G	162169	162164	0.99999383	0
200	SNV	G	T	162169	1	6.17E-06	0
201	REF	G	G	162171	162151	0.9999445	0
201	SNV	G	A	162171	8	4.93E-05	0
201	SNV	G	T	162171	1	6.17E-06	0
202	REF	G	G	162178	162152	0.9999075	0
202	SNV	G	C	162178	9	5.55E-05	0
202	SNV	G	T	162178	3	1.85E-05	0
202	DEL	GT	G	162178	1	6.17E-06	-1
202	INS	G	GC	162178	1	6.17E-06	1
202	INS	G	GT	162178	1	6.17E-06	1
203	REF	T	T	162191	162149	0.99987667	0
203	SNV	T	A	162191	8	4.93E-05	0
203	SNV	T	C	162191	8	4.93E-05	0
203	SNV	T	G	162191	4	2.47E-05	0
204	REF	G	G	162192	162171	0.999963	0
204	SNV	G	A	162192	4	2.47E-05	0
204	SNV	G	C	162192	1	6.17E-06	0
204	SNV	G	T	162192	1	6.17E-06	0
205	REF	C	C	162196	162167	0.99985819	0
205	SNV	C	A	162196	1	6.17E-06	0
205	SNV	C	T	162196	21	0.00012948	0
205	DEL	CG	C	162196	1	6.17E-06	-1
206	REF	G	G	162195	162160	0.99985202	0
206	SNV	G	A	162195	20	0.00012332	0
206	SNV	G	C	162195	4	2.47E-05	0
207	REF	G	G	162196	162173	0.99995067	0
207	SNV	G	A	162196	5	3.08E-05	0
207	SNV	G	C	162196	1	6.17E-06	0
207	SNV	G	T	162196	2	1.23E-05	0
208	REF	G	G	162196	162170	0.99993217	0
208	SNV	G	A	162196	11	6.78E-05	0
209	REF	G	G	162197	162182	0.99995068	0
209	SNV	G	A	162197	3	1.85E-05	0
209	SNV	G	T	162197	5	3.08E-05	0
210	REF	T	T	162207	162182	0.99992601	0
210	SNV	T	A	162207	2	1.23E-05	0
210	SNV	T	C	162207	7	4.32E-05	0
210	SNV	T	G	162207	3	1.85E-05	0
211	REF	G	G	162214	162198	0.99995684	0
211	SNV	G	A	162214	6	3.70E-05	0
211	SNV	G	T	162214	1	6.17E-06	0
212	REF	C	C	162219	162207	0.99995068	0
212	SNV	C	A	162219	3	1.85E-05	0
212	SNV	C	T	162219	5	3.08E-05	0
213	REF	T	T	162227	162140	0.99977802	0
213	SNV	T	C	162227	36	0.00022198	0
214	REF	C	C	162227	162212	0.99996301	0
214	SNV	C	A	162227	1	6.16E-06	0
214	SNV	C	G	162227	1	6.16E-06	0
214	SNV	C	T	162227	3	1.85E-05	0
214	INS	C	CA	162227	1	6.16E-06	1
215	REF	A	A	162227	162010	0.9987855	0
215	SNV	A	C	162227	2	1.23E-05	0
215	SNV	A	G	162227	11	6.78E-05	0
215	SNV	A	T	162227	184	0.00113435	0
216	REF	G	G	162230	162216	0.99995685	0
216	SNV	G	A	162230	5	3.08E-05	0
216	SNV	G	C	162230	1	6.16E-06	0
216	SNV	G	T	162230	1	6.16E-06	0
217	REF	C	C	162220	162198	0.99994452	0
217	SNV	C	A	162220	1	6.16E-06	0
217	SNV	C	G	162220	3	1.85E-05	0
217	SNV	C	T	162220	4	2.47E-05	0
217	INS	C	CT	162220	1	6.16E-06	1
218	REF	G	G	162215	162201	0.99996301	0
218	SNV	G	A	162215	4	2.47E-05	0
218	SNV	G	T	162215	2	1.23E-05	0
219	REF	C	C	162223	162208	0.99995068	0
219	SNV	C	G	162223	4	2.47E-05	0
219	SNV	C	T	162223	3	1.85E-05	0
219	INS	C	CG	162223	1	6.16E-06	1
220	REF	G	G	162236	162227	0.99998151	0
220	SNV	G	A	162236	1	6.16E-06	0
220	SNV	G	T	162236	2	1.23E-05	0
221	REF	G	G	162236	162219	0.99995069	0
221	SNV	G	A	162236	7	4.32E-05	0
221	SNV	G	C	162236	1	6.16E-06	0
222	REF	A	A	162236	162189	0.9998767	0
222	SNV	A	C	162236	8	4.93E-05	0
222	SNV	A	G	162236	9	5.55E-05	0
222	SNV	A	T	162236	3	1.85E-05	0
223	REF	C	C	162236	162225	0.99998767	0
223	SNV	C	G	162236	1	6.16E-06	0
223	SNV	C	T	162236	1	6.16E-06	0
224	REF	C	C	162236	162219	0.99992603	0
224	SNV	C	T	162236	12	7.40E-05	0
225	REF	C	C	162237	162214	0.99994452	0
225	SNV	C	G	162237	5	3.08E-05	0
225	SNV	C	T	162237	3	1.85E-05	0
225	DEL	CG	C	162237	1	6.16E-06	-1
226	REF	G	G	162239	162219	0.99990138	0
226	SNV	G	A	162239	10	6.16E-05	0
226	SNV	G	C	162239	2	1.23E-05	0
226	INS	G	GA	162239	4	2.47E-05	1
227	REF	G	G	162248	162215	0.99988289	0
227	SNV	G	A	162248	16	9.86E-05	0
227	INS	G	GA	162248	2	1.23E-05	1
227	INS	G	GN	162248	1	6.16E-06	1
228	REF	C	C	162241	162214	0.99988905	0
228	SNV	C	A	162241	9	5.55E-05	0
228	SNV	C	G	162241	1	6.16E-06	0
228	SNV	C	T	162241	6	3.70E-05	0
228	INS	C	CT	162241	2	1.23E-05	1
229	REF	G	G	162239	162192	0.99979658	0
229	SNV	G	A	162239	28	0.0001726	0
229	SNV	G	C	162239	4	2.47E-05	0
229	SNV	G	T	162239	1	6.16E-06	0
230	REF	G	G	162239	162230	0.99996302	0
230	SNV	G	A	162239	3	1.85E-05	0
230	INS	G	GT	162239	3	1.85E-05	1
231	REF	C	C	162259	162233	0.99989522	0
231	SNV	C	T	162259	17	0.00010478	0
232	REF	A	A	162259	162189	0.99972262	0
232	SNV	A	C	162259	10	6.16E-05	0
232	SNV	A	G	162259	30	0.00018492	0
232	SNV	A	T	162259	5	3.08E-05	0
233	REF	G	G	162260	162232	0.99985825	0
233	SNV	G	A	162260	13	8.01E-05	0
233	SNV	G	C	162260	1	6.16E-06	0
233	SNV	G	T	162260	1	6.16E-06	0
233	DEL	GC	G	162260	4	2.47E-05	-1
233	INS	G	GA	162260	1	6.16E-06	1
233	INS	G	GT	162260	3	1.85E-05	1
234	REF	C	C	162243	162223	0.9999322	0
234	SNV	C	G	162243	2	1.23E-05	0
234	SNV	C	T	162243	9	5.55E-05	0
235	REF	C	C	162247	162239	0.99999384	0
235	SNV	C	T	162247	1	6.16E-06	0
236	REF	C	C	162271	162255	0.99993837	0
236	SNV	C	A	162271	1	6.16E-06	0
236	SNV	C	G	162271	1	6.16E-06	0
236	SNV	C	T	162271	8	4.93E-05	0
237	REF	C	C	162273	162253	0.99995686	0
237	SNV	C	T	162273	7	4.31E-05	0
238	REF	T	T	162274	161999	0.99933377	0
238	SNV	T	A	162274	1	6.17E-06	0
238	SNV	T	C	162274	103	0.00063538	0
238	SNV	T	G	162274	1	6.17E-06	0
238	DEL	TC	T	162274	1	6.17E-06	-1
238	INS	T	TC	162274	2	1.23E-05	1
239	REF	C	C	162279	162259	0.99991989	0
239	SNV	C	T	162279	10	6.16E-05	0
239	DEL	CCGGCTGAGT	C	162279	3	1.85E-05	-9
240	REF	C	C	162273	162250	0.9999014	0
240	SNV	C	A	162273	1	6.16E-06	0
240	SNV	C	G	162273	1	6.16E-06	0
240	SNV	C	T	162273	14	8.63E-05	0
241	REF	G	G	162312	162288	0.99993222	0
241	SNV	G	A	162312	3	1.85E-05	0
241	SNV	G	C	162312	3	1.85E-05	0
241	SNV	G	T	162312	4	2.47E-05	0
241	INS	G	GC	162312	1	6.16E-06	1
242	REF	G	G	162310	162278	0.99989525	0
242	SNV	G	A	162310	14	8.63E-05	0
242	SNV	G	C	162310	1	6.16E-06	0
242	SNV	G	T	162310	1	6.16E-06	0
242	INS	G	GC	162310	1	6.16E-06	1
243	REF	C	C	162334	162323	0.99995072	0
243	SNV	C	T	162334	6	3.70E-05	0
243	INS	C	CA	162334	1	6.16E-06	1
243	INS	C	CG	162334	1	6.16E-06	1
244	REF	T	T	162327	162239	0.99974119	0
244	SNV	T	C	162327	34	0.00020951	0
244	SNV	T	G	162327	4	2.47E-05	0
244	INS	T	TC	162327	1	6.16E-06	1
244	INS	T	TG	162327	3	1.85E-05	1
245	REF	G	G	162329	162310	0.99996304	0
245	SNV	G	A	162329	5	3.08E-05	0
245	INS	G	GT	162329	1	6.16E-06	1
246	REF	A	A	162316	162215	0.99975964	0
246	SNV	A	C	162316	7	4.31E-05	0
246	SNV	A	G	162316	28	0.00017257	0
246	SNV	A	T	162316	3	1.85E-05	0
246	INS	A	AG	162316	1	6.16E-06	1
247	REF	G	G	162313	162290	0.99995687	0
247	SNV	G	C	162313	4	2.47E-05	0
247	SNV	G	T	162313	2	1.23E-05	0
247	INS	G	GT	162313	1	6.16E-06	1
248	REF	T	T	162322	162254	0.99980898	0
248	SNV	T	A	162322	2	1.23E-05	0
248	SNV	T	C	162322	22	0.00013556	0
248	SNV	T	G	162322	6	3.70E-05	0
248	INS	T	TC	162322	1	6.16E-06	1
249	REF	C	C	162310	162277	0.99988293	0
249	SNV	C	A	162310	3	1.85E-05	0
249	SNV	C	G	162310	2	1.23E-05	0
249	SNV	C	T	162310	11	6.78E-05	0
249	INS	C	CT	162310	2	1.23E-05	1
249	INS	C	CG	162310	1	6.16E-06	1
250	REF	G	G	162310	162296	0.99996919	0
250	SNV	G	A	162310	2	1.23E-05	0
250	SNV	G	C	162310	2	1.23E-05	0
250	SNV	G	T	162310	1	6.16E-06	0
251	REF	G	G	162310	162288	0.99991374	0
251	SNV	G	A	162310	5	3.08E-05	0
251	SNV	G	C	162310	1	6.16E-06	0
251	SNV	G	T	162310	6	3.70E-05	0
251	INS	G	GC	162310	2	1.23E-05	1
252	REF	C	C	162308	162280	0.99994454	0
252	SNV	C	A	162308	1	6.16E-06	0
252	SNV	C	G	162308	3	1.85E-05	0
252	SNV	C	T	162308	5	3.08E-05	0
253	REF	C	C	162287	162257	0.99995686	0
253	SNV	C	A	162287	2	1.23E-05	0
253	SNV	C	G	162287	1	6.16E-06	0
253	SNV	C	T	162287	4	2.47E-05	0
254	REF	C	C	162284	162269	0.99995686	0
254	SNV	C	A	162284	1	6.16E-06	0
254	SNV	C	T	162284	5	3.08E-05	0
254	DEL	CT	C	162284	1	6.16E-06	-1
255	REF	T	T	162285	162104	0.99950057	0
255	SNV	T	A	162285	1	6.17E-06	0
255	SNV	T	C	162285	27	0.00016648	0
255	SNV	T	G	162285	30	0.00018497	0
255	DEL	TG	T	162285	16	9.87E-05	-1
255	INS	T	TG	162285	7	4.32E-05	1
256	REF	G	G	162251	162222	0.99991371	0
256	SNV	G	A	162251	7	4.32E-05	0
256	SNV	G	C	162251	2	1.23E-05	0
256	SNV	G	T	162251	4	2.47E-05	0
256	INS	G	GT	162251	1	6.16E-06	1
257	REF	G	G	162261	162245	0.99998767	0
257	SNV	G	T	162261	1	6.16E-06	0
257	INS	G	GC	162261	1	6.16E-06	1
258	REF	G	G	162245	162219	0.99995069	0
258	SNV	G	A	162245	2	1.23E-05	0
258	SNV	G	C	162245	1	6.16E-06	0
258	SNV	G	T	162245	5	3.08E-05	0
259	REF	G	G	162215	162187	0.99993835	0
259	SNV	G	C	162215	1	6.17E-06	0
259	SNV	G	T	162215	9	5.55E-05	0
260	REF	G	G	162223	162177	0.9998582	0
260	SNV	G	A	162223	1	6.17E-06	0
260	SNV	G	C	162223	4	2.47E-05	0
260	SNV	G	T	162223	16	9.86E-05	0
260	DEL	GA	G	162223	1	6.17E-06	-1
260	INS	G	GC	162223	1	6.17E-06	1
261	REF	A	A	162179	161682	0.99911633	0
261	SNV	A	C	162179	25	0.00015449	0
261	SNV	A	G	162179	110	0.00067975	0
261	SNV	A	T	162179	6	3.71E-05	0
261	INS	A	AC	162179	1	6.18E-06	1
261	INS	A	AN	162179	1	6.18E-06	1
262	REF	C	C	162175	162142	0.99990133	0
262	SNV	C	G	162175	2	1.23E-05	0
262	SNV	C	T	162175	13	8.02E-05	0
262	INS	C	CT	162175	1	6.17E-06	1
263	REF	T	T	162152	162006	0.9995681	0
263	SNV	T	A	162152	1	6.17E-06	0
263	SNV	T	C	162152	21	0.00012957	0
263	SNV	T	G	162152	37	0.00022829	0
263	INS	T	TG	162152	11	6.79E-05	1
264	REF	G	G	162137	162120	0.99993215	0
264	SNV	G	A	162137	5	3.08E-05	0
264	SNV	G	T	162137	6	3.70E-05	0
265	REF	G	G	162123	162106	0.99994448	0
265	SNV	G	A	162123	1	6.17E-06	0
265	SNV	G	C	162123	4	2.47E-05	0
265	SNV	G	T	162123	2	1.23E-05	0
265	DEL	GA	G	162123	1	6.17E-06	-1
265	INS	G	GC	162123	1	6.17E-06	1
266	REF	A	A	162065	160722	0.99689869	0
266	SNV	A	C	162065	10	6.20E-05	0
266	SNV	A	G	162065	482	0.00298967	0
266	SNV	A	T	162065	2	1.24E-05	0
266	INS	A	AC	162065	1	6.20E-06	1
266	INS	A	AG	162065	4	2.48E-05	1
266	INS	A	AN	162065	1	6.20E-06	1
267	REF	G	G	162053	162016	0.99996297	0
267	SNV	G	C	162053	1	6.17E-06	0
267	SNV	G	T	162053	3	1.85E-05	0
267	DEL	GT	G	162053	1	6.17E-06	-1
267	INS	G	GT	162053	1	6.17E-06	1
268	REF	T	T	162002	161447	0.99887396	0
268	SNV	T	A	162002	1	6.19E-06	0
268	SNV	T	C	162002	72	0.00044546	0
268	SNV	T	G	162002	81	0.00050115	0
268	DEL	TC	T	162002	2	1.24E-05	-1
268	INS	T	TC	162002	18	0.00011137	1
268	INS	T	TG	162002	3	1.86E-05	1
268	INS	T	TN	162002	5	3.09E-05	1
269	REF	C	C	161925	161882	0.99992588	0
269	SNV	C	A	161925	2	1.24E-05	0
269	SNV	C	G	161925	1	6.18E-06	0
269	SNV	C	T	161925	9	5.56E-05	0
270	REF	A	A	161855	161685	0.99957961	0
270	SNV	A	C	161855	33	0.00020401	0
270	SNV	A	G	161855	27	0.00016692	0
270	SNV	A	T	161855	6	3.71E-05	0
270	INS	A	AC	161855	1	6.18E-06	1
270	INS	A	AG	161855	1	6.18E-06	1
271	REF	A	A	161774	161657	0.99979591	0
271	SNV	A	C	161774	6	3.71E-05	0
271	SNV	A	G	161774	24	0.00014843	0
271	SNV	A	T	161774	1	6.18E-06	0
271	INS	A	AG	161774	1	6.18E-06	1
271	INS	A	AN	161774	1	6.18E-06	1
272	REF	G	G	161697	161650	0.99991959	0
272	SNV	G	A	161697	9	5.57E-05	0
272	SNV	G	T	161697	4	2.47E-05	0
273	REF	T	T	161548	161165	0.99923119	0
273	SNV	T	C	161548	11	6.82E-05	0
273	SNV	T	G	161548	113	0.00070061	0
274	REF	G	G	161429	161353	0.99989465	0
274	SNV	G	A	161429	4	2.48E-05	0
274	SNV	G	T	161429	13	8.06E-05	0
275	REF	A	A	161201	160696	0.99936566	0
275	SNV	A	C	161201	5	3.11E-05	0
275	SNV	A	G	161201	90	0.00055971	0
275	SNV	A	T	161201	4	2.49E-05	0
275	INS	A	AG	161201	3	1.87E-05	1
276	REF	G	G	160928	160883	1	0
277	REF	C	C	159831	159771	0.9999249	0
277	SNV	C	A	159831	1	6.26E-06	0
277	SNV	C	G	159831	4	2.50E-05	0
277	SNV	C	T	159831	1	6.26E-06	0
277	INS	C	CT	159831	1	6.26E-06	1
277	INS	C	CG	159831	3	1.88E-05	1
277	INS	C	CN	159831	2	1.25E-05	1
278	REF	T	T	127857	127572	0.99981191	0
278	SNV	T	C	127857	6	4.70E-05	0
278	SNV	T	G	127857	9	7.05E-05	0
278	INS	T	TG	127857	1	7.84E-06	1
278	INS	T	TN	127857	8	6.27E-05	1
279	REF	G	G	25096	24998	0.99992	0
279	SNV	G	T	25096	2	8.00E-05	0
280	REF	T	T	22396	21936	0.99958988	0
280	SNV	T	C	22396	3	0.00013671	0
280	SNV	T	G	22396	6	0.00027341	0
281	REF	C	C	21293	21074	0.99985766	0
281	SNV	C	G	21293	1	4.75E-05	0
281	SNV	C	T	21293	1	4.75E-05	0
281	DEL	CT	C	21293	1	4.75E-05	-1
282	REF	T	T	20830	20424	0.99970631	0
282	SNV	T	C	20830	3	0.00014684	0
282	SNV	T	G	20830	3	0.00014684	0
283	REF	G	G	20360	20249	0.99995062	0
283	SNV	G	A	20360	1	4.94E-05	0
284	REF	C	C	17747	17585	0.99971575	0
284	SNV	C	G	17747	3	0.00017055	0
284	SNV	C	T	17747	2	0.0001137	0
285	REF	G	G	17080	17005	0.9998824	0
285	SNV	G	T	17080	1	5.88E-05	0
285	DEL	GA	G	17080	1	5.88E-05	-1
286	REF	A	A	10135	9965	0.99939825	0
286	SNV	A	G	10135	5	0.00050145	0
286	SNV	A	T	10135	1	0.00010029	0
287	REF	A	A	8978	8887	1	0
288	REF	G	G	8542	8490	1	0
289	REF	T	T	7401	7244	0.99875913	0
289	SNV	T	G	7401	7	0.00096512	0
289	DEL	TG	T	7401	2	0.00027575	-1
290	REF	G	G	7215	7151	0.99958065	0
290	SNV	G	C	7215	1	0.00013978	0
290	SNV	G	T	7215	1	0.00013978	0
290	INS	G	GC	7215	1	0.00013978	1
291	REF	C	C	6961	6913	0.99985537	0
291	DEL	CA	C	6961	1	0.00014463	-1
292	REF	A	A	6298	6237	1	0
293	REF	T	T	6143	6102	0.99967235	0
293	SNV	T	C	6143	1	0.00016383	0
293	SNV	T	G	6143	1	0.00016383	0
294	REF	T	T	4645	4611	0.99978317	0
294	DEL	TG	T	4645	1	0.00021683	-1
295	REF	G	G	4428	4337	0.99953906	0
295	SNV	G	T	4428	2	0.00046094	0
296	REF	G	G	4253	4232	1	0
297	REF	G	G	4117	4071	0.99975442	0
297	SNV	G	T	4117	1	0.00024558	0
298	REF	C	C	3623	3579	0.99972067	0
298	SNV	C	T	3623	1	0.00027933	0
299	REF	T	T	3415	3339	0.99910233	0
299	SNV	T	A	3415	1	0.00029922	0
299	SNV	T	C	3415	2	0.00059844	0
300	REF	C	C	3233	3204	0.99968799	0
300	SNV	C	T	3233	1	0.00031201	0
301	REF	C	C	3067	3050	1	0
302	REF	G	G	2965	2957	0.99966193	0
302	SNV	G	A	2965	1	0.00033807	0
303	REF	G	G	2669	2661	0.99924897	0
303	SNV	G	T	2669	2	0.00075103	0
304	REF	A	A	2457	2408	0.99917012	0
304	SNV	A	C	2457	1	0.00041494	0
304	SNV	A	G	2457	1	0.00041494	0
305	REF	A	A	2285	2248	0.99866726	0
305	SNV	A	C	2285	3	0.00133274	0
306	REF	A	A	2151	2131	1	0
307	REF	G	G	1758	1752	1	0
308	REF	C	C	1674	1662	0.9981982	0
308	SNV	C	T	1674	2	0.0012012	0
308	DEL	CA	C	1674	1	0.0006006	-1
309	REF	A	A	1568	1555	0.99871548	0
309	SNV	A	C	1568	1	0.00064226	0
309	DEL	AG	A	1568	1	0.00064226	-1
310	REF	G	G	1474	1467	1	0
311	REF	G	G	1424	1415	1	0
312	REF	G	G	1387	1379	0.99927536	0
312	DEL	GC	G	1387	1	0.00072464	-1
313	REF	C	C	1359	1346	0.99851632	0
313	SNV	C	G	1359	1	0.00074184	0
313	INS	C	CT	1359	1	0.00074184	1
314	REF	T	T	1317	1298	0.99923018	0
314	SNV	T	G	1317	1	0.00076982	0
315	REF	G	G	1258	1256	1	0
316	REF	G	G	1230	1226	1	0
317	REF	G	G	1184	1182	1	0
318	REF	A	A	1146	1096	0.99455535	0
318	SNV	A	G	1146	5	0.00453721	0
318	SNV	A	T	1146	1	0.00090744	0
319	REF	T	T	1091	1066	1	0
320	REF	T	T	1077	1063	1	0
321	REF	T	T	1051	1040	1	0
322	REF	G	G	1021	1021	1	0
323	REF	C	C	978	978	1	0
