# Supplementary material for: Pathways and signatures of mutagenesis at targeted DNA nicks
Source: PLoS Genet. 2021 Apr 15;17(4):e1009329. doi: 10.1371/journal.pgen.1009329 (PMC8078790; doi:10.1371/journal.pgen.1009329)
Supplement: S1 Data — (ZIP) [file pgen.1009329.s008.zip › DSB_siREV3.vcf]

POS	ID	Reference	Alternate allele	Read Depth	Alternate allele observation count	Allele Frequency	Indel Size
1	REF	T	T	5	5	1	0
2	REF	T	T	5	5	1	0
3	REF	C	C	6	6	1	0
4	REF	G	G	6	6	1	0
5	REF	G	G	6	6	1	0
6	REF	T	T	9	9	1	0
7	REF	C	C	10	10	1	0
8	REF	C	C	10	10	1	0
9	REF	G	G	151	151	1	0
10	REF	C	C	120477	120477	1	0
11	REF	C	C	122514	122514	1	0
12	REF	A	A	122651	122651	1	0
13	REF	T	T	122817	122816	1	0
14	REF	C	C	122964	122962	0.99999187	0
14	SNV	C	G	122964	1	8.13E-06	0
15	REF	C	C	123068	123058	0.99992687	0
15	SNV	C	A	123068	2	1.63E-05	0
15	SNV	C	G	123068	4	3.25E-05	0
15	SNV	C	T	123068	3	2.44E-05	0
16	REF	T	T	123084	123045	0.99969127	0
16	SNV	T	A	123084	1	8.12E-06	0
16	SNV	T	C	123084	37	0.00030061	0
17	REF	C	C	123093	123090	0.99998375	0
17	SNV	C	T	123093	2	1.63E-05	0
18	REF	G	G	123101	122984	0.99909014	0
18	SNV	G	A	123101	47	0.00038182	0
18	SNV	G	C	123101	1	8.12E-06	0
18	SNV	G	T	123101	64	0.00051992	0
19	REF	T	T	123109	123103	0.99995126	0
19	SNV	T	C	123109	6	4.87E-05	0
20	REF	C	C	123112	123111	0.99999188	0
20	SNV	C	A	123112	1	8.12E-06	0
21	REF	C	C	123119	123113	0.99995127	0
21	SNV	C	T	123119	6	4.87E-05	0
22	REF	C	C	123123	123115	0.99994315	0
22	SNV	C	A	123123	1	8.12E-06	0
22	SNV	C	T	123123	6	4.87E-05	0
23	REF	G	G	123128	123126	0.99998376	0
23	SNV	G	A	123128	2	1.62E-05	0
24	REF	T	T	123128	123126	0.99998376	0
24	SNV	T	C	123128	2	1.62E-05	0
25	REF	C	C	123133	123132	0.99999188	0
25	SNV	C	A	123133	1	8.12E-06	0
26	REF	C	C	123134	123133	1	0
27	REF	T	T	123135	123131	0.99996752	0
27	SNV	T	C	123135	4	3.25E-05	0
28	REF	C	C	123135	123134	1	0
29	REF	C	C	123135	123125	0.99991879	0
29	SNV	C	T	123135	1	8.12E-06	0
29	INS	C	CGCCGGCCCCT	123135	9	7.31E-05	10
30	REF	G	G	123136	123135	1	0
31	REF	C	C	123137	123132	0.99995939	0
31	SNV	C	T	123137	5	4.06E-05	0
32	REF	C	C	123137	123121	0.99987006	0
32	SNV	C	A	123137	8	6.50E-05	0
32	SNV	C	T	123137	8	6.50E-05	0
33	REF	G	G	123138	123133	0.99996752	0
33	SNV	G	A	123138	4	3.25E-05	0
34	REF	G	G	123139	123137	0.99998376	0
34	SNV	G	A	123139	2	1.62E-05	0
35	REF	C	C	123139	123133	0.9999594	0
35	SNV	C	G	123139	1	8.12E-06	0
35	SNV	C	T	123139	4	3.25E-05	0
36	REF	C	C	123139	123138	1	0
37	REF	C	C	123139	123136	0.99998376	0
37	SNV	C	T	123139	2	1.62E-05	0
38	REF	C	C	123139	123135	0.99997564	0
38	SNV	C	A	123139	1	8.12E-06	0
38	SNV	C	T	123139	2	1.62E-05	0
39	REF	T	T	123139	123132	0.99994315	0
39	SNV	T	C	123139	7	5.69E-05	0
40	REF	G	G	123138	123117	0.99983758	0
40	SNV	G	A	123138	4	3.25E-05	0
40	DEL	GC	G	123138	12	9.75E-05	-1
40	INS	G	GC	123138	4	3.25E-05	1
41	REF	C	C	123126	123119	0.99995127	0
41	SNV	C	T	123126	6	4.87E-05	0
42	REF	C	C	123138	123138	1	0
43	REF	C	C	123139	123132	0.99994315	0
43	SNV	C	T	123139	7	5.69E-05	0
44	REF	C	C	123139	123139	1	0
45	REF	G	G	123130	123125	0.99997564	0
45	SNV	G	A	123130	3	2.44E-05	0
46	REF	C	C	123130	123118	0.99990254	0
46	SNV	C	T	123130	12	9.75E-05	0
47	REF	G	G	123130	123125	0.99996751	0
47	SNV	G	A	123130	4	3.25E-05	0
48	REF	C	C	123130	123123	0.99994315	0
48	SNV	C	T	123130	7	5.69E-05	0
49	REF	C	C	123110	123110	1	0
50	REF	C	C	123110	123108	0.99998375	0
50	SNV	C	T	123110	2	1.63E-05	0
51	REF	A	A	123110	123093	0.99988628	0
51	SNV	A	G	123110	14	0.00011372	0
52	REF	G	G	123110	123108	0.99999188	0
52	SNV	G	T	123110	1	8.12E-06	0
53	REF	G	G	123110	123110	1	0
54	REF	G	G	123110	123110	1	0
55	REF	A	A	123110	123108	1	0
56	REF	T	T	123110	123098	0.99990253	0
56	SNV	T	C	123110	12	9.75E-05	0
57	REF	C	C	123111	123111	1	0
58	REF	C	C	123111	123107	0.99996751	0
58	SNV	C	A	123111	3	2.44E-05	0
58	SNV	C	T	123111	1	8.12E-06	0
59	REF	T	T	123111	123099	0.99991065	0
59	SNV	T	C	123111	8	6.50E-05	0
59	DEL	TC	T	123111	3	2.44E-05	-1
60	REF	C	C	123094	123094	1	0
61	REF	C	C	123087	123083	0.9999675	0
61	SNV	C	T	123087	4	3.25E-05	0
62	REF	A	A	123087	123083	0.9999675	0
62	SNV	A	C	123087	2	1.63E-05	0
62	SNV	A	G	123087	2	1.63E-05	0
63	REF	G	G	123087	123083	0.9999675	0
63	SNV	G	A	123087	2	1.63E-05	0
63	SNV	G	T	123087	2	1.63E-05	0
64	REF	C	C	123068	123061	0.99994312	0
64	SNV	C	T	123068	7	5.69E-05	0
65	REF	T	T	123053	123036	0.99986185	0
65	SNV	T	C	123053	17	0.00013815	0
66	REF	C	C	123053	123053	1	0
67	REF	C	C	123053	123044	0.99992686	0
67	SNV	C	T	123053	7	5.69E-05	0
67	DEL	CT	C	123053	2	1.63E-05	-1
68	REF	T	T	123049	123049	1	0
69	REF	T	T	123045	123041	0.99996749	0
69	SNV	T	C	123045	4	3.25E-05	0
70	REF	T	T	123045	123045	1	0
71	REF	C	C	123046	123046	1	0
72	REF	G	G	123053	123051	0.99999187	0
72	SNV	G	A	123053	1	8.13E-06	0
73	REF	C	C	123053	123046	0.99994311	0
73	SNV	C	T	123053	7	5.69E-05	0
74	REF	C	C	123045	123041	0.99996749	0
74	SNV	C	T	123045	4	3.25E-05	0
75	REF	C	C	123045	123043	0.99999187	0
75	SNV	C	T	123045	1	8.13E-06	0
76	REF	G	G	123032	123024	0.9999431	0
76	SNV	G	A	123032	7	5.69E-05	0
77	REF	C	C	123032	123021	0.99991059	0
77	SNV	C	T	123032	7	5.69E-05	0
77	DEL	CGCCCTCCGTTCGCTCCGGACACCATGGACAAGTTTTGGTGGCACGCA	C	123032	4	3.25E-05	-47
78	REF	G	G	123014	122995	0.99984555	0
78	SNV	G	A	123014	8	6.50E-05	0
78	SNV	G	T	123014	4	3.25E-05	0
78	DEL	GC	G	123014	7	5.69E-05	-1
79	REF	C	C	123006	123006	1	0
80	REF	C	C	123013	123013	1	0
81	REF	C	C	123006	123004	0.99999187	0
81	SNV	C	A	123006	1	8.13E-06	0
82	REF	T	T	123006	122985	0.99984553	0
82	SNV	T	C	123006	4	3.25E-05	0
82	DEL	TC	T	123006	6	4.88E-05	-1
82	DEL	TCCGTTCGCTCCGGACACCATGGACAAGTTTTGGTGGCACGCAGCCTGGGGACTCTGCCTCGTG	T	123006	9	7.32E-05	-63
83	REF	C	C	122991	122990	0.99999187	0
83	SNV	C	T	122991	1	8.13E-06	0
84	REF	C	C	122993	122993	1	0
85	REF	G	G	122990	122973	0.99987804	0
85	SNV	G	A	122990	9	7.32E-05	0
85	DEL	GTTCGCTCCGGACACCATGGACAAGTTTTGGTGGCACGCAGCCTGGGGACTCTGCCTCGTGCC	G	122990	6	4.88E-05	-62
86	REF	T	T	122984	122971	0.9998943	0
86	DEL	TTCGCTCCGGACACCATGGACAAGTTTTGGTGGCACGCAGCCTGGGGACTCTGCCTCGTG	T	122984	13	0.0001057	-59
87	REF	T	T	122971	122952	0.99986175	0
87	DEL	TCGCTCCGGACACCATGGACAAGTTTTGGTGGCACGCAGCCTGGGGACTCTGCCTCGTGC	T	122971	17	0.00013825	-59
88	REF	C	C	122954	122945	0.9999268	0
88	SNV	C	T	122954	9	7.32E-05	0
89	REF	G	G	122954	122942	0.99991053	0
89	SNV	G	A	122954	11	8.95E-05	0
90	REF	C	C	122954	122952	0.99998373	0
90	SNV	C	A	122954	2	1.63E-05	0
91	REF	T	T	122954	122948	0.9999512	0
91	SNV	T	C	122954	5	4.07E-05	0
91	SNV	T	G	122954	1	8.13E-06	0
92	REF	C	C	122954	122953	0.99999187	0
92	SNV	C	T	122954	1	8.13E-06	0
93	REF	C	C	122954	122938	0.99988613	0
93	SNV	C	T	122954	7	5.69E-05	0
93	DEL	CGGACACCATGGACAAGTTTTGGTGGCACGCAGCCTGGGGACTCTGCCTCGTGCCGCT	C	122954	7	5.69E-05	-57
94	REF	G	G	122947	122944	0.9999756	0
94	SNV	G	A	122947	1	8.13E-06	0
94	SNV	G	T	122947	2	1.63E-05	0
95	REF	G	G	122947	122945	0.99999187	0
95	SNV	G	A	122947	1	8.13E-06	0
96	REF	A	A	122942	122937	0.9999756	0
96	SNV	A	G	122942	2	1.63E-05	0
96	SNV	A	T	122942	1	8.13E-06	0
97	REF	C	C	122942	122935	0.99994306	0
97	SNV	C	A	122942	7	5.69E-05	0
98	REF	A	A	122942	122926	0.99987799	0
98	SNV	A	G	122942	3	2.44E-05	0
98	DEL	ACCATGGACAAGTTTTGGTGGCACGCAGCCTGGGGACTCTGCCTCGTGCCGCTGAGC	A	122942	11	8.95E-05	-56
98	DEL	ACCATGGACAAGTTTTGGTGGCACGCAGCCTGGGGACTCTGCCTCGTG	A	122942	1	8.13E-06	-47
99	REF	C	C	122930	122912	0.99985358	0
99	SNV	C	A	122930	2	1.63E-05	0
99	SNV	C	G	122930	1	8.13E-06	0
99	DEL	CCATGGACAAGTTTTGGTGGCACGCAGCCTGGGGACTCTGCCTCGTGCCGCTGAGCCTGGCG	C	122930	15	0.00012202	-61
100	REF	C	C	122915	122902	0.99989424	0
100	DEL	CATGGACAAGT	C	122915	6	4.88E-05	-10
100	DEL	CATGGACAAGTTTTGGTGGCACGCAGCCTGGGGACTCTGCCTCG	C	122915	7	5.70E-05	-43
101	REF	A	A	122902	122850	0.99961757	0
101	SNV	A	C	122902	3	2.44E-05	0
101	SNV	A	G	122902	8	6.51E-05	0
101	DEL	ATGGACAAGTTTTGGTGGCACGCAGCCTGGGGACTCTGCCTCGTGCCGCTGAGCC	A	122902	11	8.95E-05	-54
101	DEL	ATGGACAAGTTTTGGTGGCACGCAGCCTGGGGACTCTGCCTCGTGCCGCTGAGCCTGGCGCAGATCGG	A	122902	9	7.32E-05	-67
101	DEL	ATGGACAAGTTTTGGTGGCACGCAGCCTGGGGACTCTGCCTCG	A	122902	10	8.14E-05	-42
101	DEL	ATGGACAAGTTTTGGTGGCACGCAGCCTGGGGACTCTGCCTCGTGCCGCT	A	122902	6	4.88E-05	-49
102	REF	T	T	122861	122854	0.99995116	0
102	SNV	T	C	122861	5	4.07E-05	0
102	SNV	T	G	122861	1	8.14E-06	0
103	REF	G	G	122861	122854	0.99994303	0
103	DEL	GGACAAGTTTTGGTGGCACGCAGCCTGGGGACTCT	G	122861	7	5.70E-05	-34
104	REF	G	G	122854	122845	0.99994302	0
104	SNV	G	A	122854	7	5.70E-05	0
105	REF	A	A	122854	122841	0.99991046	0
105	SNV	A	G	122854	11	8.95E-05	0
106	REF	C	C	122854	122841	0.99989418	0
106	DEL	CAAGTTTTGGTGGCACGCAGCCTGGGGACTCTGCCTCGTGCCGCTG	C	122854	8	6.51E-05	-45
106	DEL	CAAGTTTTGGTGGCACGCAGCCTGGGGACTCTGCCTCGTGCCGCT	C	122854	5	4.07E-05	-44
107	REF	A	A	122835	122816	0.99985346	0
107	SNV	A	C	122835	1	8.14E-06	0
107	SNV	A	G	122835	4	3.26E-05	0
107	DEL	AAGTTTTGGTGGCACGCAGCCTGGGGACTCTGCCTCGTGCCGCTG	A	122835	13	0.00010583	-44
108	REF	A	A	122822	122820	1	0
109	REF	G	G	122822	122784	0.99969061	0
109	SNV	G	C	122822	6	4.89E-05	0
109	DEL	GT	G	122822	31	0.0002524	-1
109	DEL	GTTTTGGTGGC	G	122822	1	8.14E-06	-10
110	REF	T	T	122790	122767	0.99982897	0
110	DEL	TTTTGGTGGCACGCAGCCTGGGGACTCTGCCTCG	T	122790	10	8.14E-05	-33
110	DEL	TTTTGGTGGCACGCAG	T	122790	10	8.14E-05	-15
110	INS	T	TG	122790	1	8.14E-06	1
111	REF	T	T	122807	122778	0.999772	0
111	SNV	T	C	122807	7	5.70E-05	0
111	DEL	TTTGGTGGCACGCAGCCTGGGGACTCTGCCTCGTGCCGCTGAGCCTGGCGCAGATCGGTGAGTGCCCGCCGCA	T	122807	5	4.07E-05	-72
111	DEL	TTTGGTGGCACGCAGCCTGGGGACTCTGCCTCGTGCCGCTGAGCCTGGCGCAGATCGGTGAGTGCCCGCCGCAGCCTGGGCAGCAAGA	T	122807	7	5.70E-05	-87
111	DEL	TTTGGTGGCACGCAGCC	T	122807	9	7.33E-05	-16
112	REF	T	T	122786	122774	0.99990227	0
112	SNV	T	C	122786	6	4.89E-05	0
112	SNV	T	G	122786	1	8.14E-06	0
112	DEL	TTGGTGGCACGCAGCCTGGGGACTCTGCCTCGTGCCGCTGAGCCTGGCGCAGATCGGTG	T	122786	5	4.07E-05	-58
113	REF	T	T	122775	122751	0.99982081	0
113	SNV	T	C	122775	8	6.52E-05	0
113	SNV	T	G	122775	2	1.63E-05	0
113	DEL	TGGTGGCACGCAGCCTGGGGACTCTGCCTCGTGCCGCTGAGCCTGGCGCAGATC	T	122775	12	9.77E-05	-53
114	REF	G	G	122763	122746	0.99986967	0
114	SNV	G	T	122763	7	5.70E-05	0
114	DEL	GGTGGCACGCAGCCTGGGGACTCTGCCTC	G	122763	9	7.33E-05	-28
115	REF	G	G	122754	122721	0.99973931	0
115	SNV	G	A	122754	1	8.15E-06	0
115	SNV	G	T	122754	6	4.89E-05	0
115	DEL	GTGGCACGCAGCCTGGGGACTCTGCCTCGTGCCGCTGAGCC	G	122754	22	0.00017922	-40
115	INS	G	GCCATCCTCGTCCCGTCCTCCGCCGGCCCC	122754	3	2.44E-05	29
116	REF	T	T	122732	122711	0.99984519	0
116	SNV	T	C	122732	4	3.26E-05	0
116	SNV	T	G	122732	3	2.44E-05	0
116	DEL	TGGCACGCAGCCTGGG	T	122732	12	9.78E-05	-15
117	REF	G	G	122720	122685	0.9997148	0
117	SNV	G	A	122720	6	4.89E-05	0
117	SNV	G	C	122720	6	4.89E-05	0
117	DEL	GGCACGCAGCCTGGGGACTCTGCCTCGTGCCGCTGA	G	122720	7	5.70E-05	-35
117	DEL	GGCACGCAGCCTGGGGACTCTGCCTCGT	G	122720	9	7.33E-05	-27
117	DEL	GGCACGCAGCCTGGGGACTCTGCCTCGTGCCGCTGAGCCTGGCGCAGATCGGTGAGTGCCC	G	122720	7	5.70E-05	-60
118	REF	G	G	122696	122681	0.99991849	0
118	SNV	G	A	122696	4	3.26E-05	0
118	DEL	GCACGCAGC	G	122696	6	4.89E-05	-8
119	REF	C	C	122690	122671	0.99984514	0
119	DEL	CACGCAGCCTGGGGACTCTGCCTCGTGCCGCTGAG	C	122690	1	8.15E-06	-34
119	DEL	CACGCAGCCTGGGGACTCTGCCTCGTG	C	122690	9	7.34E-05	-26
119	DEL	CACGCAGCCTGGGGACTCTGCCTCGTGCCGCTGAGCCT	C	122690	9	7.34E-05	-37
120	REF	A	A	122672	122430	0.99809235	0
120	SNV	A	G	122672	6	4.89E-05	0
120	DEL	ACGCAGCCTGGGGACTCTGCCTCGTGC	A	122672	105	0.000856	-26
120	DEL	ACGCAGCCTGGGGACTCTGCCTCGTGCCGCTGAGCCTGGCGCAGATCGGTGAGTGCCCGC	A	122672	90	0.00073371	-59
120	DEL	ACGCAGCCTGGGGACTCTGCCTCGTGCCGCTGAGCCTGG	A	122672	17	0.00013859	-38
120	DEL	ACGCAGCCTGGGGACTCTGCCTCGTG	A	122672	16	0.00013044	-25
121	REF	C	C	122437	122365	0.99941194	0
121	SNV	C	T	122437	8	6.53E-05	0
121	DEL	CGCAGCCTGGGGACTCTGCCTCGTGCCGCT	C	122437	20	0.00016335	-29
121	DEL	CGCAGCCTGGGGACTCTGCCTCGTGCCGCTGAGCCTG	C	122437	10	8.17E-05	-36
121	DEL	CGCAGCCTGGGGACTCTGCCTCGT	C	122437	23	0.00018785	-23
121	INS	C	CGCAGCCT	122437	11	8.98E-05	7
122	REF	G	G	122384	122374	0.99991829	0
122	SNV	G	A	122384	1	8.17E-06	0
122	SNV	G	T	122384	1	8.17E-06	0
122	DEL	GCAGCCTGGGGACTCTGCCTCGTGC	G	122384	8	6.54E-05	-24
123	REF	C	C	122376	122021	0.9970991	0
123	SNV	C	G	122376	1	8.17E-06	0
123	SNV	C	T	122376	7	5.72E-05	0
123	DEL	CAGCCTGGGGACTCTGCCTCGTGCCGCTG	C	122376	322	0.00263123	-28
123	DEL	CAGCCTGGGGACTCTGCCTCGT	C	122376	12	9.81E-05	-21
123	DEL	CAGCCTGGGGACTCTGCCTCGTGCCGCTGAGCCT	C	122376	13	0.00010623	-33
124	REF	A	A	122029	121929	0.99918052	0
124	SNV	A	C	122029	3	2.46E-05	0
124	SNV	A	G	122029	2	1.64E-05	0
124	SNV	A	T	122029	5	4.10E-05	0
124	DEL	AGCCTGGGGACTCTGCCTCGTGCCGCTGAGCCT	A	122029	10	8.20E-05	-32
124	DEL	AGCCTGGGGACTCTGCCTCGTGCC	A	122029	7	5.74E-05	-23
124	DEL	AGCCTGGGGACTCTGCCTCGTGCCGCT	A	122029	9	7.38E-05	-26
124	DEL	AGCCTGGGGACTCTGCCTCGT	A	122029	64	0.00052447	-20
125	REF	G	G	121950	121931	0.9998442	0
125	SNV	G	A	121950	5	4.10E-05	0
125	SNV	G	T	121950	1	8.20E-06	0
125	DEL	GCCTGGGGACTCTGCCTCGTGCCGCTGAGCCT	G	121950	13	0.0001066	-31
126	REF	C	C	121947	121825	0.99899957	0
126	SNV	C	A	121947	10	8.20E-05	0
126	DEL	CCTGGGGACTCTGCCTCGTGCCGCT	C	121947	18	0.00014761	-24
126	DEL	CCTGGGGACTCTGCCTCGTGCCGCTGAGCCTGGCGCAGAT	C	121947	7	5.74E-05	-39
126	DEL	CCTGGGGACTCTGCCTCGTG	C	121947	15	0.000123	-19
126	DEL	CCTGGGGACTCTGCCTCGTGCCGCTGAG	C	121947	7	5.74E-05	-27
126	DEL	CCTGGGGACTCTGCCTCGTGCCG	C	121947	63	0.00051662	-22
126	INS	C	CAAATAT	121947	2	1.64E-05	6
127	REF	C	C	121843	121750	0.99923672	0
127	SNV	C	A	121843	2	1.64E-05	0
127	SNV	C	T	121843	10	8.21E-05	0
127	DEL	CTGGG	C	121843	6	4.92E-05	-4
127	DEL	CTGGGGACTCTGCCTCGTGCCGCTGAGCCTGGCGCA	C	121843	4	3.28E-05	-35
127	DEL	CTGGGGACTCTGCCTCGTGCCGCTGA	C	121843	6	4.92E-05	-25
127	DEL	CTGG	C	121843	19	0.00015594	-3
127	DEL	CTGGGGACTCTGCCTCGTGCCGCTGAGCCTGGCGCAGATCGG	C	121843	21	0.00017235	-41
127	DEL	CTGGGGACTCTGCCTCG	C	121843	17	0.00013952	-16
127	DEL	CTGGGGACTCTGCCTCGTGCCGCT	C	121843	7	5.75E-05	-23
127	DEL	CT	C	121843	1	8.21E-06	-1
128	REF	T	T	121765	121654	0.99912943	0
128	SNV	T	A	121765	4	3.29E-05	0
128	SNV	T	C	121765	19	0.00015604	0
128	DEL	TGGGGAC	T	121765	2	1.64E-05	-6
128	DEL	TGGGGACTCTGCCTCGTGCC	T	121765	5	4.11E-05	-19
128	DEL	TGGGGACTCTGCCTCGTGCCGCTGAGCCTGGCGCAGATC	T	121765	11	9.03E-05	-38
128	DEL	TGGGGACTCTGCCTCGTGCCGCTGAGCCTGGCGCAGATCGGTGA	T	121765	14	0.00011498	-43
128	DEL	TG	T	121765	29	0.00023817	-1
128	INS	T	TG	121765	22	0.00018068	1
129	REF	G	G	121705	121549	0.99878386	0
129	SNV	G	A	121705	1	8.22E-06	0
129	SNV	G	C	121705	10	8.22E-05	0
129	SNV	G	T	121705	3	2.47E-05	0
129	DEL	GGGGACTCTGCCTCGTGCCGCT	G	121705	40	0.00032869	-21
129	DEL	GGGGACTCTGCCTCGTGCCGCTGAGCCTGGCGC	G	121705	16	0.00013147	-32
129	DEL	GGGGACTCTGCCTCGTGCCGCTGAGCCTGGCGCAGAT	G	121705	6	4.93E-05	-36
129	DEL	GGGGACTCTGCCTCGTGCCGCTGAGCCTGGCGCAGATC	G	121705	8	6.57E-05	-37
129	DEL	GGGGACTCTGCCTCGTGCC	G	121705	1	8.22E-06	-18
129	DEL	GGGGACTCTGCC	G	121705	16	0.00013147	-11
129	DEL	GGGGACTCTGCCTCGT	G	121705	13	0.00010682	-15
129	DEL	GGGGACTCTGCCTCGTGCCGCTGAGCCT	G	121705	10	8.22E-05	-27
129	DEL	GGGGACTCTGCCTCGTGCCGCTGAGCCTGGCGCAGATCGGTGAGTGCCCGCCGCAGCCT	G	121705	10	8.22E-05	-58
129	DEL	GGGGACTCTGCCTCGTGCCGCTGAGC	G	121705	8	6.57E-05	-25
129	INS	G	GT	121705	6	4.93E-05	1
130	REF	G	G	121598	121387	0.9982894	0
130	SNV	G	A	121598	1	8.22E-06	0
130	SNV	G	C	121598	6	4.93E-05	0
130	DEL	GGGACTCTGCCTCGTGCCGCTGAGCCTGGCGCAGATCGGTGAGTGCCCGCCGCAGCCTGGGCAGCAAGATGGGTGCGGGGTGCTCAGCGC	G	121598	11	9.05E-05	-89
130	DEL	GGGACTCTGCCTCGTGC	G	121598	2	1.65E-05	-16
130	DEL	GGGACTCTGCCTCGTGCCGCT	G	121598	30	0.00024672	-20
130	DEL	GGGACTCTGCCTCGTGCCGCTGAGCCTGGCGCA	G	121598	10	8.22E-05	-32
130	DEL	GGGACTCTGCCTCGTGCCGCTGA	G	121598	20	0.00016448	-22
130	DEL	GGGACTCTGCCTCGTGCCGCTGAGCCT	G	121598	49	0.00040298	-26
130	DEL	GGGACTCTGCCTCGTGCCGCTGAGCCTGGCGCAGAT	G	121598	8	6.58E-05	-35
130	DEL	GGGACTCTGCCTCGT	G	121598	48	0.00039475	-14
130	DEL	GGGACTCTGCCTCGTGCC	G	121598	10	8.22E-05	-17
130	DEL	GGGACTCTGCCTCGTGCCGCTGAGCCTGGC	G	121598	4	3.29E-05	-29
130	INS	G	GCAGCTGTGACAAGAATTA	121598	9	7.40E-05	18
131	REF	G	G	121424	121124	0.99754575	0
131	SNV	G	C	121424	32	0.00026354	0
131	SNV	G	T	121424	17	0.00014001	0
131	DEL	GGACTCTGCCTCGT	G	121424	72	0.00059297	-13
131	DEL	GGACTCTGCCTCGTGCC	G	121424	26	0.00021413	-16
131	DEL	GGACTCTGCCTC	G	121424	13	0.00010706	-11
131	DEL	GGACTCTGCCTCGTGCCGCT	G	121424	88	0.00072475	-19
131	DEL	GGACTCTGCCTCGTGC	G	121424	11	9.06E-05	-15
131	DEL	GGACTCTGCCTCGTGCCGCTGA	G	121424	14	0.0001153	-21
131	DEL	GGACTCTGCCTCGTGCCGCTGAGCCTGGC	G	121424	25	0.00020589	-28
132	REF	G	G	121193	121050	0.99884479	0
132	SNV	G	A	121193	24	0.00019804	0
132	SNV	G	C	121193	6	4.95E-05	0
132	DEL	GACTCTGCCTCGT	G	121193	43	0.00035481	-12
132	DEL	GACTCTGC	G	121193	16	0.00013202	-7
132	DEL	GACTCTGCCTCGTGCCGCTGAGCCTGGCGCAGATCGGTGAGTGCCCGCCGCAGCCTGGGCAGCAAGATGGGTGCGGGGTGCTCA	G	121193	6	4.95E-05	-83
132	DEL	GACTCTGCCTCGTGCCGCTGAGC	G	121193	10	8.25E-05	-22
132	DEL	GACTCTGCCTCGTGCC	G	121193	26	0.00021454	-15
132	DEL	GACT	G	121193	9	7.43E-05	-3
133	REF	A	A	121083	120219	0.9928726	0
133	SNV	A	C	121083	23	0.00018995	0
133	SNV	A	G	121083	38	0.00031384	0
133	SNV	A	T	121083	6	4.96E-05	0
133	DEL	ACTCTGCCTCGTGCCG	A	121083	230	0.00189954	-15
133	DEL	ACTCTGCCTCGTGCCGCTGAGCCTGGCGCAGATCGGTGAGTG	A	121083	21	0.00017344	-41
133	DEL	ACTCTGCCTCGTG	A	121083	109	0.00090022	-12
133	DEL	ACTCTGCCTCGTGC	A	121083	133	0.00109843	-13
133	DEL	ACTCTGCCTCGT	A	121083	61	0.00050379	-11
133	DEL	ACTCTGCCTCG	A	121083	12	9.91E-05	-10
133	DEL	ACTCT	A	121083	1	8.26E-06	-4
133	DEL	AC	A	121083	7	5.78E-05	-1
133	DEL	ACTCTGCCTCGTGCCGCT	A	121083	8	6.61E-05	-17
133	DEL	ACTCTGCCTCGTGCCGCTGAG	A	121083	28	0.00023125	-20
133	DEL	ACTCTGCCTCGTGCCGCTGAGCCTGG	A	121083	3	2.48E-05	-25
133	DEL	ACTCTGCCTCGTGCC	A	121083	27	0.00022299	-14
133	DEL	ACTCTGCCT	A	121083	9	7.43E-05	-8
133	DEL	ACTCTGCCTCGTGCCGCTGAGCCTGGC	A	121083	4	3.30E-05	-26
133	DEL	ACTCTGCCTCGTGCCGCTGAGC	A	121083	113	0.00093325	-21
133	DEL	ACTCTGCCTC	A	121083	7	5.78E-05	-9
133	DEL	ACT	A	121083	20	0.00016518	-2
133	INS	A	ATC	121083	3	2.48E-05	2
134	REF	C	C	120290	120115	0.99857009	0
134	SNV	C	A	120290	22	0.0001829	0
134	DEL	CTCTGCCT	C	120290	7	5.82E-05	-7
134	DEL	CTCTGCCTCGTGCCG	C	120290	12	9.98E-05	-14
134	DEL	CTCTGCCTCGTGCCGCTGAGCCTGGCGCAGA	C	120290	12	9.98E-05	-30
134	DEL	CTCTGCCTCGT	C	120290	28	0.00023278	-10
134	DEL	CTCTGCCTCGTGCCGCTGAG	C	120290	25	0.00020784	-19
134	DEL	CT	C	120290	1	8.31E-06	-1
134	DEL	CTCTGCCTCG	C	120290	54	0.00044893	-9
134	INS	C	CTCAGCGGGGA	120290	5	4.16E-05	10
134	INS	C	CAGA	120290	6	4.99E-05	3
135	REF	T	T	120147	118727	0.98824695	0
135	SNV	T	A	120147	8	6.66E-05	0
135	SNV	T	G	120147	23	0.00019144	0
135	DEL	TCTGCCTCGTGCCGCTGAGCCTGGCGCAGATCGGTGAGTGCCCG	T	120147	8	6.66E-05	-43
135	DEL	TC	T	120147	9	7.49E-05	-1
135	DEL	TCTGCCTCGTGCCGCTGAGCCTG	T	120147	26	0.00021642	-22
135	DEL	TCTGCCTCGTGCCGCTGAGC	T	120147	230	0.00191445	-19
135	DEL	TCTGCCTCGTGCCGCTGAGCCTGGCGCAGATCGGTGA	T	120147	6	4.99E-05	-36
135	DEL	TCTGCCTC	T	120147	28	0.00023306	-7
135	DEL	TCTGCCTCGTGCCGCTGAGCCTGGCGC	T	120147	11	9.16E-05	-26
135	DEL	TCTGCCTCGTGCCGCTGAG	T	120147	27	0.00022474	-18
135	DEL	TCTGCCTCGTGCCGCTGAGCCTGG	T	120147	51	0.00042451	-23
135	DEL	TCTGCCTCGTG	T	120147	253	0.00210589	-10
135	DEL	TCTGCCTCGTGCCG	T	120147	587	0.00488601	-13
135	DEL	TCTGCCTCGTGCC	T	120147	13	0.00010821	-12
135	DEL	TCTGCCTCGTGCCGCTGA	T	120147	17	0.0001415	-17
135	DEL	TCTGCCTCGTGC	T	120147	89	0.00074081	-11
135	DEL	TCTGCCTCGTGCCGCTGAGCCTGGCGCAGA	T	120147	2	1.67E-05	-29
135	DEL	TCTGCCTCGTGCCGCTGAGCCTGGCG	T	120147	6	4.99E-05	-25
135	INS	T	TC	120147	2	1.67E-05	1
135	INS	T	TGTGACAAGAATTANG	120147	1	8.32E-06	15
135	INS	T	TG	120147	15	0.00012486	1
136	REF	C	C	118801	114629	0.96490682	0
136	SNV	C	G	118801	16	0.00013468	0
136	DEL	CTGCCTCGTGCCGCTGAGCCTGGCG	C	118801	12	0.00010101	-24
136	DEL	CTGCCTCG	C	118801	3970	0.03341807	-7
136	DEL	CTGCCTCGTGCCGCTGAGCCTGGCGCAGATCGG	C	118801	7	5.89E-05	-32
136	DEL	CTGCCTCGTGCCGCTGAGCCT	C	118801	19	0.00015994	-20
136	DEL	CT	C	118801	1	8.42E-06	-1
136	DEL	CTGCCTCGTGCCGCTG	C	118801	29	0.00024411	-15
136	DEL	CTGCCTCGTGCCGCTGAGCCTGGCGCAGATCGGTGAGTGCCCGCCGCAGCCTGGGCAGCAAGATGGG	C	118801	6	5.05E-05	-66
136	DEL	CTGCCTCGTGCCGCTGA	C	118801	6	5.05E-05	-16
136	DEL	CTGCCTCGTGCCGCTGAGCCTGGCGCAGATCGGTGAG	C	118801	29	0.00024411	-36
136	DEL	CTGCCTCGTGCCGCTGAGCCTGGCGCAGATCGGTGAGTGCCCGCCGCAGCCTG	C	118801	5	4.21E-05	-52
136	DEL	CTGCCTCGT	C	118801	69	0.00058082	-8
137	REF	T	T	114652	112934	0.98514441	0
137	SNV	T	A	114652	179	0.00156145	0
137	SNV	T	C	114652	1	8.72E-06	0
137	SNV	T	G	114652	12	0.00010468	0
137	DEL	TGCCTCGTGCCGCTGAGCCTGGCGCAGATCGGTGAGTGCCCGCC	T	114652	5	4.36E-05	-43
137	DEL	TGCCTC	T	114652	62	0.00054084	-5
137	DEL	TGCCTCGTGCCGCTGAGCCTGGCGCAGATCGGTGAGTGCCC	T	114652	10	8.72E-05	-40
137	DEL	TG	T	114652	7	6.11E-05	-1
137	DEL	TGCCTCGTGCCGCTGAGCCTGGCGCAGATCGGTGA	T	114652	11	9.60E-05	-34
137	DEL	TGCCTCGTGCCGCTGAGCCTG	T	114652	91	0.00079381	-20
137	DEL	TGCCTCGTGCCGCTGAGCCTGGCGCAGATCGGTGAGTGCCCGCCGCAGCCTGGGCA	T	114652	11	9.60E-05	-55
137	DEL	TGCCTCGTGCCGCTGAGCCTGGC	T	114652	47	0.00040999	-22
137	DEL	TGCCTCGTGCCGCTGAGCCTGGCGCAGATCGGTG	T	114652	10	8.72E-05	-33
137	DEL	TGCCTCGTGCCGCTGAGCCTGGCGCA	T	114652	9	7.85E-05	-25
137	DEL	TGCCTCGTGCCGCTGA	T	114652	888	0.00774619	-15
137	DEL	TGCCTCG	T	114652	7	6.11E-05	-6
137	DEL	TGCCTCGTGCCGCTGAGCCTGGCGCAGATCGGTGAGTGCCCGCCGCAGCCTGGGCAGCAAGATGGGTGCGGGGTGCTCAGCGCGGACCCG	T	114652	3	2.62E-05	-89
137	DEL	TGCCTCGTG	T	114652	25	0.00021808	-8
137	DEL	TGCCTCGTGCCGCTGAGCCTGGCGCAGATCGGTGAGTGCCCGCCGCA	T	114652	33	0.00028787	-46
137	DEL	TGCCTCGTGCC	T	114652	240	0.00209356	-10
137	DEL	TGCCTCGTGCCGCTGAGCCTGGCGCAGATCGGTGAGTGCCCGCCGCAGCCTGG	T	114652	8	6.98E-05	-52
137	DEL	TGCCTCGTGCCGCTGAGCCTGGCGCAGATCGGTGAGTGCCCGCCGC	T	114652	7	6.11E-05	-45
137	INS	T	TGAGGCA	114652	4	3.49E-05	6
137	INS	T	TGCTGA	114652	8	6.98E-05	5
137	INS	T	TGCCCAGGTGGCACGCA	114652	12	0.00010468	16
137	INS	T	TGGG	114652	5	4.36E-05	3
137	INS	T	TGA	114652	7	6.11E-05	2
137	INS	T	TGCCCAGGTGGCACGCN	114652	1	8.72E-06	16
138	REF	G	G	113179	112466	0.99377049	0
138	SNV	G	A	113179	10	8.84E-05	0
138	SNV	G	C	113179	2	1.77E-05	0
138	SNV	G	T	113179	2	1.77E-05	0
138	DEL	GC	G	113179	9	7.95E-05	-1
138	DEL	GCCTCGTGCCGCTGAGCC	G	113179	9	7.95E-05	-17
138	DEL	GCCT	G	113179	6	5.30E-05	-3
138	DEL	GCCTCGTGC	G	113179	387	0.0034196	-8
138	DEL	GCCTCGTGCC	G	113179	32	0.00028276	-9
138	DEL	GCCTCGT	G	113179	184	0.00162586	-6
138	DEL	GCCTCGTGCCGCTGAGC	G	113179	7	6.19E-05	-16
138	DEL	GCCTC	G	113179	15	0.00013254	-4
138	INS	G	GA	113179	32	0.00028276	1
138	INS	G	GCTCACTGGGACCTCAA	113179	8	7.07E-05	16
138	INS	G	GC	113179	1	8.84E-06	1
138	INS	G	GN	113179	1	8.84E-06	1
139	REF	C	C	112525	111439	0.99048085	0
139	SNV	C	A	112525	83	0.00073771	0
139	SNV	C	G	112525	8	7.11E-05	0
139	SNV	C	T	112525	21	0.00018665	0
139	DEL	CCTCGT	C	112525	546	0.0048529	-5
139	DEL	CCTCGTGCCGCTGAGCCTGGCGCAGATCGGTGAGTGCCCGCCGCAGCCTGGGCAGCAAGATGGGTGCGGGGTGCTCAG	C	112525	8	7.11E-05	-77
139	DEL	CCTCGTGCCGCTGAGCCTGGCG	C	112525	19	0.00016887	-21
139	DEL	CCTCGTGCCGCTGAGCCT	C	112525	26	0.00023109	-17
139	DEL	CCTCGTGCCGCTGA	C	112525	42	0.0003733	-13
139	DEL	CCTCGTG	C	112525	32	0.00028442	-6
139	DEL	CCTCGTGCCGCTGAGCCTGGCGCAGATCGGTGAGTGCCCGCCGCAGCCTGGGCAGCAAGATGGGTGCGGGGTG	C	112525	10	8.89E-05	-72
139	DEL	CCTCGTGCCGCTGAGCCTGG	C	112525	20	0.00017776	-19
139	DEL	CCTCGTGCCG	C	112525	159	0.00141321	-9
139	DEL	CCTCGTGCCGCTGAGCCTGGCGCAGAT	C	112525	5	4.44E-05	-26
139	DEL	CCTCG	C	112525	15	0.00013332	-4
139	INS	C	CA	112525	14	0.00012443	1
139	INS	C	CCCCCGCCTGGGGA	112525	9	8.00E-05	13
139	INS	C	CCGGA	112525	13	0.00011555	4
139	INS	C	CG	112525	9	8.00E-05	1
139	INS	C	CTTT	112525	10	8.89E-05	3
139	INS	C	CCAGCCTGGGGA	112525	10	8.89E-05	11
139	INS	C	CGCAGCCTGGGGA	112525	12	0.00010666	12
140	REF	C	C	111659	111269	0.99655185	0
140	SNV	C	G	111659	26	0.00023286	0
140	SNV	C	T	111659	33	0.00029556	0
140	DEL	CTCGTGCCGCTGAGCCTG	C	111659	1	8.96E-06	-17
140	DEL	CTCGTG	C	111659	76	0.00068067	-5
140	DEL	CTCGTGCCG	C	111659	7	6.27E-05	-8
140	DEL	CT	C	111659	2	1.79E-05	-1
140	DEL	CTCG	C	111659	61	0.00054633	-3
140	DEL	CTCGTGCCGCTG	C	111659	10	8.96E-05	-11
140	DEL	CTCGTGCCGCTGAGCCTGGCGCAGA	C	111659	149	0.00133448	-24
140	DEL	CTCGT	C	111659	18	0.00016121	-4
140	INS	C	CA	111659	2	1.79E-05	1
141	REF	T	T	111311	109604	0.9847796	0
141	SNV	T	A	111311	12	0.00010782	0
141	SNV	T	C	111311	53	0.0004762	0
141	SNV	T	G	111311	17	0.00015274	0
141	DEL	TCGTGCCGCTGAGCCTGGCGCAGATCGGTGAGTGCCCGCCGCAGCCTGGGCAGC	T	111311	3	2.70E-05	-53
141	DEL	TC	T	111311	48	0.00043127	-1
141	DEL	TCGTGCCGCTGAGCCTGGCGCAGATCGGTGAGTGCCCGCCGCAGCCTGGG	T	111311	8	7.19E-05	-49
141	DEL	TCGTGCCGCTGAGCCTGG	T	111311	61	0.00054808	-17
141	DEL	TCGTGCC	T	111311	9	8.09E-05	-6
141	DEL	TCGTGCCGCTGAGCCTG	T	111311	26	0.00023361	-16
141	DEL	TCG	T	111311	12	0.00010782	-2
141	DEL	TCGTGCCGCTGAGCCTGGCGCAGATCGGTGAGTGCC	T	111311	16	0.00014376	-35
141	DEL	TCGTGC	T	111311	862	0.00774497	-5
141	DEL	TCGTGCCGCTGAGCCTGGCG	T	111311	22	0.00019767	-19
141	DEL	TCGTG	T	111311	100	0.00089849	-4
141	DEL	TCGTGCCGCTGAG	T	111311	12	0.00010782	-12
141	DEL	TCGTGCCG	T	111311	343	0.00308182	-7
141	DEL	TCGTGCCGCTGAGCCTGGCGCAGATCGGTGAGTGCCCGC	T	111311	13	0.0001168	-38
141	INS	T	TGAGACTC	111311	7	6.29E-05	7
141	INS	T	TGGGACTC	111311	6	5.39E-05	7
141	INS	T	TG	111311	21	0.00018868	1
141	INS	T	TGGCG	111311	1	8.98E-06	4
141	INS	T	TGGGGATC	111311	6	5.39E-05	7
141	INS	T	TCTGAG	111311	5	4.49E-05	5
141	INS	T	TGGCGCAGAG	111311	11	9.88E-05	9
141	INS	T	TGAG	111311	5	4.49E-05	3
141	INS	T	TGN	111311	1	8.98E-06	2
141	INS	T	TCAG	111311	14	0.00012579	3
142	REF	C	C	109800	108503	0.98829562	0
142	SNV	C	A	109800	43	0.00039166	0
142	SNV	C	G	109800	191	0.00173972	0
142	SNV	C	T	109800	52	0.00047364	0
142	DEL	CGTGCCGCTGAGCCTG	C	109800	105	0.00095639	-15
142	DEL	CGT	C	109800	215	0.00195832	-2
142	DEL	CGTGCCGCTGAGCCTGGCGCAGAT	C	109800	15	0.00013663	-23
142	DEL	CG	C	109800	221	0.00201297	-1
142	DEL	CGTG	C	109800	7	6.38E-05	-3
142	DEL	CGTGCCGCTGAGCCTGGCGCAGATCGGTGAGTGCCCGCCGCAGCCTGGGCAGCAAGA	C	109800	9	8.20E-05	-56
142	DEL	CGTGCCGCTGA	C	109800	25	0.00022771	-10
142	DEL	CGTGCCGCTGAGCCTGGCGCAGATCGGTGAG	C	109800	6	5.47E-05	-30
142	DEL	CGTGCCGCTGAGCCT	C	109800	5	4.55E-05	-14
142	DEL	CGTGCCGCTGAGCCTGGCGCAGATCG	C	109800	38	0.00034612	-25
142	DEL	CGTGCCGCTGAGCCTGGCGCAGATCGGTGA	C	109800	7	6.38E-05	-29
142	DEL	CGTGCCGCT	C	109800	26	0.00023682	-8
142	DEL	CGTGCCGCTGAGCCTGGCGCA	C	109800	8	7.29E-05	-20
142	DEL	CGTGCCGCTGAGCCTGGCGCAGATCGGTGAGTGCCCGCCGCAGCCTGGGCAGCAAGATGG	C	109800	4	3.64E-05	-59
142	DEL	CGTGCCGCTGAGCCTGGCGCAGATCGGTGAGTGCCCGCCGCAGCCT	C	109800	8	7.29E-05	-45
142	DEL	CGTGCCGCTG	C	109800	8	7.29E-05	-9
142	DEL	CGTGCCGCTGAGCCTGG	C	109800	34	0.00030969	-16
142	INS	C	CA	109800	62	0.00056472	1
142	INS	C	CGCTGAGCCTG	109800	6	5.47E-05	10
142	INS	C	CGT	109800	48	0.00043721	2
142	INS	C	CG	109800	34	0.00030969	1
142	INS	C	CAG	109800	13	0.00011841	2
142	INS	C	CGTG	109800	6	5.47E-05	3
142	INS	C	CCCCAGGCTCT	109800	7	6.38E-05	10
142	INS	C	CCCAGG	109800	1	9.11E-06	5
142	INS	C	CGG	109800	1	9.11E-06	2
142	INS	C	CGAGT	109800	12	0.0001093	4
142	INS	C	CACCGAT	109800	9	8.20E-05	6
142	INS	C	CTGACTCTGCTCAG	109800	2	1.82E-05	13
142	INS	C	CT	109800	30	0.00027325	1
142	INS	C	CGCCA	109800	3	2.73E-05	4
142	INS	C	CAGCCTGGGGACT	109800	11	0.00010019	12
142	INS	C	CGCTGAGCNTG	109800	1	9.11E-06	10
142	INS	C	CGGACAGA	109800	4	3.64E-05	7
142	INS	C	CAGACT	109800	8	7.29E-05	5
143	REF	G	G	109189	107645	0.98600387	0
143	SNV	G	A	109189	31	0.00028395	0
143	SNV	G	C	109189	83	0.00076026	0
143	SNV	G	T	109189	1	9.16E-06	0
143	DEL	GTGCCGCTGAGCCTGGCGCA	G	109189	14	0.00012824	-19
143	DEL	GTGCC	G	109189	6	5.50E-05	-4
143	DEL	GTGCCGCTGAGCC	G	109189	105	0.00096178	-12
143	DEL	GTGCCGCTGAGCCT	G	109189	6	5.50E-05	-13
143	DEL	GTGCCGC	G	109189	128	0.00117245	-6
143	DEL	GTGC	G	109189	37	0.00033891	-3
143	DEL	GTGCCGCTGAGCCTGGCGCAGATCGGTGAGTGCCCGCCGCAGCCTGGGCAGCAAGAT	G	109189	6	5.50E-05	-56
143	DEL	GT	G	109189	76	0.00069614	-1
143	DEL	GTGCCGCTGAGC	G	109189	8	7.33E-05	-11
143	INS	G	GA	109189	31	0.00028395	1
143	INS	G	GGAGCTC	109189	14	0.00012824	6
143	INS	G	GATC	109189	32	0.00029311	3
143	INS	G	GGACTCTGCCTGGGGACTCTGCCTGGGGACTC	109189	2	1.83E-05	31
143	INS	G	GGGACTCTGCCTGGGGACTC	109189	6	5.50E-05	19
143	INS	G	GGGGCAGCCTGGGGACTC	109189	6	5.50E-05	17
143	INS	G	GCCCAAAAC	109189	5	4.58E-05	8
143	INS	G	GCCCNAAAC	109189	1	9.16E-06	8
143	INS	G	GTTTTT	109189	9	8.24E-05	5
143	INS	G	GTGGAATATATAGAATATAGAA	109189	7	6.41E-05	21
143	INS	G	GTGT	109189	8	7.33E-05	3
143	INS	G	GTT	109189	49	0.00044883	2
143	INS	G	GTTT	109189	16	0.00014656	3
143	INS	G	GTN	109189	1	9.16E-06	2
143	INS	G	GGGA	109189	10	9.16E-05	3
143	INS	G	GGGC	109189	4	3.66E-05	3
143	INS	G	GGGACTC	109189	31	0.00028395	6
143	INS	G	GTCC	109189	9	8.24E-05	3
143	INS	G	GTA	109189	38	0.00034807	2
143	INS	G	GCAGAGTCCAGGCTC	109189	3	2.75E-05	14
143	INS	G	GTTTA	109189	5	4.58E-05	4
143	INS	G	GC	109189	12	0.00010992	1
143	INS	G	GGGGCACGCAGCCGGGGACTC	109189	11	0.00010076	20
143	INS	G	GTGCAGAGTCTGCACGAGGGACTC	109189	11	0.00010076	23
143	INS	G	GCAGCCTGGGGACTCTGCACGCAGCC	109189	7	6.41E-05	25
143	INS	G	GT	109189	646	0.00591721	1
143	INS	G	GCAGA	109189	13	0.00011908	4
143	INS	G	GN	109189	1	9.16E-06	1
143	INS	G	GNN	109189	1	9.16E-06	2
143	INS	G	GTC	109189	15	0.0001374	2
143	INS	G	GGTCATATATTTTC	109189	10	9.16E-05	13
143	INS	G	GTATT	109189	5	4.58E-05	4
143	INS	G	GACTC	109189	8	7.33E-05	4
144	REF	T	T	113192	86052	0.76039163	0
144	SNV	T	A	113192	331	0.00292486	0
144	SNV	T	C	113192	298	0.00263325	0
144	SNV	T	G	113192	261	0.00230631	0
144	DEL	TGCCG	T	113192	83	0.00073342	-4
144	DEL	TGCCGCTGAG	T	113192	26	0.00022975	-9
144	DEL	TGCC	T	113192	222	0.00196169	-3
144	DEL	TGCCGCTGAGCCTGGCGCAGATCG	T	113192	3	2.65E-05	-23
144	DEL	TGCCGCTGAGCCTGGCGCA	T	113192	18	0.00015906	-18
144	DEL	TG	T	113192	120	0.00106037	-1
144	DEL	TGCCGCTGAGCCTGGCGC	T	113192	6	5.30E-05	-17
144	DEL	TGCCGC	T	113192	52	0.00045949	-5
144	DEL	TGCCGCTG	T	113192	27	0.00023858	-7
144	DEL	TGCCGCTGAGCCTG	T	113192	66	0.0005832	-13
144	DEL	TGCCGCTGA	T	113192	174	0.00153754	-8
144	DEL	TGCCGCTGAGCCTGGCGCAGATC	T	113192	9	7.95E-05	-22
144	DEL	TGCCGCTGAGC	T	113192	41	0.00036229	-10
144	DEL	TGC	T	113192	92	0.00081295	-2
144	DEL	TGCCGCTGAGCCTGGCGCAG	T	113192	10	8.84E-05	-19
144	DEL	TGCCGCTGAGCCTGGCGCAGATCGGTGAGTGCCCGCCGCAGCCTGG	T	113192	16	0.00014138	-45
144	DEL	TGCCGCTGAGCCTGGC	T	113192	12	0.00010604	-15
144	DEL	TGCCGCTGAGCCTGGCGCAGA	T	113192	9	7.95E-05	-20
144	DEL	TGCCGCTGAGCCTGGCGCAGATCGG	T	113192	5	4.42E-05	-24
144	DEL	TGCCGCTGAGCCTGGCG	T	113192	9	7.95E-05	-16
144	DEL	TGCCGCTGAGCCTGG	T	113192	27	0.00023858	-14
144	INS	T	TAC	113192	52	0.00045949	2
144	INS	T	TAA	113192	96	0.0008483	2
144	INS	T	TCCTGC	113192	4	3.54E-05	5
144	INS	T	TAAAA	113192	3	2.65E-05	4
144	INS	T	TCTC	113192	10	8.84E-05	3
144	INS	T	TGCA	113192	10	8.84E-05	3
144	INS	T	TG	113192	20849	0.18423052	1
144	INS	T	TCCA	113192	6	5.30E-05	3
144	INS	T	TGGG	113192	6	5.30E-05	3
144	INS	T	TCCCCAG	113192	9	7.95E-05	6
144	INS	T	TCCCCAGGCTGGGGACTC	113192	1	8.84E-06	17
144	INS	T	TTG	113192	15	0.00013255	2
144	INS	T	TTC	113192	23	0.00020324	2
144	INS	T	TGAA	113192	18	0.00015906	3
144	INS	T	TTA	113192	59	0.00052135	2
144	INS	T	TA	113192	2698	0.02384066	1
144	INS	T	TGTA	113192	8	7.07E-05	3
144	INS	T	TC	113192	977	0.00863318	1
144	INS	T	TCN	113192	1	8.84E-06	2
144	INS	T	TAG	113192	17	0.00015022	2
144	INS	T	TGTG	113192	9	7.95E-05	3
144	INS	T	TCC	113192	34	0.00030044	2
144	INS	T	TCA	113192	31	0.00027393	2
144	INS	T	TGCTAA	113192	9	7.95E-05	5
144	INS	T	TGCAC	113192	6	5.30E-05	4
144	INS	T	TN	113192	69	0.00060971	1
144	INS	T	TGG	113192	46	0.00040648	2
144	INS	T	TGC	113192	89	0.00078644	2
144	INS	T	TGA	113192	33	0.0002916	2
144	INS	T	TAN	113192	1	8.84E-06	2
144	INS	T	TGCTAN	113192	1	8.84E-06	5
144	INS	T	TTGAGCCTCGTTGATC	113192	4	3.54E-05	15
144	INS	T	TGGCACGCA	113192	5	4.42E-05	8
145	REF	G	G	113630	112547	0.9905824	0
145	SNV	G	A	113630	56	0.00049288	0
145	SNV	G	C	113630	68	0.0005985	0
145	SNV	G	T	113630	43	0.00037846	0
145	DEL	GCCGCTGAGCCTGGCGCAGATCGGTGAGTGCCCGCCGCAGCC	G	113630	5	4.40E-05	-41
145	DEL	GC	G	113630	209	0.00183951	-1
145	DEL	GCC	G	113630	173	0.00152266	-2
145	DEL	GCCGCT	G	113630	36	0.00031685	-5
145	DEL	GCCGC	G	113630	35	0.00030805	-4
145	DEL	GCCGCTGA	G	113630	74	0.00065131	-7
145	DEL	GCCGCTGAGCCTGGCGCAGATC	G	113630	14	0.00012322	-21
145	DEL	GCCGCTGAGCC	G	113630	31	0.00027285	-10
145	DEL	GCCGCTGAGCCT	G	113630	8	7.04E-05	-11
145	DEL	GCCGCTGAGCCTGGCGC	G	113630	6	5.28E-05	-16
145	DEL	GCCGCTGAGC	G	113630	71	0.00062491	-9
145	DEL	GCCGCTGAGCCTGGCGCAGAT	G	113630	9	7.92E-05	-20
145	DEL	GCCGCTGAGCCTGGCGCA	G	113630	9	7.92E-05	-17
145	DEL	GCCGCTGAGCCTGGCGCAGATCGGT	G	113630	15	0.00013202	-24
145	INS	G	GCCT	113630	1	8.80E-06	3
145	INS	G	GACT	113630	1	8.80E-06	3
145	INS	G	GC	113630	12	0.00010562	1
145	INS	G	GAAT	113630	3	2.64E-05	3
145	INS	G	GGGGA	113630	14	0.00012322	4
145	INS	G	GACCTAAAGAAAGTATC	113630	5	4.40E-05	16
145	INS	G	GTGCCAGNC	113630	1	8.80E-06	8
145	INS	G	GGCAGCCTGGGGACT	113630	9	7.92E-05	14
145	INS	G	GGACT	113630	16	0.00014082	4
145	INS	G	GAGTCT	113630	11	9.68E-05	5
145	INS	G	GGCC	113630	9	7.92E-05	3
145	INS	G	GTCC	113630	10	8.80E-05	3
145	INS	G	GA	113630	45	0.00039607	1
145	INS	G	GATCT	113630	14	0.00012322	4
145	INS	G	GGT	113630	1	8.80E-06	2
145	INS	G	GN	113630	9	7.92E-05	1
145	INS	G	GT	113630	4	3.52E-05	1
145	INS	G	GCAGA	113630	3	2.64E-05	4
145	INS	G	GCT	113630	6	5.28E-05	2
145	INS	G	GACTCT	113630	6	5.28E-05	5
145	INS	G	GACAAAGGTGAGGGGAGAAAA	113630	10	8.80E-05	20
145	INS	G	GACTCA	113630	13	0.00011442	5
145	INS	G	GAT	113630	5	4.40E-05	2
146	REF	C	C	113654	113229	0.99633071	0
146	SNV	C	A	113654	115	0.00101191	0
146	SNV	C	G	113654	177	0.00155747	0
146	SNV	C	T	113654	35	0.00030797	0
146	DEL	CCGCTGA	C	113654	5	4.40E-05	-6
146	DEL	CCG	C	113654	13	0.00011439	-2
146	INS	C	CA	113654	2	1.76E-05	1
146	INS	C	CGCCAGGCA	113654	4	3.52E-05	8
146	INS	C	CCN	113654	1	8.80E-06	2
146	INS	C	CG	113654	2	1.76E-05	1
146	INS	C	CAGAT	113654	14	0.00012319	4
146	INS	C	CTGGGGACTCTG	113654	6	5.28E-05	11
146	INS	C	CTGCG	113654	9	7.92E-05	4
146	INS	C	CTCAG	113654	8	7.04E-05	4
146	INS	C	CCCG	113654	1	8.80E-06	3
146	INS	C	CAGATGG	113654	6	5.28E-05	6
146	INS	C	CCAGGCTGAGTGGCA	113654	7	6.16E-05	14
146	INS	C	CCT	113654	12	0.00010559	2
147	REF	C	C	115584	115223	0.99698886	0
147	SNV	C	A	115584	107	0.00092584	0
147	SNV	C	G	115584	84	0.00072683	0
147	SNV	C	T	115584	35	0.00030284	0
147	DEL	CGCTG	C	115584	7	6.06E-05	-4
147	DEL	CG	C	115584	34	0.00029419	-1
147	DEL	CGCTGAGCCTGG	C	115584	11	9.52E-05	-11
147	DEL	CGCTGA	C	115584	9	7.79E-05	-5
147	DEL	CGCTGAGCCTGGCG	C	115584	7	6.06E-05	-13
147	DEL	CGCT	C	115584	11	9.52E-05	-3
147	INS	C	CAG	115584	16	0.00013844	2
147	INS	C	CTCGA	115584	7	6.06E-05	4
147	INS	C	CCG	115584	1	8.65E-06	2
147	INS	C	CTCTGGTGG	115584	4	3.46E-05	8
147	INS	C	CGCTCAGCG	115584	9	7.79E-05	8
147	INS	C	CCAG	115584	6	5.19E-05	3
148	REF	G	G	116312	115884	0.99649159	0
148	SNV	G	A	116312	156	0.00134145	0
148	SNV	G	C	116312	35	0.00030097	0
148	SNV	G	T	116312	95	0.00081691	0
148	DEL	GCTGAGCCTGGC	G	116312	11	9.46E-05	-11
148	DEL	GC	G	116312	11	9.46E-05	-1
148	INS	G	GTGAGTTAT	116312	6	5.16E-05	8
148	INS	G	GC	116312	8	6.88E-05	1
148	INS	G	GAGTCTGATCTGAGCCGAT	116312	10	8.60E-05	18
148	INS	G	GGGGACTCTGCCTCGAT	116312	8	6.88E-05	16
148	INS	G	GATC	116312	9	7.74E-05	3
148	INS	G	GN	116312	1	8.60E-06	1
148	INS	G	GAGGCAGA	116312	12	0.00010319	7
148	INS	G	GGGAT	116312	7	6.02E-05	4
148	INS	G	GGAGGGGA	116312	14	0.00012039	7
148	INS	G	GAT	116312	25	0.00021498	2
149	REF	C	C	117820	117722	0.99918518	0
149	SNV	C	G	117820	47	0.00039892	0
149	SNV	C	T	117820	10	8.49E-05	0
149	DEL	CTG	C	117820	28	0.00023765	-2
149	DEL	CTGAG	C	117820	1	8.49E-06	-4
149	DEL	CTGAGCCTGGCG	C	117820	2	1.70E-05	-11
149	DEL	CTGAGCCTGGCGCAGAT	C	117820	7	5.94E-05	-16
149	DEL	CT	C	117820	1	8.49E-06	-1
150	REF	T	T	118011	117915	0.99926272	0
150	SNV	T	A	118011	43	0.0003644	0
150	SNV	T	C	118011	3	2.54E-05	0
150	SNV	T	G	118011	25	0.00021186	0
150	DEL	TG	T	118011	1	8.47E-06	-1
150	DEL	TGA	T	118011	14	0.00011864	-2
150	INS	T	TG	118011	1	8.47E-06	1
151	REF	G	G	118308	118218	0.99933219	0
151	SNV	G	C	118308	65	0.00054946	0
151	SNV	G	T	118308	2	1.69E-05	0
151	DEL	GAGCCTGGCGCAGATCGGTGAGTGCCCGCCGCAGCCTGGGCA	G	118308	4	3.38E-05	-41
151	INS	G	GCC	118308	1	8.45E-06	2
151	INS	G	GGGGACGC	118308	7	5.92E-05	7
152	REF	A	A	118768	118701	0.99953687	0
152	SNV	A	C	118768	35	0.00029472	0
152	SNV	A	G	118768	19	0.00015999	0
152	INS	A	AGT	118768	1	8.42E-06	2
153	REF	G	G	120082	120037	0.99965023	0
153	SNV	G	A	120082	15	0.00012492	0
153	SNV	G	C	120082	14	0.00011659	0
153	SNV	G	T	120082	8	6.66E-05	0
153	INS	G	GTGC	120082	5	4.16E-05	3
154	REF	C	C	120226	120121	0.99915989	0
154	SNV	C	G	120226	32	0.00026617	0
154	SNV	C	T	120226	19	0.00015804	0
154	DEL	CCT	C	120226	32	0.00026617	-2
154	INS	C	CA	120226	1	8.32E-06	1
154	INS	C	CCG	120226	17	0.00014141	2
155	REF	C	C	120693	120646	0.99963543	0
155	SNV	C	A	120693	3	2.49E-05	0
155	SNV	C	G	120693	30	0.00024857	0
155	SNV	C	T	120693	11	9.11E-05	0
156	REF	T	T	120871	120788	0.99935466	0
156	SNV	T	A	120871	41	0.00033922	0
156	SNV	T	C	120871	3	2.48E-05	0
156	SNV	T	G	120871	8	6.62E-05	0
156	DEL	TGGCG	T	120871	5	4.14E-05	-4
156	DEL	TG	T	120871	10	8.27E-05	-1
156	INS	T	TC	120871	11	9.10E-05	1
157	REF	G	G	121056	121008	0.99967781	0
157	SNV	G	A	121056	20	0.00016523	0
157	SNV	G	T	121056	13	0.0001074	0
157	DEL	GGC	G	121056	5	4.13E-05	-2
157	INS	G	GGT	121056	1	8.26E-06	2
158	REF	G	G	121402	121349	0.99961284	0
158	SNV	G	A	121402	29	0.00023889	0
158	SNV	G	C	121402	1	8.24E-06	0
158	SNV	G	T	121402	9	7.41E-05	0
158	INS	G	GGGA	121402	8	6.59E-05	3
159	REF	C	C	121634	121553	0.99937515	0
159	SNV	C	A	121634	23	0.0001891	0
159	SNV	C	G	121634	15	0.00012333	0
159	SNV	C	T	121634	24	0.00019732	0
159	DEL	CGCAGATCGGTGAGTGCCCGCCGCAGCCTGG	C	121634	6	4.93E-05	-30
159	INS	C	CA	121634	8	6.58E-05	1
160	REF	G	G	121736	121612	0.99905526	0
160	SNV	G	A	121736	29	0.00023824	0
160	SNV	G	C	121736	12	9.86E-05	0
160	SNV	G	T	121736	61	0.00050112	0
160	DEL	GCAGA	G	121736	11	9.04E-05	-4
160	INS	G	GC	121736	1	8.22E-06	1
160	INS	G	GCACTCA	121736	1	8.22E-06	6
161	REF	C	C	121826	121806	0.99986045	0
161	SNV	C	T	121826	9	7.39E-05	0
161	INS	C	CA	121826	8	6.57E-05	1
162	REF	A	A	121865	121801	0.99963889	0
162	SNV	A	C	121865	4	3.28E-05	0
162	SNV	A	G	121865	26	0.00021339	0
162	SNV	A	T	121865	8	6.57E-05	0
162	DEL	AGATCGGT	A	121865	6	4.92E-05	-7
163	REF	G	G	121931	121916	0.99990158	0
163	SNV	G	A	121931	4	3.28E-05	0
163	SNV	G	C	121931	8	6.56E-05	0
164	REF	A	A	121958	121935	0.999918	0
164	SNV	A	C	121958	2	1.64E-05	0
164	DEL	ATCGGTGAGTGCCCGCCGCAGCC	A	121958	8	6.56E-05	-22
165	REF	T	T	122137	122120	0.99991812	0
165	SNV	T	C	122137	8	6.55E-05	0
165	SNV	T	G	122137	2	1.64E-05	0
166	REF	C	C	122202	122167	0.99974631	0
166	SNV	C	A	122202	22	0.00018004	0
166	SNV	C	T	122202	9	7.37E-05	0
167	REF	G	G	122266	122240	0.99983641	0
167	SNV	G	A	122266	12	9.82E-05	0
167	SNV	G	C	122266	1	8.18E-06	0
167	SNV	G	T	122266	1	8.18E-06	0
167	DEL	GGTGA	G	122266	6	4.91E-05	-4
168	REF	G	G	122301	122276	0.99986099	0
168	SNV	G	A	122301	16	0.00013083	0
168	SNV	G	T	122301	1	8.18E-06	0
169	REF	T	T	122343	122327	0.99995095	0
169	SNV	T	C	122343	5	4.09E-05	0
169	INS	T	TTG	122343	1	8.17E-06	2
170	REF	G	G	122364	122352	0.99991828	0
170	SNV	G	C	122364	8	6.54E-05	0
170	SNV	G	T	122364	1	8.17E-06	0
170	INS	G	GA	122364	1	8.17E-06	1
171	REF	A	A	122379	122349	0.99984473	0
171	SNV	A	G	122379	7	5.72E-05	0
171	SNV	A	T	122379	12	9.81E-05	0
172	REF	G	G	122423	122421	1	0
173	REF	T	T	122458	122444	0.99991834	0
173	SNV	T	C	122458	8	6.53E-05	0
173	SNV	T	G	122458	2	1.63E-05	0
174	REF	G	G	122458	122441	0.999902	0
174	SNV	G	A	122458	1	8.17E-06	0
174	SNV	G	T	122458	1	8.17E-06	0
174	DEL	GC	G	122458	10	8.17E-05	-1
175	REF	C	C	122469	122459	0.99993468	0
175	SNV	C	T	122469	7	5.72E-05	0
175	INS	C	CCT	122469	1	8.17E-06	2
176	REF	C	C	122479	122459	0.9998612	0
176	SNV	C	T	122479	9	7.35E-05	0
176	INS	C	CAGG	122479	8	6.53E-05	3
177	REF	C	C	122490	122480	0.99996734	0
177	SNV	C	T	122490	3	2.45E-05	0
177	INS	C	CG	122490	1	8.16E-06	1
178	REF	G	G	122510	122486	0.99982042	0
178	SNV	G	A	122510	10	8.16E-05	0
178	SNV	G	C	122510	1	8.16E-06	0
178	SNV	G	T	122510	9	7.35E-05	0
178	INS	G	GA	122510	1	8.16E-06	1
178	INS	G	GT	122510	1	8.16E-06	1
179	REF	C	C	122518	122510	0.99996735	0
179	SNV	C	G	122518	1	8.16E-06	0
179	SNV	C	T	122518	3	2.45E-05	0
180	REF	C	C	122621	122597	0.99986135	0
180	SNV	C	A	122621	9	7.34E-05	0
180	SNV	C	T	122621	8	6.53E-05	0
181	REF	G	G	122626	122604	0.99986136	0
181	SNV	G	A	122626	8	6.52E-05	0
181	SNV	G	C	122626	2	1.63E-05	0
181	DEL	GCAGCCTGGGCAGCAAGATGGGTGCGGGGTGCTCAGCGCGGACCCGGCGGCAGCCCCTCCGGCTGAGT	G	122626	7	5.71E-05	-67
182	REF	C	C	122612	122609	0.99998369	0
182	SNV	C	G	122612	1	8.16E-06	0
182	SNV	C	T	122612	1	8.16E-06	0
183	REF	A	A	122618	122600	0.99989398	0
183	SNV	A	C	122618	1	8.16E-06	0
183	SNV	A	G	122618	4	3.26E-05	0
183	SNV	A	T	122618	7	5.71E-05	0
183	INS	A	AG	122618	1	8.16E-06	1
184	REF	G	G	122656	122651	1	0
185	REF	C	C	122656	122646	0.99995923	0
185	DEL	CCTG	C	122656	5	4.08E-05	-3
186	REF	C	C	122651	122642	0.99994293	0
186	SNV	C	A	122651	3	2.45E-05	0
186	SNV	C	G	122651	1	8.15E-06	0
186	SNV	C	T	122651	2	1.63E-05	0
186	INS	C	CT	122651	1	8.15E-06	1
187	REF	T	T	122664	122620	0.99966575	0
187	SNV	T	C	122664	17	0.00013859	0
187	SNV	T	G	122664	1	8.15E-06	0
187	DEL	TG	T	122664	23	0.00018751	-1
188	REF	G	G	122659	122654	0.99997554	0
188	SNV	G	A	122659	2	1.63E-05	0
188	SNV	G	T	122659	1	8.15E-06	0
189	REF	G	G	122692	122672	0.99989404	0
189	SNV	G	A	122692	13	0.00010596	0
190	REF	G	G	122722	122701	0.99986962	0
190	SNV	G	A	122722	6	4.89E-05	0
190	SNV	G	C	122722	1	8.15E-06	0
190	SNV	G	T	122722	9	7.33E-05	0
191	REF	C	C	122730	122707	0.99985333	0
191	SNV	C	A	122730	6	4.89E-05	0
191	SNV	C	T	122730	1	8.15E-06	0
191	DEL	CAGCAAGATGGGTGCGGGGTGCTCAG	C	122730	11	8.96E-05	-25
192	REF	A	A	122719	122707	0.99991036	0
192	SNV	A	G	122719	5	4.07E-05	0
192	INS	A	AGCAAGATGGGT	122719	6	4.89E-05	11
193	REF	G	G	122734	122717	0.99986964	0
193	SNV	G	A	122734	5	4.07E-05	0
193	SNV	G	C	122734	6	4.89E-05	0
193	SNV	G	T	122734	4	3.26E-05	0
193	INS	G	GA	122734	1	8.15E-06	1
194	REF	C	C	122734	122729	0.99999185	0
194	DEL	CA	C	122734	1	8.15E-06	-1
195	REF	A	A	122735	122711	0.99986963	0
195	SNV	A	C	122735	4	3.26E-05	0
195	SNV	A	G	122735	6	4.89E-05	0
195	DEL	AAGATGGGTGCGGGGTGCTCAG	A	122735	4	3.26E-05	-21
195	INS	A	AG	122735	2	1.63E-05	1
196	REF	A	A	122732	122719	0.99994296	0
196	SNV	A	C	122732	3	2.44E-05	0
196	SNV	A	G	122732	3	2.44E-05	0
196	SNV	A	T	122732	1	8.15E-06	0
197	REF	G	G	122725	122711	0.99991037	0
197	SNV	G	A	122725	11	8.96E-05	0
198	REF	A	A	122725	122699	0.9999674	0
198	SNV	A	C	122725	3	2.45E-05	0
198	SNV	A	G	122725	1	8.15E-06	0
199	REF	T	T	122741	122726	0.99992667	0
199	SNV	T	C	122741	5	4.07E-05	0
199	SNV	T	G	122741	2	1.63E-05	0
199	DEL	TG	T	122741	1	8.15E-06	-1
199	INS	T	TN	122741	1	8.15E-06	1
200	REF	G	G	122746	122739	0.99998371	0
200	SNV	G	C	122746	1	8.15E-06	0
200	SNV	G	T	122746	1	8.15E-06	0
201	REF	G	G	122747	122739	0.99995112	0
201	SNV	G	T	122747	5	4.07E-05	0
201	INS	G	GN	122747	1	8.15E-06	1
202	REF	G	G	122751	122745	0.99996741	0
202	SNV	G	A	122751	2	1.63E-05	0
202	SNV	G	T	122751	1	8.15E-06	0
202	INS	G	GC	122751	1	8.15E-06	1
203	REF	T	T	122757	122745	0.99998371	0
203	SNV	T	G	122757	2	1.63E-05	0
204	REF	G	G	122757	122741	0.99995112	0
204	SNV	G	A	122757	2	1.63E-05	0
204	SNV	G	C	122757	1	8.15E-06	0
204	SNV	G	T	122757	3	2.44E-05	0
205	REF	C	C	122762	122754	0.99995927	0
205	SNV	C	T	122762	5	4.07E-05	0
206	REF	G	G	122762	122746	0.99994297	0
206	SNV	G	A	122762	3	2.44E-05	0
206	SNV	G	T	122762	4	3.26E-05	0
207	REF	G	G	122762	122757	1	0
208	REF	G	G	122762	122757	0.99999185	0
208	SNV	G	C	122762	1	8.15E-06	0
209	REF	G	G	122762	122750	0.99997556	0
209	SNV	G	T	122762	3	2.44E-05	0
210	REF	T	T	122762	122755	0.99999185	0
210	SNV	T	C	122762	1	8.15E-06	0
211	REF	G	G	122762	122752	0.99995112	0
211	SNV	G	T	122762	2	1.63E-05	0
211	DEL	GCTCAGCGCGGA	G	122762	4	3.26E-05	-11
212	REF	C	C	122772	122763	0.99998371	0
212	SNV	C	G	122772	1	8.15E-06	0
212	SNV	C	T	122772	1	8.15E-06	0
213	REF	T	T	122772	122725	0.99987779	0
213	SNV	T	C	122772	9	7.33E-05	0
213	DEL	TCAGCGCGGACCCGGCGG	T	122772	4	3.26E-05	-17
213	INS	T	TC	122772	2	1.63E-05	1
214	REF	C	C	122768	122763	1	0
215	REF	A	A	122768	122730	0.99973119	0
215	SNV	A	C	122768	2	1.63E-05	0
215	SNV	A	G	122768	5	4.07E-05	0
215	SNV	A	T	122768	26	0.00021179	0
216	REF	G	G	122773	122770	0.99999185	0
216	INS	G	GA	122773	1	8.15E-06	1
217	REF	C	C	122795	122782	0.99991856	0
217	SNV	C	T	122795	10	8.14E-05	0
218	REF	G	G	122795	122786	0.99995928	0
218	SNV	G	A	122795	3	2.44E-05	0
218	SNV	G	C	122795	1	8.14E-06	0
218	SNV	G	T	122795	1	8.14E-06	0
219	REF	C	C	122794	122789	0.99996742	0
219	SNV	C	T	122794	3	2.44E-05	0
219	DEL	CG	C	122794	1	8.14E-06	-1
220	REF	G	G	122808	122805	0.99999186	0
220	SNV	G	T	122808	1	8.14E-06	0
221	REF	G	G	122809	122802	0.99999186	0
221	SNV	G	T	122809	1	8.14E-06	0
222	REF	A	A	122809	122788	0.99991042	0
222	SNV	A	C	122809	1	8.14E-06	0
222	SNV	A	G	122809	1	8.14E-06	0
222	DEL	ACCCGGCGGCAGC	A	122809	9	7.33E-05	-12
223	REF	C	C	122808	122804	0.99997557	0
223	SNV	C	A	122808	3	2.44E-05	0
224	REF	C	C	122808	122806	1	0
225	REF	C	C	122808	122800	0.999943	0
225	SNV	C	T	122808	7	5.70E-05	0
226	REF	G	G	122808	122799	0.99998371	0
226	SNV	G	A	122808	1	8.14E-06	0
226	SNV	G	C	122808	1	8.14E-06	0
227	REF	G	G	122812	122805	0.99997557	0
227	SNV	G	A	122812	1	8.14E-06	0
227	SNV	G	C	122812	1	8.14E-06	0
227	SNV	G	T	122812	1	8.14E-06	0
228	REF	C	C	122812	122804	0.999943	0
228	SNV	C	T	122812	7	5.70E-05	0
229	REF	G	G	122819	122810	0.99997557	0
229	SNV	G	A	122819	1	8.14E-06	0
229	SNV	G	C	122819	1	8.14E-06	0
229	INS	G	GC	122819	1	8.14E-06	1
230	REF	G	G	122819	122809	0.99997557	0
230	SNV	G	A	122819	3	2.44E-05	0
231	REF	C	C	122829	122817	0.99995115	0
231	SNV	C	T	122829	6	4.89E-05	0
232	REF	A	A	122830	122797	0.99992671	0
232	SNV	A	C	122830	8	6.51E-05	0
232	SNV	A	T	122830	1	8.14E-06	0
233	REF	G	G	122835	122825	0.99996743	0
233	DEL	GC	G	122835	3	2.44E-05	-1
233	INS	G	GC	122835	1	8.14E-06	1
234	REF	C	C	122842	122835	0.99996744	0
234	SNV	C	A	122842	1	8.14E-06	0
234	SNV	C	G	122842	2	1.63E-05	0
234	SNV	C	T	122842	1	8.14E-06	0
235	REF	C	C	122863	122860	1	0
236	REF	C	C	122880	122878	1	0
237	REF	C	C	122882	122877	1	0
238	REF	T	T	122883	122763	0.99969056	0
238	SNV	T	C	122883	37	0.0003013	0
238	INS	T	TN	122883	1	8.14E-06	1
239	REF	C	C	122888	122879	0.99997559	0
239	SNV	C	G	122888	1	8.14E-06	0
239	SNV	C	T	122888	2	1.63E-05	0
240	REF	C	C	122888	122886	1	0
241	REF	G	G	122890	122880	1	0
242	REF	G	G	122890	122862	0.99988606	0
242	SNV	G	A	122890	13	0.0001058	0
242	SNV	G	C	122890	1	8.14E-06	0
243	REF	C	C	122896	122889	0.99999186	0
243	SNV	C	T	122896	1	8.14E-06	0
244	REF	T	T	122896	122841	0.99985349	0
244	SNV	T	C	122896	11	8.95E-05	0
244	SNV	T	G	122896	5	4.07E-05	0
244	INS	T	TC	122896	1	8.14E-06	1
244	INS	T	TN	122896	1	8.14E-06	1
245	REF	G	G	122905	122897	0.99999186	0
245	SNV	G	T	122905	1	8.14E-06	0
246	REF	A	A	122910	122832	0.99979651	0
246	SNV	A	C	122910	8	6.51E-05	0
246	SNV	A	G	122910	16	0.00013023	0
246	INS	A	AG	122910	1	8.14E-06	1
247	REF	G	G	122910	122895	0.99998373	0
247	SNV	G	T	122910	2	1.63E-05	0
248	REF	T	T	122906	122875	0.99991862	0
248	SNV	T	C	122906	5	4.07E-05	0
248	SNV	T	G	122906	4	3.26E-05	0
248	INS	T	TC	122906	1	8.14E-06	1
249	REF	C	C	122912	122902	0.99994305	0
249	SNV	C	T	122912	7	5.70E-05	0
250	REF	G	G	122906	122883	0.9999349	0
250	SNV	G	A	122906	4	3.26E-05	0
250	SNV	G	C	122906	3	2.44E-05	0
250	SNV	G	T	122906	1	8.14E-06	0
251	REF	G	G	122920	122892	0.99982101	0
251	SNV	G	A	122920	21	0.00017085	0
251	SNV	G	C	122920	1	8.14E-06	0
252	REF	C	C	122920	122905	0.99994305	0
252	SNV	C	G	122920	1	8.14E-06	0
252	SNV	C	T	122920	6	4.88E-05	0
253	REF	C	C	122920	122911	0.99998373	0
253	SNV	C	G	122920	2	1.63E-05	0
254	REF	C	C	122921	122906	0.99999186	0
254	INS	C	CN	122921	1	8.14E-06	1
255	REF	T	T	122921	122797	0.99969064	0
255	SNV	T	C	122921	14	0.00011397	0
255	SNV	T	G	122921	19	0.00015468	0
255	INS	T	TC	122921	1	8.14E-06	1
255	INS	T	TG	122921	4	3.26E-05	1
256	REF	G	G	122910	122893	0.99992677	0
256	SNV	G	T	122910	8	6.51E-05	0
256	INS	G	GC	122910	1	8.14E-06	1
257	REF	G	G	122911	122898	0.99997559	0
257	SNV	G	A	122911	1	8.14E-06	0
257	SNV	G	C	122911	1	8.14E-06	0
257	INS	G	GC	122911	1	8.14E-06	1
258	REF	G	G	122904	122891	0.99998373	0
258	SNV	G	C	122904	1	8.14E-06	0
258	SNV	G	T	122904	1	8.14E-06	0
259	REF	G	G	122876	122860	0.99994303	0
259	SNV	G	T	122876	7	5.70E-05	0
260	REF	G	G	122874	122858	0.99997558	0
260	SNV	G	C	122874	1	8.14E-06	0
260	DEL	GA	G	122874	1	8.14E-06	-1
260	INS	G	GC	122874	1	8.14E-06	1
261	REF	A	A	122860	122494	0.99928211	0
261	SNV	A	C	122860	20	0.00016316	0
261	SNV	A	G	122860	67	0.00054657	0
261	INS	A	AC	122860	1	8.16E-06	1
262	REF	C	C	122854	122832	0.9998779	0
262	SNV	C	A	122854	5	4.07E-05	0
262	SNV	C	G	122854	2	1.63E-05	0
262	SNV	C	T	122854	7	5.70E-05	0
262	INS	C	CG	122854	1	8.14E-06	1
263	REF	T	T	122820	122702	0.99963339	0
263	SNV	T	C	122820	11	8.96E-05	0
263	SNV	T	G	122820	16	0.00013035	0
263	DEL	TG	T	122820	7	5.70E-05	-1
263	INS	T	TG	122820	11	8.96E-05	1
264	REF	G	G	122809	122798	0.99996743	0
264	SNV	G	T	122809	4	3.26E-05	0
265	REF	G	G	122804	122798	0.99998371	0
265	SNV	G	C	122804	1	8.14E-06	0
265	DEL	GA	G	122804	1	8.14E-06	-1
266	REF	A	A	122799	121714	0.99779477	0
266	SNV	A	C	122799	19	0.00015576	0
266	SNV	A	G	122799	242	0.00198388	0
266	SNV	A	T	122799	2	1.64E-05	0
266	INS	A	AC	122799	1	8.20E-06	1
266	INS	A	AT	122799	1	8.20E-06	1
266	INS	A	AG	122799	2	1.64E-05	1
266	INS	A	AN	122799	2	1.64E-05	1
267	REF	G	G	122785	122742	0.99987781	0
267	SNV	G	A	122785	1	8.15E-06	0
267	SNV	G	C	122785	2	1.63E-05	0
267	SNV	G	T	122785	3	2.44E-05	0
267	INS	G	GC	122785	5	4.07E-05	1
267	INS	G	GT	122785	2	1.63E-05	1
267	INS	G	GN	122785	2	1.63E-05	1
268	REF	T	T	122792	122468	0.99939613	0
268	SNV	T	A	122792	1	8.16E-06	0
268	SNV	T	C	122792	13	0.00010609	0
268	SNV	T	G	122792	38	0.0003101	0
268	INS	T	TC	122792	10	8.16E-05	1
268	INS	T	TG	122792	3	2.45E-05	1
268	INS	T	TN	122792	9	7.34E-05	1
269	REF	C	C	122750	122721	0.99995111	0
269	SNV	C	A	122750	1	8.15E-06	0
269	SNV	C	G	122750	2	1.63E-05	0
269	SNV	C	T	122750	2	1.63E-05	0
269	INS	C	CN	122750	1	8.15E-06	1
270	REF	A	A	122736	122590	0.9997635	0
270	SNV	A	C	122736	23	0.00018757	0
270	SNV	A	G	122736	1	8.16E-06	0
270	SNV	A	T	122736	1	8.16E-06	0
270	INS	A	AC	122736	3	2.45E-05	1
270	INS	A	AN	122736	1	8.16E-06	1
271	REF	A	A	122704	122625	0.99984508	0
271	SNV	A	C	122704	7	5.71E-05	0
271	SNV	A	G	122704	10	8.15E-05	0
271	INS	A	AG	122704	1	8.15E-06	1
271	INS	A	AN	122704	1	8.15E-06	1
272	REF	G	G	122655	122616	0.99993476	0
272	SNV	G	A	122655	1	8.16E-06	0
272	SNV	G	T	122655	7	5.71E-05	0
273	REF	T	T	122598	122468	0.99972245	0
273	SNV	T	C	122598	3	2.45E-05	0
273	SNV	T	G	122598	31	0.00025306	0
274	REF	G	G	122456	122392	0.99995915	0
274	SNV	G	C	122456	1	8.17E-06	0
274	SNV	G	T	122456	4	3.27E-05	0
275	REF	A	A	122287	121942	0.99966389	0
275	SNV	A	C	122287	4	3.28E-05	0
275	SNV	A	G	122287	37	0.00030332	0
276	REF	G	G	122107	122055	0.99995904	0
276	SNV	G	C	122107	5	4.10E-05	0
277	REF	C	C	121333	121315	0.99999176	0
277	SNV	C	G	121333	1	8.24E-06	0
278	REF	T	T	96626	96487	0.99988601	0
278	SNV	T	C	96626	7	7.25E-05	0
278	SNV	T	G	96626	4	4.15E-05	0
279	REF	G	G	18086	18023	1	0
280	REF	T	T	16112	15892	0.99974836	0
280	SNV	T	C	16112	2	0.00012582	0
280	SNV	T	G	16112	2	0.00012582	0
281	REF	C	C	15448	15359	1	0
282	REF	T	T	15025	14840	0.99979788	0
282	SNV	T	G	15025	2	0.00013474	0
282	INS	T	TG	15025	1	6.74E-05	1
283	REF	G	G	14736	14698	0.99993197	0
283	DEL	GC	G	14736	1	6.80E-05	-1
284	REF	C	C	13153	13103	0.99992369	0
284	SNV	C	G	13153	1	7.63E-05	0
285	REF	G	G	12669	12635	1	0
286	REF	A	A	8321	8195	0.99926838	0
286	SNV	A	C	8321	4	0.00048775	0
286	SNV	A	G	8321	2	0.00024387	0
287	REF	A	A	7526	7431	0.99959645	0
287	SNV	A	C	7526	1	0.00013452	0
287	SNV	A	G	7526	2	0.00026903	0
288	REF	G	G	7152	7126	0.99985969	0
288	SNV	G	T	7152	1	0.00014031	0
289	REF	T	T	6559	6470	0.99969098	0
289	SNV	T	G	6559	1	0.00015451	0
289	INS	T	TN	6559	1	0.00015451	1
290	REF	G	G	6369	6329	0.99952622	0
290	SNV	G	C	6369	1	0.00015793	0
290	SNV	G	T	6369	2	0.00031586	0
291	REF	C	C	6088	6065	1	0
292	REF	A	A	5209	5161	0.99980628	0
292	SNV	A	C	5209	1	0.00019372	0
293	REF	T	T	5047	5024	1	0
294	REF	T	T	3787	3766	0.99973454	0
294	SNV	T	C	3787	1	0.00026546	0
295	REF	G	G	3612	3575	0.99916154	0
295	SNV	G	T	3612	1	0.00027949	0
295	INS	G	GC	3612	1	0.00027949	1
295	INS	G	GT	3612	1	0.00027949	1
296	REF	G	G	3469	3452	1	0
297	REF	G	G	3402	3386	1	0
298	REF	C	C	2981	2964	1	0
299	REF	T	T	2721	2666	0.99887598	0
299	SNV	T	C	2721	3	0.00112402	0
300	REF	C	C	2507	2496	1	0
301	REF	C	C	2339	2332	1	0
302	REF	G	G	2206	2200	1	0
303	REF	G	G	1984	1981	1	0
304	REF	A	A	1871	1844	1	0
305	REF	A	A	1669	1654	1	0
306	REF	A	A	1616	1608	1	0
307	REF	G	G	1267	1266	0.99921073	0
307	INS	G	GC	1267	1	0.00078927	1
308	REF	C	C	1221	1220	0.999181	0
308	SNV	C	A	1221	1	0.000819	0
309	REF	A	A	1201	1192	0.99665552	0
309	SNV	A	C	1201	1	0.00083612	0
309	SNV	A	G	1201	1	0.00083612	0
309	DEL	AG	A	1201	2	0.00167224	-1
310	REF	G	G	1177	1174	1	0
311	REF	G	G	1136	1130	1	0
312	REF	G	G	1103	1097	0.99818016	0
312	SNV	G	C	1103	2	0.00181984	0
313	REF	C	C	1093	1089	1	0
314	REF	T	T	1049	1033	0.99806763	0
314	SNV	T	G	1049	1	0.00096618	0
314	INS	T	TN	1049	1	0.00096618	1
315	REF	G	G	997	994	0.99899497	0
315	SNV	G	T	997	1	0.00100503	0
316	REF	G	G	979	977	1	0
317	REF	G	G	937	934	1	0
318	REF	A	A	911	877	0.99659091	0
318	SNV	A	G	911	3	0.00340909	0
319	REF	T	T	883	874	1	0
320	REF	T	T	837	829	1	0
321	REF	T	T	818	813	1	0
322	REF	G	G	785	785	1	0
323	REF	C	C	765	765	1	0
