# Supplementary material for: Pathways and signatures of mutagenesis at targeted DNA nicks
Source: PLoS Genet. 2021 Apr 15;17(4):e1009329. doi: 10.1371/journal.pgen.1009329 (PMC8078790; doi:10.1371/journal.pgen.1009329)
Supplement: S1 Data — (ZIP) [file pgen.1009329.s008.zip › DSB_siREV1.vcf]

POS	ID	Reference	Alternate allele	Read Depth	Alternate allele observation count	Allele Frequency	Indel Size
1	REF	T	T	11	11	1	0
2	REF	T	T	11	11	1	0
3	REF	C	C	11	11	1	0
4	REF	G	G	11	11	1	0
5	REF	G	G	12	12	1	0
6	REF	T	T	14	14	1	0
7	REF	C	C	16	16	1	0
8	REF	C	C	25	25	1	0
9	REF	G	G	180	180	1	0
10	REF	C	C	137324	137324	1	0
11	REF	C	C	139499	139499	1	0
12	REF	A	A	139665	139665	1	0
13	REF	T	T	139854	139854	1	0
14	REF	C	C	140014	140012	0.99998572	0
14	SNV	C	G	140014	1	7.14E-06	0
14	SNV	C	T	140014	1	7.14E-06	0
15	REF	C	C	140075	140070	0.9999643	0
15	SNV	C	A	140075	1	7.14E-06	0
15	SNV	C	G	140075	1	7.14E-06	0
15	SNV	C	T	140075	3	2.14E-05	0
16	REF	T	T	140098	140068	0.99978586	0
16	SNV	T	A	140098	4	2.86E-05	0
16	SNV	T	C	140098	26	0.00018559	0
17	REF	C	C	140118	140116	0.99998573	0
17	SNV	C	T	140118	2	1.43E-05	0
18	REF	G	G	140128	140037	0.99935056	0
18	SNV	G	A	140128	29	0.00020697	0
18	SNV	G	T	140128	56	0.00039966	0
18	DEL	GT	G	140128	6	4.28E-05	-1
19	REF	T	T	140129	140129	1	0
20	REF	C	C	140148	140142	0.99995719	0
20	SNV	C	T	140148	6	4.28E-05	0
21	REF	C	C	140165	140165	1	0
22	REF	C	C	140172	140149	0.99983591	0
22	SNV	C	A	140172	1	7.13E-06	0
22	SNV	C	T	140172	22	0.00015696	0
23	REF	G	G	140176	140169	0.99995006	0
23	SNV	G	A	140176	6	4.28E-05	0
23	INS	G	GC	140176	1	7.13E-06	1
24	REF	T	T	140179	140178	0.99999287	0
24	SNV	T	C	140179	1	7.13E-06	0
25	REF	C	C	140184	140174	0.99992866	0
25	SNV	C	T	140184	10	7.13E-05	0
26	REF	C	C	140185	140184	0.99999287	0
26	INS	C	CA	140185	1	7.13E-06	1
27	REF	T	T	140189	140179	0.99992867	0
27	SNV	T	C	140189	10	7.13E-05	0
28	REF	C	C	140189	140189	1	0
29	REF	C	C	140189	140187	0.99998573	0
29	SNV	C	T	140189	2	1.43E-05	0
30	REF	G	G	140189	140183	0.9999572	0
30	SNV	G	A	140189	6	4.28E-05	0
31	REF	C	C	140190	140189	0.99999287	0
31	INS	C	CT	140190	1	7.13E-06	1
32	REF	C	C	140191	140177	0.99990013	0
32	SNV	C	T	140191	14	9.99E-05	0
33	REF	G	G	140193	140184	0.9999358	0
33	SNV	G	A	140193	8	5.71E-05	0
33	SNV	G	T	140193	1	7.13E-06	0
34	REF	G	G	140189	140184	0.99996433	0
34	SNV	G	A	140189	1	7.13E-06	0
34	DEL	GC	G	140189	4	2.85E-05	-1
35	REF	C	C	140193	140159	0.99975746	0
35	SNV	C	A	140193	15	0.000107	0
35	SNV	C	T	140193	18	0.0001284	0
35	INS	C	CA	140193	1	7.13E-06	1
36	REF	C	C	140193	140180	0.99990727	0
36	SNV	C	T	140193	1	7.13E-06	0
36	INS	C	CT	140193	1	7.13E-06	1
36	INS	C	CCCTGCCCCGCGCCCAGGGAT	140193	11	7.85E-05	20
37	REF	C	C	140209	140206	0.9999786	0
37	SNV	C	A	140209	3	2.14E-05	0
38	REF	C	C	140209	140208	0.99999287	0
38	SNV	C	A	140209	1	7.13E-06	0
39	REF	T	T	140209	140194	0.99989301	0
39	SNV	T	A	140209	1	7.13E-06	0
39	SNV	T	C	140209	3	2.14E-05	0
39	INS	T	TGCCCC	140209	11	7.85E-05	5
40	REF	G	G	140191	140155	0.99974322	0
40	SNV	G	A	140191	18	0.00012839	0
40	DEL	GC	G	140191	18	0.00012839	-1
41	REF	C	C	140209	140207	0.99998573	0
41	SNV	C	T	140209	2	1.43E-05	0
42	REF	C	C	140200	140197	0.9999786	0
42	SNV	C	T	140200	3	2.14E-05	0
43	REF	C	C	140200	140184	0.99988587	0
43	SNV	C	T	140200	16	0.00011413	0
44	REF	C	C	140199	140198	0.99999287	0
44	SNV	C	A	140199	1	7.13E-06	0
45	REF	G	G	140199	140196	0.9999786	0
45	SNV	G	A	140199	3	2.14E-05	0
46	REF	C	C	140199	140185	0.99990014	0
46	SNV	C	T	140199	14	9.99E-05	0
47	REF	G	G	140179	140147	0.99977173	0
47	SNV	G	A	140179	9	6.42E-05	0
47	SNV	G	C	140179	2	1.43E-05	0
47	DEL	GC	G	140179	21	0.0001498	-1
48	REF	C	C	140195	140188	0.99995006	0
48	SNV	C	A	140195	7	4.99E-05	0
49	REF	C	C	140194	140194	1	0
50	REF	C	C	140194	140193	0.99999287	0
50	SNV	C	T	140194	1	7.13E-06	0
51	REF	A	A	140194	140190	0.99997147	0
51	SNV	A	G	140194	4	2.85E-05	0
52	REF	G	G	140181	140177	0.99997147	0
52	SNV	G	A	140181	1	7.13E-06	0
52	SNV	G	T	140181	2	1.43E-05	0
52	INS	G	GT	140181	1	7.13E-06	1
53	REF	G	G	140180	140180	1	0
54	REF	G	G	140166	140163	0.9999786	0
54	SNV	G	A	140166	1	7.13E-06	0
54	INS	G	GCC	140166	2	1.43E-05	2
55	REF	A	A	140157	140157	1	0
56	REF	T	T	140157	140157	1	0
57	REF	C	C	140183	140182	0.99999287	0
57	SNV	C	A	140183	1	7.13E-06	0
58	REF	C	C	140167	140166	0.99999287	0
58	INS	C	CA	140167	1	7.13E-06	1
59	REF	T	T	140150	140149	0.99999287	0
59	SNV	T	C	140150	1	7.13E-06	0
60	REF	C	C	140150	140148	0.99998573	0
60	SNV	C	G	140150	1	7.14E-06	0
60	INS	C	CT	140150	1	7.14E-06	1
61	REF	C	C	140128	140125	0.99997859	0
61	SNV	C	T	140128	2	1.43E-05	0
61	INS	C	CN	140128	1	7.14E-06	1
62	REF	A	A	140128	140102	0.99981444	0
62	SNV	A	C	140128	1	7.14E-06	0
62	SNV	A	G	140128	7	5.00E-05	0
62	INS	A	AT	140128	1	7.14E-06	1
62	INS	A	AGCTCCTTTC	140128	17	0.00012133	9
63	REF	G	G	140107	140098	0.99993577	0
63	SNV	G	A	140107	8	5.71E-05	0
63	SNV	G	T	140107	1	7.14E-06	0
64	REF	C	C	140096	140091	0.99996431	0
64	SNV	C	T	140096	1	7.14E-06	0
64	DEL	CT	C	140096	1	7.14E-06	-1
64	INS	C	CCA	140096	1	7.14E-06	2
64	INS	C	CNGTCG	140096	1	7.14E-06	5
64	INS	C	CN	140096	1	7.14E-06	1
65	REF	T	T	140061	140060	0.99999286	0
65	SNV	T	A	140061	1	7.14E-06	0
66	REF	C	C	140015	140012	0.99997858	0
66	SNV	C	A	140015	3	2.14E-05	0
67	REF	C	C	140015	140015	1	0
68	REF	T	T	140015	140006	0.99993572	0
68	SNV	T	C	140015	9	6.43E-05	0
69	REF	T	T	140015	140011	0.99997143	0
69	SNV	T	A	140015	2	1.43E-05	0
69	SNV	T	C	140015	1	7.14E-06	0
69	SNV	T	G	140015	1	7.14E-06	0
70	REF	T	T	140015	140005	0.99992857	0
70	SNV	T	C	140015	10	7.14E-05	0
71	REF	C	C	140015	140014	0.99999286	0
71	INS	C	CT	140015	1	7.14E-06	1
72	REF	G	G	140015	140011	0.99997143	0
72	SNV	G	A	140015	2	1.43E-05	0
72	SNV	G	T	140015	1	7.14E-06	0
72	INS	G	GT	140015	1	7.14E-06	1
73	REF	C	C	140015	140006	0.99993572	0
73	SNV	C	T	140015	5	3.57E-05	0
73	DEL	CCCGCGCCCTCCGTTCGCT	C	140015	3	2.14E-05	-18
73	INS	C	CT	140015	1	7.14E-06	1
74	REF	C	C	139941	139932	0.99993568	0
74	SNV	C	T	139941	9	6.43E-05	0
75	REF	C	C	139941	139935	0.99995712	0
75	SNV	C	A	139941	3	2.14E-05	0
75	SNV	C	T	139941	3	2.14E-05	0
76	REF	G	G	139929	139920	0.99993567	0
76	SNV	G	A	139929	9	6.43E-05	0
77	REF	C	C	139929	139928	0.99999285	0
77	INS	C	CA	139929	1	7.15E-06	1
78	REF	G	G	139929	139889	0.99971409	0
78	SNV	G	A	139929	7	5.00E-05	0
78	SNV	G	C	139929	2	1.43E-05	0
78	DEL	GC	G	139929	30	0.00021443	-1
78	INS	G	GT	139929	1	7.15E-06	1
79	REF	C	C	139916	139914	0.9999857	0
79	INS	C	CA	139916	1	7.15E-06	1
79	INS	C	CCCNTCCT	139916	1	7.15E-06	7
80	REF	C	C	139916	139916	1	0
81	REF	C	C	139916	139908	0.99994281	0
81	SNV	C	A	139916	5	3.58E-05	0
81	SNV	C	T	139916	1	7.15E-06	0
81	INS	C	CA	139916	2	1.43E-05	1
82	REF	T	T	139533	139495	0.99972834	0
82	SNV	T	C	139533	4	2.86E-05	0
82	DEL	TCCGTTCGCTCCGGACACCATGGACAAGTTTTGGTGGCACGCAGCCTGGGGACTCTGCCTCGTG	T	139533	15	0.00010723	-63
82	DEL	TCCGTTCGCTCCGGACACCATGGACAAGTTTTGGTGGCACGCAGCCTGGGGACTCTGCCTCG	T	139533	18	0.00012868	-61
82	INS	T	TG	139533	1	7.15E-06	1
83	REF	C	C	139560	139515	0.99967822	0
83	SNV	C	A	139560	24	0.00017161	0
83	SNV	C	T	139560	15	0.00010726	0
83	DEL	CCGTTCGCTCCGGACACCATGGACAAGTTTTGGTGGCACGCAGCCTGGGGACTCTGCCT	C	139560	6	4.29E-05	-58
84	REF	C	C	139544	139538	0.9999571	0
84	SNV	C	A	139544	6	4.29E-05	0
85	REF	G	G	139544	139541	0.99997855	0
85	SNV	G	A	139544	3	2.15E-05	0
86	REF	T	T	139544	139543	0.99999285	0
86	INS	T	TG	139544	1	7.15E-06	1
87	REF	T	T	139544	139516	0.99979977	0
87	SNV	T	C	139544	11	7.87E-05	0
87	DEL	TCGCTCCGGACACCATGGACAAGTTTTGGTGGCACGCAGCCTGGGGACTCTGCCTCGTGC	T	139544	16	0.00011442	-59
87	INS	T	TG	139544	1	7.15E-06	1
88	REF	C	C	137604	137584	0.99985696	0
88	SNV	C	T	137604	19	0.00013589	0
88	INS	C	CT	137604	1	7.15E-06	1
89	REF	G	G	137604	137591	0.99990703	0
89	SNV	G	A	137604	13	9.30E-05	0
90	REF	C	C	137604	137603	0.99999285	0
90	SNV	C	T	137604	1	7.15E-06	0
91	REF	T	T	137876	137852	0.99982836	0
91	SNV	T	C	137876	14	0.00010012	0
91	DEL	TCCGGACACCATGGACAAGTTTTGGTGGCACGCAGCCTGGGGACTCTGCCTCGTG	T	137876	10	7.15E-05	-54
92	REF	C	C	137876	137860	0.99988556	0
92	DEL	CCGGACACCATGGACAAGTTTTGGTGGCACGCAGCCTGGGGACTCTGCCTCGTGCCGCTGAGCCTGGCGCAGAT	C	137876	16	0.00011444	-73
93	REF	C	C	137876	137862	0.99989986	0
93	DEL	CGGACACCATGGACAAGTTTTGGTGGCACGCAGCCTGGGGACTCTGCCTCGT	C	137876	13	9.30E-05	-51
93	INS	C	CAT	137876	1	7.15E-06	2
94	REF	G	G	138452	138416	0.99974245	0
94	SNV	G	A	138452	12	8.59E-05	0
94	SNV	G	T	138452	3	2.15E-05	0
94	DEL	GGACACCATGGACAAGTTTTGGTGGCACGCAGCCTGGGGACTCTGCCTCGTGCCGCTGAGCCTGGCGCAGATCGGT	G	138452	16	0.00011447	-75
94	INS	G	GA	138452	1	7.15E-06	1
94	INS	G	GC	138452	1	7.15E-06	1
94	INS	G	GT	138452	1	7.15E-06	1
94	INS	G	GCCATCCTCTGAGAACATGCGCTGTNCGGATGGGANGNCTGT	138452	1	7.15E-06	41
94	INS	G	GCCATCCTCTGAGAACATGCGCTGTACGGATGGGAAGACTGT	138452	1	7.15E-06	41
95	REF	G	G	137604	137602	0.99998569	0
95	SNV	G	A	137604	2	1.43E-05	0
96	REF	A	A	137604	137601	0.99997853	0
96	SNV	A	C	137604	1	7.16E-06	0
96	SNV	A	G	137604	1	7.16E-06	0
96	INS	A	AC	137604	1	7.16E-06	1
97	REF	C	C	137604	137603	0.99999284	0
97	SNV	C	T	137604	1	7.16E-06	0
98	REF	A	A	137604	137597	0.99994989	0
98	SNV	A	C	137604	1	7.16E-06	0
98	SNV	A	G	137604	1	7.16E-06	0
98	INS	A	AT	137604	1	7.16E-06	1
98	INS	A	AG	137604	3	2.15E-05	1
98	INS	A	AN	137604	1	7.16E-06	1
99	REF	C	C	139638	139568	0.99949884	0
99	SNV	C	A	139638	9	6.44E-05	0
99	SNV	C	G	139638	1	7.16E-06	0
99	SNV	C	T	139638	1	7.16E-06	0
99	DEL	CCATGGACAAGTTTTGGTGGCACGCAGCCTGGGGACTCTGCCTCGTGCCG	C	139638	17	0.00012171	-49
99	DEL	CCATGGACAAGTTTTGGTGGCACGCAGCCTGGGGACTCTGCCTCGTGCCGCTGAGCCTGGCG	C	139638	40	0.00028638	-61
99	INS	C	CCA	139638	1	7.16E-06	2
99	INS	C	CT	139638	1	7.16E-06	1
100	REF	C	C	139638	139637	0.99999284	0
100	SNV	C	T	139638	1	7.16E-06	0
101	REF	A	A	139638	139626	0.99991405	0
101	SNV	A	C	139638	4	2.87E-05	0
101	SNV	A	G	139638	2	1.43E-05	0
101	SNV	A	T	139638	6	4.30E-05	0
102	REF	T	T	139638	139635	0.99997851	0
102	SNV	T	C	139638	3	2.15E-05	0
103	REF	G	G	139638	139602	0.99974216	0
103	SNV	G	A	139638	2	1.43E-05	0
103	DEL	GGACAAGTTTTGGTGGCACGCAGCCTGGGGACTCTGCCTCGTGCCGCTGA	G	139638	34	0.00024352	-49
104	REF	G	G	139603	139594	0.99993553	0
104	SNV	G	A	139603	2	1.43E-05	0
104	SNV	G	C	139603	5	3.58E-05	0
104	INS	G	GA	139603	1	7.16E-06	1
104	INS	G	GN	139603	1	7.16E-06	1
105	REF	A	A	139603	139591	0.99991403	0
105	SNV	A	C	139603	2	1.43E-05	0
105	SNV	A	G	139603	10	7.16E-05	0
106	REF	C	C	139562	139561	0.99999284	0
106	SNV	C	A	139562	1	7.16E-06	0
107	REF	A	A	139562	139537	0.9998209	0
107	SNV	A	C	139562	2	1.43E-05	0
107	SNV	A	T	139562	5	3.58E-05	0
107	DEL	AAGTTTTGGTGGCACGCAGCCTGGGGACTCTGCCTCGT	A	139562	18	0.00012895	-37
108	REF	A	A	139562	139527	0.99974922	0
108	SNV	A	G	139562	8	5.73E-05	0
108	DEL	AGTTTTGGTGGCACGCAGCCTGGGGACTCTGCCTCGTGCCGCTGAGCCTGGCGCAGATCG	A	139562	22	0.00015763	-59
108	INS	A	ANNG	139562	1	7.17E-06	3
108	INS	A	ATG	139562	1	7.17E-06	2
108	INS	A	ATGG	139562	3	2.15E-05	3
109	REF	G	G	139544	139520	0.99982802	0
109	SNV	G	A	139544	1	7.17E-06	0
109	SNV	G	C	139544	4	2.87E-05	0
109	DEL	GT	G	139544	16	0.00011465	-1
109	INS	G	GA	139544	2	1.43E-05	1
109	INS	G	GT	139544	1	7.17E-06	1
110	REF	T	T	139544	139528	0.99988533	0
110	SNV	T	A	139544	8	5.73E-05	0
110	SNV	T	C	139544	4	2.87E-05	0
110	SNV	T	G	139544	2	1.43E-05	0
110	INS	T	TA	139544	1	7.17E-06	1
110	INS	T	TTGTC	139544	1	7.17E-06	4
111	REF	T	T	139544	139537	0.99994983	0
111	SNV	T	A	139544	1	7.17E-06	0
111	SNV	T	C	139544	6	4.30E-05	0
112	REF	T	T	139544	139528	0.99988533	0
112	DEL	TTGGTGGCACGCAGCCTGGGGACTCTGCCTCGTGCCGCTGAGCC	T	139544	15	0.0001075	-43
112	INS	T	TCCATCCTGACAGCTCCGGGC	139544	1	7.17E-06	20
113	REF	T	T	139523	139522	0.99999283	0
113	INS	T	TCCATCCCATCTGTGGCCTGAG	139523	1	7.17E-06	21
114	REF	G	G	139523	139506	0.99987816	0
114	SNV	G	T	139523	4	2.87E-05	0
114	DEL	GGT	G	139523	1	7.17E-06	-2
114	DEL	GGTGGCACGCAGCCTGGGGACTCTGCCTC	G	139523	10	7.17E-05	-28
114	INS	G	GA	139523	1	7.17E-06	1
114	INS	G	GC	139523	1	7.17E-06	1
115	REF	G	G	139523	139506	0.99987815	0
115	SNV	G	A	139523	2	1.43E-05	0
115	SNV	G	T	139523	2	1.43E-05	0
115	DEL	GTGGCACGCAGCCTGGGGACTCTGCCTCGTGCCGCTGAGCC	G	139523	10	7.17E-05	-40
115	INS	G	GCCATCCTGTCACAACCATTATTATTTTTTTCTTTTTCTTTTTTCTTTTCTTGAGATGGGGTCTCACTC	139523	1	7.17E-06	68
115	INS	G	GCCATCCTCGTCCCGTCCTCCGCCGGCCCC	139523	1	7.17E-06	29
115	INS	G	GAGA	139523	1	7.17E-06	3
116	REF	T	T	139523	139489	0.99975628	0
116	SNV	T	C	139523	7	5.02E-05	0
116	DEL	TGGCAC	T	139523	1	7.17E-06	-5
116	DEL	TGGCACGCAGCCTGGGGACTCTGCCTCGTGCCGCTGA	T	139523	10	7.17E-05	-36
116	DEL	TGGCACGCAGCCTGGG	T	139523	13	9.32E-05	-15
116	INS	T	TA	139523	1	7.17E-06	1
116	INS	T	TCCATCCTGTGATGAAGGNCAGCTACNTGCCANGGACG	139523	1	7.17E-06	37
116	INS	T	TCCATCCTGTGATGAAGGGCAGCNACATGCCAAGGACG	139523	1	7.17E-06	37
117	REF	G	G	138307	138233	0.99946231	0
117	SNV	G	A	138307	1	7.17E-06	0
117	DEL	GGCACGCAGCCTGGGGACTCTGCCTCGTGCCGCTGAGCCTGGCGCAGATCGGTGAGT	G	138307	29	0.00020791	-56
117	DEL	GGC	G	138307	1	7.17E-06	-2
117	DEL	GGCACGCAGCCTGGGGACTCTGCCTCGT	G	138307	17	0.00012188	-27
117	DEL	GGCACGCAGCCTGGGGACTCTGCCTCGTGCCGCTGAGCCTGGCGCAGATCGGTGAGTGCCC	G	138307	24	0.00017206	-60
117	DEL	GGCACGCA	G	138307	1	7.17E-06	-7
117	INS	G	GA	138307	2	1.43E-05	1
118	REF	G	G	138307	138274	0.99976327	0
118	SNV	G	A	138307	10	7.17E-05	0
118	SNV	G	C	138307	5	3.59E-05	0
118	SNV	G	T	138307	1	7.17E-06	0
118	DEL	GCACGCAGC	G	138307	1	7.17E-06	-8
118	DEL	GCACGCAGCCTGGGGACTCTGCCTCGTGCCGCTGAGC	G	138307	14	0.00010043	-36
118	INS	G	GA	138307	1	7.17E-06	1
118	INS	G	GCCATC	138307	1	7.17E-06	5
119	REF	C	C	138307	138301	0.99995696	0
119	SNV	C	T	138307	5	3.59E-05	0
119	INS	C	CG	138307	1	7.17E-06	1
120	REF	A	A	138221	137840	0.99724528	0
120	SNV	A	C	138221	1	7.17E-06	0
120	SNV	A	G	138221	2	1.44E-05	0
120	SNV	A	T	138221	11	7.89E-05	0
120	DEL	ACGCAGCCTGGGGACTCTGCCTCGTGC	A	138221	300	0.00217365	-26
120	DEL	ACGCAGCCTGGGGACTCTGCCTCGTGCCGCTGAGCCTGGCGCAGATCGGTGAGTGCCCGC	A	138221	46	0.00032999	-59
120	DEL	ACGCAGCCTGGGGACTCTGCCTCGTGCCGCTGAGCCTGG	A	138221	21	0.00015065	-38
121	REF	C	C	138221	138121	0.99927347	0
121	SNV	C	T	138221	23	0.00016545	0
121	DEL	CGCAGCCTGGGGACTCTGCCTCGTGCCGCTGAGCCTGGCGCAGATCGGTGAGTGCCCGCCGCAGCCTGG	C	138221	13	9.35E-05	-68
121	DEL	CGCAGCCTG	C	138221	1	7.19E-06	-8
121	DEL	CGCAGCCTGGGGACTCTGCCTCGTGCCGCTGAGCCTG	C	138221	19	0.00013667	-36
121	DEL	CGCAGCCTGGGGACTCTGCCTCGT	C	138221	37	0.00026615	-23
121	INS	C	CA	138221	7	5.04E-05	1
121	INS	C	CT	138221	1	7.19E-06	1
122	REF	G	G	138221	138189	0.9997697	0
122	SNV	G	A	138221	6	4.32E-05	0
122	SNV	G	T	138221	10	7.20E-05	0
122	DEL	GCAGCCTGGGGACTCT	G	138221	1	7.20E-06	-15
122	INS	G	GC	138221	13	9.36E-05	1
122	INS	G	GTT	138221	1	7.20E-06	2
122	INS	G	GN	138221	1	7.20E-06	1
123	REF	C	C	138221	137709	0.99629376	0
123	DEL	CAGCCTGGGGACTCTGCCTCGTGCCGCTG	C	138221	510	0.00369184	-28
123	INS	C	CCA	138221	2	1.44E-05	2
124	REF	A	A	138221	138047	0.99874315	0
124	SNV	A	C	138221	0	0.00%	0
124	SNV	A	G	138221	0	0.00%	0
124	DEL	AGCCTGGGGACTCTGCCTCGTGCCGCTGAGCCTGGCGCAGATCG	A	138221	21	0.00015169	-43
124	DEL	AGCCTGGGGACTCTGCCTCGTGCC	A	138221	11	7.95E-05	-23
124	DEL	AGCCTGGGGACTCTGCCTCGTGCCGCTGAGCCTGGCGCAGATCGGTGAGTGCCCGCC	A	138221	7	5.06E-05	-56
124	DEL	AGCCTGGGGACTCTGCCTCGTGCCGCTGAGCCTGGCGCAGATCGGTGAGTGCCCGCCGCAGCCTGGGCAGCAAGATGG	A	138221	13	9.39E-05	-77
124	DEL	AGCCTGGGGACTCTGCCTCGT	A	138221	94	0.00067899	-20
124	INS	A	AG	138221	3	2.17E-05	1
124	INS	A	AGCCTGG	138221	21	0.00015169	6
125	REF	G	G	138221	138124	0.99929859	0
125	DEL	GCCTGGGGACTCTGCCTCGTGCCGCTGAGCCTGGCGCAGAT	G	138221	17	0.00012293	-40
125	DEL	GC	G	138221	12	8.68E-05	-1
125	DEL	GCCTGGGGACTCTGCCTCGTGCCGCTGA	G	138221	24	0.00017354	-27
125	DEL	GCCTGGGGACTCTGCCTC	G	138221	20	0.00014462	-17
125	INS	G	GA	138221	3	2.17E-05	1
125	INS	G	GGCAGAGTCC	138221	20	0.00014462	9
125	INS	G	GC	138221	1	7.23E-06	1
126	REF	C	C	138221	138056	0.99880613	0
126	SNV	C	A	138221	0	0.00%	0
126	SNV	C	G	138221	14	0.01%	0
126	SNV	C	T	138221	0	0.00%	0
126	DEL	CCTGGG	C	138221	11	7.96E-05	-5
126	DEL	CCTGGGGACTCTGCCTCG	C	138221	20	0.00014471	-17
126	DEL	CCTGGGGACTCTGCCTCGTG	C	138221	40	0.00028942	-19
126	DEL	CCT	C	138221	1	7.24E-06	-2
126	DEL	CCTGGGGACTCTGCCTCGTGCCG	C	138221	68	0.00049202	-22
126	INS	C	CCCATCCTCGGCCTCCTGAAGTG	138221	4	2.89E-05	22
126	INS	C	CN	138221	1	7.24E-06	1
127	REF	C	C	138221	138170	0.99963055	0
127	SNV	C	A	138221	0	0.00%	0
127	SNV	C	T	138221	0	0.00%	0
127	DEL	CTGGGGACTCTGCCTCGTGCCG	C	138221	13	9.42E-05	-21
127	DEL	CTGGGGACTCTGCCTCGTGCCGCTGAGCCTGGCGCAGATCGG	C	138221	29	0.00021008	-41
127	DEL	CTGGGGACTCTGCCTCG	C	138221	1	7.24E-06	-16
127	DEL	CTGGGG	C	138221	1	7.24E-06	-5
127	INS	C	CTGAGTGAGTTCTTATGATAGTGAGTGAGAAT	138221	5	3.62E-05	31
128	REF	T	T	137194	137005	0.99862323	0
128	SNV	T	A	137194	14	0.01%	0
128	SNV	T	C	137194	0	0.00%	0
128	DEL	TGGGGACTCTGCCTCGTGCCGCTGAGCCTG	T	137194	11	7.97E-05	-29
128	DEL	TGGGGACTCTGCCTCGTGCCGCTG	T	137194	15	0.00010869	-23
128	DEL	TG	T	137194	61	0.00044202	-1
128	DEL	TGGGGACTCTGCCTC	T	137194	18	0.00013043	-14
128	DEL	TGGGGACTCTGCCTCGTGCC	T	137194	18	0.00013043	-19
128	DEL	TGG	T	137194	2	1.45E-05	-2
128	DEL	TGGGGACTCTGCCTCGTGCCGCTGAGCCTGGCGCAGATCG	T	137194	22	0.00015942	-39
128	INS	T	TGG	137194	10	7.25E-05	2
128	INS	T	TC	137194	9	6.52E-05	1
128	INS	T	TTC	137194	1	7.25E-06	2
128	INS	T	TG	137194	1	7.25E-06	1
129	REF	G	G	137194	137073	0.99911485	0
129	SNV	G	A	137194	0	0.00%	0
129	SNV	G	T	137194	0	0.00%	0
129	DEL	GGGGACTCTGCCTCGTGCCGCTGAGCCTGGCGCAGATC	G	137194	5	3.63E-05	-37
129	DEL	GGGGACTCTGCCTCGT	G	137194	28	0.00020315	-15
129	DEL	GGGGACTCTGCCTCGTGCCGCTGAGCCT	G	137194	48	0.00034826	-27
129	DEL	GGGGACTCTGCCTCGTGCCGCT	G	137194	11	7.98E-05	-21
129	INS	G	GA	137194	1	7.26E-06	1
129	INS	G	GGT	137194	18	0.0001306	2
129	INS	G	GCAT	137194	1	7.26E-06	3
130	REF	G	G	137604	137323	0.99796099	0
130	SNV	G	C	137604	0	0.00%	0
130	SNV	G	T	137604	0	0.00%	0
130	DEL	GGGACTCTGCCTCGTGCCGCTGAGCCTGGCGCAGATCGGTGAGTGCCCGCCGCAGCCTGGGCAGCAAGATGGGTGCGGGGTGCTCAGCGC	G	137604	11	7.98E-05	-89
130	DEL	GGGACTCTGCCTCGTGCCGCTGAGCCTGGCGCAGATC	G	137604	19	0.00013787	-36
130	DEL	GGGACTCTGCCTCGTGC	G	137604	4	2.90E-05	-16
130	DEL	GGGACTCTGCCTCGTGCCGCT	G	137604	44	0.00031928	-20
130	DEL	GGGACTCTGCCTCGTGCCGCTGAGCCTGGCGCA	G	137604	19	0.00013787	-32
130	DEL	GGGACTCTGCCTCGTGCC	G	137604	11	7.98E-05	-17
130	DEL	GGGACTCTGCCTC	G	137604	15	0.00010884	-12
130	DEL	GGGACTCTGCCTCGT	G	137604	66	0.00047891	-14
130	DEL	GGGACT	G	137604	20	0.00014513	-5
130	DEL	GGGACTCTGCCTCGTGCCGCTGAGCCTGGCGCAGATCGGTGAGTGCCCGCCGCAGCCT	G	137604	10	7.26E-05	-57
130	DEL	GGGACTCTGCCTCGTGCCGCTGAGCCTGGCGCAGATCGGTGAGTGCC	G	137604	16	0.0001161	-46
130	INS	G	GNA	137604	5	3.63E-05	2
130	INS	G	GC	137604	11	7.98E-05	1
130	INS	G	GCGCAGATC	137604	14	0.00010159	8
130	INS	G	GGGGGAAGGAT	137604	13	9.43E-05	10
131	REF	G	G	137604	137276	0.99761555	0
131	SNV	G	A	137604	14	0.01%	0
131	SNV	G	T	137604	0	0.00%	0
131	DEL	GGACTCTGCCTCGT	G	137604	50	0.00036348	-13
131	DEL	GGACTCTGCCTCGTGCCGCTGAGCCT	G	137604	36	0.00026171	-25
131	DEL	GGACTCTGCCTCGTGCCGCT	G	137604	83	0.00060338	-19
131	DEL	GGACTCTGCCTCGTGCCGCTGAGCCTGGCGCA	G	137604	20	0.00014539	-31
131	DEL	GGACTCTGCCTCGTGC	G	137604	19	0.00013812	-15
131	DEL	GGACTCTGCCTC	G	137604	10	7.27E-05	-11
131	DEL	GGACTCTGCCTCGTGCCGCTGAGCCTGGCGCAGATCGGT	G	137604	10	7.27E-05	-38
131	DEL	GGACTCTGCCTCGTGCCGCTGA	G	137604	17	0.00012358	-21
131	DEL	GGACTCTGCCTCGTGCC	G	137604	40	0.00029079	-16
131	DEL	GGACTCTGCCTCGTGCCGCTGAGCCTGGC	G	137604	27	0.00019628	-28
131	DEL	GGAC	G	137604	2	1.45E-05	-3
132	REF	G	G	137604	137438	0.99879069	0
132	SNV	G	A	137604	14	0.01%	0
132	SNV	G	C	137604	41	0.03%	0
132	SNV	G	T	137604	0	0.00%	0
132	DEL	GA	G	137604	1	7.29E-06	-1
132	DEL	GACTCTGC	G	137604	12	8.74E-05	-7
132	DEL	GACTCTGCCTCGTGCCGC	G	137604	30	0.00021855	-17
132	DEL	GACTCT	G	137604	1	7.29E-06	-5
132	DEL	GACTCTGCCTCGTGC	G	137604	13	9.47E-05	-14
132	DEL	GACTCTGCCTCGTGCC	G	137604	18	0.00013113	-15
132	DEL	GACT	G	137604	15	0.00010928	-3
132	DEL	GACTC	G	137604	19	0.00013842	-4
132	INS	G	GCN	137604	1	7.29E-06	2
133	REF	A	A	137604	136670	0.99321305	0
133	SNV	A	C	137604	0	0.00%	0
133	SNV	A	G	137604	96	0.07%	0
133	SNV	A	T	137604	14	0.01%	0
133	DEL	ACTCTGCCTCGTGCCG	A	137604	289	0.00209951	-15
133	DEL	ACTCTGCCTCGTG	A	137604	91	0.00066339	-12
133	DEL	ACTCTGCCTCGTGC	A	137604	104	0.00075816	-13
133	DEL	ACTCTGCCTCGT	A	137604	40	0.0002916	-11
133	DEL	AC	A	137604	40	0.0002916	-1
133	DEL	ACTCTGCCTCGTGCCGCTGAG	A	137604	23	0.00016767	-20
133	DEL	ACTCTGCCTCGTGCCGCTGAGCCTGG	A	137604	29	0.00021141	-25
133	DEL	ACTCTGCCT	A	137604	3	2.19E-05	-8
133	DEL	ACTCTGC	A	137604	3	2.19E-05	-6
133	DEL	ACTCTGCCTCGTGCCGCTGAGC	A	137604	112	0.00081648	-21
133	DEL	ACTCTGCCTCGTGCCGCTGAGCCTGGCG	A	137604	41	0.00029889	-27
133	DEL	ACTCTG	A	137604	26	0.00018954	-5
133	DEL	ACTCTGCC	A	137604	9	6.56E-05	-7
133	DEL	ACT	A	137604	10	7.29E-05	-2
133	INS	A	ACCATCCTGCTGCAGGCATTTATTAAACACCTT	137604	1	7.29E-06	32
133	INS	A	ACCATC	137604	2	1.46E-05	5
133	INS	A	AG	137604	3	2.19E-05	1
133	INS	A	ATC	137604	2	1.46E-05	2
134	REF	C	C	137604	137278	0.99763108	0
134	SNV	C	G	137604	28	0.02%	0
134	SNV	C	T	137604	0	0.00%	0
134	DEL	CTCTGCCT	C	137604	1	7.33E-06	-7
134	DEL	CTCTGCCTCGT	C	137604	133	0.0009681	-10
134	DEL	CTCTGCCTCGTGCCGCTGAGCCTGGCGCAGA	C	137604	33	0.00024203	-30
134	DEL	CTCTGCCTCGTG	C	137604	10	7.33E-05	-11
134	DEL	CT	C	137604	3	2.20E-05	-1
134	DEL	CTCTGCCTCGTGCCGCTG	C	137604	1	7.33E-06	-17
134	DEL	CTCTGCCTCGTGCCGCTGAGCCT	C	137604	21	0.00015402	-22
134	DEL	CTCTGCCTCG	C	137604	46	0.00033737	-9
134	DEL	CTCTGCCTCGTGCCGCTGA	C	137604	23	0.00016868	-18
134	INS	C	CA	137604	1	7.33E-06	1
134	INS	C	CCCATCCTCG	137604	1	7.33E-06	9
134	INS	C	CG	137604	1	7.33E-06	1
134	INS	C	CT	137604	2	1.47E-05	1
134	INS	C	CGA	137604	18	0.00013201	2
135	REF	T	T	137604	135616	0.98555463	0
135	SNV	T	A	127594	0	0.00%	0
135	SNV	T	C	127594	26	0.02%	0
135	SNV	T	G	127594	51	0.04%	0
135	DEL	TCTGCCTCGTGCCGCTGAGCCTGGCGCAGATCGGTGAGTGCCCGCCGCAGCCTGGG	T	127594	29	0.00022778	-55
135	DEL	TCTGCCTCGTGCCGCTGAGC	T	127594	258	0.00202059	-19
135	DEL	TCTGCCTCGTGCCGCTG	T	127594	37	0.0002939	-16
135	DEL	TCTGCCTC	T	127594	121	0.00094784	-7
135	DEL	TCTGC	T	127594	1	7.35E-06	-4
135	DEL	TCTGCCTCG	T	127594	2	1.47E-05	-8
135	DEL	TCTGCCTCGTGCCGCTGAG	T	127594	21	0.00016165	-18
135	DEL	TCTGCCTCGTGCCGCTGAGCCTGG	T	127594	9	7.35E-05	-23
135	DEL	TCTGCCTCGTG	T	127594	369	0.00289495	-10
135	DEL	TCTG	T	127594	11	8.82E-05	-3
135	DEL	TCTGCCTCGTGCCGCTGAGCCTGGCGCAGATCGGTGAGTGCCCGCCGCAGC	T	127594	15	0.00011756	-50
135	DEL	TCTGCCTCGTGCCG	T	127594	759	0.00595155	-13
135	DEL	TCTGCCTCGTGCC	T	127594	12	9.55E-05	-12
135	DEL	TCTGCCTCGTGCCGCTGA	T	127594	11	8.82E-05	-17
135	DEL	TCTGCCTCGTGC	T	127594	60	0.00047025	-11
135	DEL	TCTGCCTCGTGCCGCTGAGCCTGGCG	T	127594	15	0.00011756	-25
135	INS	T	TA	127594	3	2.20E-05	1
135	INS	T	TG	127594	14	0.00011021	1
135	INS	T	TGCGTGCCAC	127594	19	0.00014695	9
135	INS	T	TCTTG	127594	1	7.35E-06	4
135	INS	T	TCACATAAATAACATACAGCC	127594	1	7.35E-06	20
135	INS	T	TGCGTGCCACCTGG	127594	1	7.35E-06	13
136	REF	C	C	127594	121155	0.94953828	0
136	SNV	C	G	125510	25	0.02%	0
136	SNV	C	T	125510	0	0.00%	0
136	DEL	CTGCCTCG	C	125510	6028	0.04802651	-7
136	DEL	CTGCCTCGTGCCGCTGAGCCT	C	125510	9	7.45E-05	-20
136	DEL	CTGCCTCGTGCCGCTGAGCCTGGCGCAGATCGGTGAGTGCCCGCCGCAGCCTGGGCAGCAAGATGGG	C	125510	16	0.0001266	-66
136	DEL	CT	C	125510	1	7.45E-06	-1
136	DEL	CTGCCTCGTGCCGCTGAGCCTGGCGCAGATCGG	C	125510	28	0.00022341	-32
136	DEL	CTGCCTCGTGCCGCTGAGCCTGGCGCAGATCGGTGAGTGCCCGCCGCA	C	125510	15	0.00011915	-47
136	DEL	CTGCCTCGTGCCGCTGAGCCTGGCGCAGATCGGTGAGTGCCCGCCGCAGCCTGGGCAGCAAGATGGGTGCGGGG	C	125510	29	0.00023086	-73
136	DEL	CTGCCTCGTGCCGCTG	C	125510	14	0.00011171	-15
136	DEL	CTG	C	125510	2	1.49E-05	-2
136	DEL	CTGCCTCGTGCCGCTGA	C	125510	10	8.19E-05	-16
136	DEL	CTGCCTCGTGCCGCTGAGCCTGGCGCAGATCGGTGAG	C	125510	21	0.00017128	-36
136	DEL	CTGCCTCGT	C	125510	115	0.000916	-8
136	INS	C	CACATAAACAATATACA	125510	9	7.45E-05	16
136	INS	C	CT	125510	10	8.19E-05	1
136	INS	C	CG	125510	1	7.45E-06	1
136	INS	C	CACNTANACAATATACA	125510	1	7.45E-06	16
137	REF	T	T	124461	122059	0.98070334	0
137	SNV	T	A	124461	299	0.24%	0
137	SNV	T	C	124461	0	0.00%	0
137	SNV	T	G	124461	25	0.02%	0
137	DEL	TGCCTCGTGCCGCTGAGCCTGGCGCAGATCGGTGAGTGCCCGCC	T	124461	22	0.00018034	-43
137	DEL	TGCC	T	124461	1	7.84E-06	-3
137	DEL	TGCCTC	T	124461	16	0.00012546	-5
137	DEL	TGCCTCGTGCCGCTGAGCCTGGCGCAGATCGGTGAGTGCCCGCCGC	T	124461	14	0.00010977	-45
137	DEL	TG	T	124461	1	7.84E-06	-1
137	DEL	TGCCTCGTGCCGCTGAGCCTG	T	124461	41	0.00032932	-20
137	DEL	TGCCTCGTGCCGCTGAGCCTGGC	T	124461	32	0.00025875	-22
137	DEL	TGCCTCGTGCCGCTGAGCC	T	124461	1	7.84E-06	-18
137	DEL	TGCCTCGTGCCGCTGAGCCTGGCGCAGATCGGTGA	T	124461	8	6.27E-05	-34
137	DEL	TGCCTCGTGCCGCTGAGCCTGGCGCA	T	124461	47	0.00037637	-25
137	DEL	TGCCTCGTGCCGCTGA	T	124461	1284	0.01031874	-15
137	DEL	TGCCTCG	T	124461	16	0.00012546	-6
137	DEL	TGCCTCGTGCCGCTGAGCCTGGCGCAGATCGGTGAGTGCCCGCCGCAGCCTGGGCAGCAAGATGGGTGCGGGGTGCTCAGCGCGGACCCG	T	124461	47	0.00037637	-89
137	DEL	TGCCTCGTGCCGCTGAGCCTGGCGCAGATCGGTGAGTGCCCGCCGCA	T	124461	92	0.00073705	-46
137	DEL	TGC	T	124461	1	7.84E-06	-2
137	DEL	TGCCTCGTGCC	T	124461	385	0.00308935	-10
137	DEL	TGCCTCGTGCCGCTGAGCCTGGCGCAGATCG	T	124461	23	0.00018818	-30
137	INS	T	TGCCTGGGGACTCA	124461	20	0.00015682	13
137	INS	T	TGGG	124461	11	8.63E-05	3
137	INS	T	TGCTGA	124461	11	8.63E-05	5
137	INS	T	TC	124461	1	7.84E-06	1
137	INS	T	TGA	124461	13	0.00010193	2
138	REF	G	G	122980	121851	0.99081991	0
138	SNV	G	A	122980	12	0.01%	0
138	SNV	G	C	122980	25	0.02%	0
138	SNV	G	T	122980	0	0.00%	0
138	DEL	GCCTCGT	G	122980	144	0.00117142	-6
138	DEL	GCCTCGTGCCGCTGAGCC	G	122980	20	0.00015938	-17
138	DEL	GCCT	G	122980	2	1.59E-05	-3
138	DEL	GCCTCGTGC	G	122980	698	0.0056738	-8
138	DEL	GCCTCGTGCCGCTGAGCCTGGCGCAGATCGGTGAGTGCCCGCCGCAGCCTGGGCAGCAAGATGGGTGCGGGGT	G	122980	1	7.97E-06	-72
138	DEL	GC	G	122980	61	0.00049407	-1
138	DEL	GCCTCGTGCCGCT	G	122980	1	7.97E-06	-12
138	DEL	GCCTCGTGCCGCTGAGCCTGGCGC	G	122980	19	0.00015141	-23
138	DEL	GCCTCGTGCCGCTGAGC	G	122980	44	0.0003586	-16
138	DEL	GCCTC	G	122980	8	6.38E-05	-4
138	DEL	GCCTCGTGCCGCTGAGCCTGGCGCA	G	122980	1	7.97E-06	-24
138	INS	G	GA	122980	69	0.00055782	1
138	INS	G	GATACACATCTNCAGC	122980	1	7.97E-06	15
138	INS	G	GNGCTGGNGN	122980	1	7.97E-06	9
138	INS	G	GCCT	122980	1	7.97E-06	3
138	INS	G	GGCT	122980	1	7.97E-06	3
138	INS	G	GGGGA	122980	17	0.00013547	4
138	INS	G	GAGCGA	122980	6	4.78E-05	5
138	INS	G	GGGGACC	122980	1	7.97E-06	6
139	REF	C	C	122256	120524	0.98582957	0
139	SNV	C	A	122256	49	0.04%	0
139	SNV	C	G	122256	110	0.09%	0
139	SNV	C	T	122256	37	0.03%	0
139	DEL	CCTCGT	C	122256	809	0.00661501	-5
139	DEL	CCTCGTGCCGCT	C	122256	13	0.00010449	-11
139	DEL	CCTCGTGCCGCTGAGCCTGGCG	C	122256	1	8.04E-06	-21
139	DEL	CCTCGTGCCGCTG	C	122256	17	0.00013664	-12
139	DEL	CCTCGTGCCGCTGAGCCTGGCGCAGATCGGTGAGTGCCCGCCGCAGCCTGGGCAGCAAGATGGGTGCGGGGTG	C	122256	30	0.00024917	-72
139	DEL	CCTCGTG	C	122256	150	0.00122977	-6
139	DEL	CCTCGTGCCGCTGA	C	122256	73	0.00059479	-13
139	DEL	CCTCGTGCCGCTGAGCCTG	C	122256	31	0.00025721	-18
139	DEL	CCTCGTGCCGCTGAGCCTGG	C	122256	17	0.00013664	-19
139	DEL	CCTCGTGCCG	C	122256	210	0.00172006	-9
139	DEL	CCTCGTGCCGCTGAGCCTGGCGCAGATCGGTGAGTGCCCG	C	122256	13	0.00010449	-39
139	DEL	CCTCG	C	122256	12	9.65E-05	-4
139	DEL	CCT	C	122256	61	0.00049834	-2
139	INS	C	CA	122256	23	0.00018487	1
139	INS	C	CCAATGCACTTCGCAGACAG	122256	11	8.84E-05	19
139	INS	C	CG	122256	14	0.00011253	1
139	INS	C	CCTNA	122256	1	8.04E-06	4
139	INS	C	CTCCTTGATGTATTGGGTATT	122256	5	4.02E-05	20
139	INS	C	CAGA	122256	14	0.00011253	3
139	INS	C	CN	122256	1	8.04E-06	1
139	INS	C	CGGA	122256	1	8.04E-06	3
139	INS	C	CT	122256	5	4.02E-05	1
139	INS	C	CTGCNTNCNCAG	122256	1	8.04E-06	11
139	INS	C	CCTCA	122256	20	0.00016075	4
139	INS	C	CTA	122256	1	8.04E-06	2
139	INS	C	CACGCAGCCTGGGGA	122256	16	0.0001286	14
140	REF	C	C	120165	119377	0.99344428	0
140	SNV	C	A	120165	24	0.02%	0
140	SNV	C	G	120165	0	0.00%	0
140	SNV	C	T	120165	60	0.05%	0
140	DEL	CTCGTGCCGCTGAGCCTG	C	120165	9	7.32E-05	-17
140	DEL	CTCGTG	C	120165	177	0.00147219	-5
140	DEL	CTCGTGCCGCT	C	120165	1	8.13E-06	-10
140	DEL	CT	C	120165	24	0.00020334	-1
140	DEL	CTCGTGCCGCTG	C	120165	92	0.00076456	-11
140	DEL	CTCG	C	120165	110	0.0009191	-3
140	DEL	CTCGTGCCGCTGA	C	120165	1	8.13E-06	-12
140	DEL	CTCGTGCCGCTGAGCCTGGCGCAGA	C	120165	240	0.00200088	-24
140	DEL	CTCGT	C	120165	20	0.00016267	-4
140	INS	C	CA	120165	3	2.44E-05	1
140	INS	C	CTGGCGCAGA	120165	13	0.00010574	9
140	INS	C	CCCAGCTCACTGCAACCTCT	120165	1	8.13E-06	19
140	INS	C	CTCAGGCAGAG	120165	15	0.000122	10
140	INS	C	CTCATGCAGAG	120165	1	8.13E-06	10
141	REF	T	T	119413	117033	0.98006759	0
141	SNV	T	A	119413	12	0.01%	0
141	SNV	T	C	119413	48	0.04%	0
141	SNV	T	G	119413	24	0.02%	0
141	DEL	TCGTGCCGCTGA	T	119413	14	0.00011455	-11
141	DEL	TC	T	119413	54	0.00045003	-1
141	DEL	TCGTGCCGCTGAGCCTGGCGCAGATCGGTGAGTGCCCGCCGCAGCCTGGGCAGCAAGATGGGTGCGGGGTGCTCAGCGCGGACCCGG	T	119413	30	0.00025366	-86
141	DEL	TCGTGCCGCTGAGCCTGG	T	119413	69	0.00058095	-17
141	DEL	TCGTGCC	T	119413	2	1.64E-05	-6
141	DEL	TCG	T	119413	19	0.00015547	-2
141	DEL	TCGTGCCGCTGAGC	T	119413	25	0.00021274	-13
141	DEL	TCGTGCCGCTGAGCCTGGCGCAGATCGGTGAGTGCCCGCCG	T	119413	18	0.00014728	-40
141	DEL	TCGTGCCGCTGAGCCTGGCGCAGATCGGTGAGTGCCCGCCGCAGCCTG	T	119413	20	0.00016365	-47
141	DEL	TCGTGCCGCTGAGCCTGGCGCAGATCGGTGAGTGCC	T	119413	22	0.0001882	-35
141	DEL	TCGTGC	T	119413	1103	0.00923797	-5
141	DEL	TCGTGCCGCTGAGCCTGGCG	T	119413	23	0.00019638	-19
141	DEL	TCGTG	T	119413	114	0.00095734	-4
141	DEL	TCGTGCCG	T	119413	609	0.00509766	-7
141	INS	T	TAA	119413	15	0.00012274	2
141	INS	T	TGCAGATNGNTN	119413	1	8.18E-06	11
141	INS	T	TCTGAGAGTCC	119413	1	8.18E-06	10
141	INS	T	TGGGGA	119413	1	8.18E-06	5
141	INS	T	TG	119413	37	0.00031093	1
141	INS	T	TCTGAG	119413	9	7.36E-05	5
141	INS	T	TCAGCNCACTGCANCCTCTG	119413	1	8.18E-06	19
141	INS	T	TCACCGACTCAGGCNCAC	119413	1	8.18E-06	17
141	INS	T	TGAG	119413	1	8.18E-06	3
141	INS	T	TGGCGTGCAGACTGCCTGG	119413	8	6.55E-05	18
141	INS	T	TGGGGAC	119413	32	0.00027002	6
141	INS	T	TGANA	119413	1	8.18E-06	4
141	INS	T	TCACCGACTCAGGCTCAC	119413	13	0.00010637	17
141	INS	T	TGACA	119413	11	9.00E-05	4
141	INS	T	TGTCNCTTATACACATCTC	119413	1	8.18E-06	18
141	INS	T	TCAGCTCACTGCAACCTCTG	119413	37	0.00031093	19
142	REF	C	C	125799	123740	0.9836314	0
142	SNV	C	A	125799	25	0.02%	0
142	SNV	C	G	125799	453	0.36%	0
142	SNV	C	T	125799	63	0.05%	0
142	DEL	CGTGCCGCTGAGCCTG	C	125799	42	0.00033303	-15
142	DEL	CGTGCCGCTGAGCCTGGCGCAGATCGGTGAGTGCCCGCCGCAGCCTG	C	125799	26	0.00020815	-46
142	DEL	CGT	C	125799	348	0.00276418	-2
142	DEL	CG	C	125799	259	0.00205648	-1
142	DEL	CGTGCCGCTGAGCCTGGCGCAGATCGGTGAGTGCCCG	C	125799	14	0.00010824	-36
142	DEL	CGTG	C	125799	19	0.00014987	-3
142	DEL	CGTGCCG	C	125799	22	0.00017484	-6
142	DEL	CGTGCCGCTGAGCCT	C	125799	18	0.00014154	-14
142	DEL	CGTGCCGCTGAGCCTGGCGCAGATCG	C	125799	104	0.00082426	-25
142	DEL	CGTGCCGCTGAGCCTGGCGCAGATCGGTG	C	125799	21	0.00016652	-28
142	DEL	CGTGCCGCT	C	125799	93	0.000741	-8
142	DEL	CGTGCCGCTGAGCCTGGCGCAGAT	C	125799	1	8.33E-06	-23
142	DEL	CGTGCCGCTGAGCCTGGCGCAGATCGGTGAGT	C	125799	21	0.00016652	-31
142	DEL	CGTGCCGCTG	C	125799	10	8.33E-05	-9
142	INS	C	CTGAGG	125799	7	5.83E-05	5
142	INS	C	CAGG	125799	1	8.33E-06	3
142	INS	C	CCGCCGG	125799	13	9.99E-05	6
142	INS	C	CGGAAGAGTCAG	125799	24	0.00019149	11
142	INS	C	CG	125799	86	0.00068272	1
142	INS	C	CNGGACT	125799	1	8.33E-06	6
142	INS	C	CAGGGACT	125799	31	0.00024978	7
142	INS	C	CAG	125799	19	0.00014987	2
142	INS	C	CGCGCAGATCGGTGA	125799	14	0.00010824	14
142	INS	C	CTGG	125799	16	0.00012489	3
142	INS	C	CNT	125799	2	1.67E-05	2
142	INS	C	CA	125799	50	0.00039964	1
142	INS	C	CGT	125799	161	0.00128218	2
142	INS	C	CNNTGN	125799	1	8.33E-06	5
142	INS	C	CTGGGGACTCT	125799	12	9.16E-05	10
142	INS	C	CN	125799	1	8.33E-06	1
142	INS	C	CAGCACA	125799	14	0.00010824	6
142	INS	C	CT	125799	58	0.00045792	1
142	INS	C	CTGANG	125799	1	8.33E-06	5
142	INS	C	CNGT	125799	1	8.33E-06	3
142	INS	C	CGTGAGCCGCTCGT	125799	8	6.66E-05	13
142	INS	C	CAGGGNCT	125799	1	8.33E-06	7
143	REF	G	G	126745	123983	0.97821006	0
143	SNV	G	A	126745	127	0.10%	0
143	SNV	G	C	126745	139	0.11%	0
143	SNV	G	T	126745	63	0.05%	0
143	DEL	GTGCC	G	126745	1	8.38E-06	-4
143	DEL	GTGCCGCTGAGCC	G	126745	107	0.00084613	-12
143	DEL	GTGCCGC	G	126745	265	0.00209438	-6
143	DEL	GTGC	G	126745	78	0.00061156	-3
143	DEL	GTGCCGCTGAGCCTGGCGCAGAT	G	126745	33	0.0002597	-22
143	DEL	GT	G	126745	161	0.00127338	-1
143	DEL	GTGCCGCTGAGCCTGGCGCAGATCGGTGAGTGCCCGCCGCAGCCTGGGCAGCAAGA	G	126745	16	0.00012566	-55
143	INS	G	GAGGCAGGCTC	126745	16	0.00012566	10
143	INS	G	GGGACTCTGCCTGGGGACTC	126745	18	0.00014242	19
143	INS	G	GNGATC	126745	1	8.38E-06	5
143	INS	G	GGAAGTTGGCTGAGCACCCC	126745	15	0.00011729	19
143	INS	G	GATC	126745	10	7.54E-05	3
143	INS	G	GTCNCTNATACACATCTCCGAGCNNACGAGACTAANGCGAANNNNGNN	126745	1	8.38E-06	47
143	INS	G	GNN	126745	1	8.38E-06	2
143	INS	G	GTCCACNCACATCTGCCTCCACACACGTCTCCACACACATC	126745	1	8.38E-06	40
143	INS	G	GNA	126745	1	8.38E-06	2
143	INS	G	GTT	126745	65	0.00051103	2
143	INS	G	GTTT	126745	17	0.00013404	3
143	INS	G	GNGACTC	126745	4	3.35E-05	6
143	INS	G	GATN	126745	1	8.38E-06	3
143	INS	G	GTCCACACACATCTGCCTCCACACACGTCTCCACACACATC	126745	7	5.86E-05	40
143	INS	G	GGGACA	126745	17	0.00013404	5
143	INS	G	GGGACTC	126745	183	0.00144093	6
143	INS	G	GGGACTN	126745	3	2.51E-05	6
143	INS	G	GTC	126745	30	0.00023457	2
143	INS	G	GTGGTTAGGGTTAGGGTTAGGGTTAGGGTTAGGGTTAGGGTTAGGGTTAGGGTTAGGGTTAGGGT	126745	1	8.38E-06	64
143	INS	G	GTA	126745	52	0.0004105	2
143	INS	G	GA	126745	78	0.00061156	1
143	INS	G	GGGACCCATCTTGC	126745	21	0.00016755	13
143	INS	G	GC	126745	21	0.00016755	1
143	INS	G	GGCTC	126745	13	0.00010053	4
143	INS	G	GTTGAGCC	126745	31	0.00024295	7
143	INS	G	GTTGNGCC	126745	1	8.38E-06	7
143	INS	G	GN	126745	4	3.35E-05	1
143	INS	G	GGC	126745	1	8.38E-06	2
143	INS	G	GT	126745	1043	0.00822673	1
143	INS	G	GGGACTCTGCCTGNGGACTC	126745	1	8.38E-06	19
143	INS	G	GTCCCTGAGCGATC	126745	20	0.00015917	13
143	INS	G	GTGA	126745	59	0.00046914	3
143	INS	G	GTCCCCAGAGGCTCTGCCTC	126745	7	5.86E-05	19
143	INS	G	GGGNCTC	126745	1	8.38E-06	6
143	INS	G	GAGTTTTGGT	126745	10	7.54E-05	9
143	INS	G	GGGATC	126745	8	6.70E-05	5
144	REF	T	T	127099	87589	0.68913846	0
144	SNV	T	A	127099	394	0.31%	0
144	SNV	T	C	127099	458	0.36%	0
144	SNV	T	G	127099	292	0.23%	0
144	DEL	TGCCG	T	127099	181	0.00142371	-4
144	DEL	TGCCGCTGAG	T	127099	67	0.00052494	-9
144	DEL	TGCC	T	127099	173	0.00136008	-3
144	DEL	TGCCGCTGAGCCTGGCGCA	T	127099	33	0.00026247	-18
144	DEL	TG	T	127099	141	0.00110556	-1
144	DEL	TGCCGCTGAGCCTGGCGCAGATCGGTGAGTG	T	127099	19	0.00015112	-30
144	DEL	TGCCGCTGAGCCTGGCGC	T	127099	24	0.00019089	-17
144	DEL	TGCCGCTGAGCCTGG	T	127099	74	0.00058062	-14
144	DEL	TGCCGCTG	T	127099	13	0.0001034	-7
144	DEL	TGCCGCTGAGCCTG	T	127099	25	0.00019884	-13
144	DEL	TGCCGCTGA	T	127099	129	0.00101807	-8
144	DEL	TGCCGCTGAGC	T	127099	26	0.0002068	-10
144	DEL	TGC	T	127099	136	0.00107375	-2
144	DEL	TGCCGCTGAGCCTGGCGCAGA	T	127099	8	6.36E-05	-20
144	DEL	TGCCGCTGAGCC	T	127099	11	8.75E-05	-11
144	DEL	TGCCGCTGAGCCTGGCGCAGATCGGTGAGTGCCCGCCGCAGCCTGG	T	127099	13	0.0001034	-45
144	DEL	TGCCGCTGAGCCTGGCGCAGATCGGTGAGTGCC	T	127099	40	0.00031815	-32
144	DEL	TGCCGCTGAGCCTGGCG	T	127099	15	0.00011931	-16
144	DEL	TGCCGCTGAGCCTGGCGCAGATCG	T	127099	19	0.00015112	-23
144	DEL	TGCCGCTGAGCCTGGC	T	127099	17	0.00013521	-15
144	DEL	TGCCGC	T	127099	78	0.00061243	-5
144	INS	T	TAA	127099	250	0.00196456	2
144	INS	T	TGTTAGGGTTAGGGTTAGGGTTAGGGTTAGGGTTAGGGTTAGGGTTAGGGTTAGGG	127099	4	3.18E-05	55
144	INS	T	TGTCCCCAC	127099	33	0.00026247	8
144	INS	T	TNCCGTCNTCC	127099	1	7.95E-06	10
144	INS	T	TAC	127099	37	0.00029429	2
144	INS	T	TCCCCAGGCCGCCAG	127099	16	0.00012726	14
144	INS	T	TGCA	127099	23	0.00018293	3
144	INS	T	TGAGCCTGCTGC	127099	15	0.00011931	11
144	INS	T	TCN	127099	2	1.59E-05	2
144	INS	T	TTTTGGTGGCACGCAGCCACCAACGTTTTGGTGGCACGCAGCCTGGGGACTGC	127099	1	7.95E-06	52
144	INS	T	TAG	127099	17	0.00013521	2
144	INS	T	TNA	127099	1	7.95E-06	2
144	INS	T	TNC	127099	1	7.95E-06	2
144	INS	T	TTGAGCCTGCAC	127099	15	0.00011931	11
144	INS	T	TGACTCA	127099	1	7.95E-06	6
144	INS	T	TTN	127099	1	7.95E-06	2
144	INS	T	TGACTGC	127099	1	7.95E-06	6
144	INS	T	TGGG	127099	17	0.00013521	3
144	INS	T	TTGA	127099	4	3.18E-05	3
144	INS	T	TGGA	127099	15	0.00011931	3
144	INS	T	TNACNC	127099	1	7.95E-06	5
144	INS	T	TGAG	127099	19	0.00015112	3
144	INS	T	TTG	127099	10	7.95E-05	2
144	INS	T	TTC	127099	37	0.00029429	2
144	INS	T	TGAA	127099	39	0.00031019	3
144	INS	T	TTA	127099	147	0.00115328	2
144	INS	T	TA	127099	4077	0.03207718	1
144	INS	T	TC	127099	1183	0.0093058	1
144	INS	T	TCCCATCA	127099	16	0.00012726	7
144	INS	T	TG	127099	30334	0.23866601	1
144	INS	T	TCC	127099	132	0.00104193	2
144	INS	T	TCA	127099	27	0.00021475	2
144	INS	T	TCG	127099	1	7.95E-06	2
144	INS	T	TN	127099	244	0.00191684	1
144	INS	T	TGG	127099	87	0.00068402	2
144	INS	T	TTTTGGTGGCACGCAGCCACCAAAGTTTTGGTGGCACGCAGCCTGGGGACTGC	127099	11	8.75E-05	52
144	INS	T	TATTAA	127099	5	3.98E-05	5
144	INS	T	TCTGGGGACTCTGCCACCGATCAGTCTGGGGACTCTGCCACCGA	127099	29	0.00023066	43
144	INS	T	TGNTTTGGTG	127099	1	7.95E-06	9
144	INS	T	TGA	127099	68	0.0005329	2
144	INS	T	TGCGCCAGGCCGACTCA	127099	11	8.75E-05	16
144	INS	T	TGN	127099	2	1.59E-05	2
144	INS	T	TAN	127099	7	5.57E-05	2
144	INS	T	TCCNTANGC	127099	1	7.95E-06	8
144	INS	T	TCATCCC	127099	15	0.00011931	6
144	INS	T	TCNNCTG	127099	1	7.95E-06	6
144	INS	T	TTGAGCCTGGCGCANATCGGTGAGTGCC	127099	1	7.95E-06	27
144	INS	T	TCCCCTGCG	127099	35	0.00027838	8
144	INS	T	TGC	127099	91	0.00071583	2
144	INS	T	TTGAGCCTGGCGCAGATCGGTGAGTGCC	127099	11	8.75E-05	27
144	INS	T	TGACTC	127099	16	0.00012726	5
145	REF	G	G	129855	128244	0.98759323	0
145	SNV	G	A	129855	143	0.11%	0
145	SNV	G	C	129855	286	0.22%	0
145	SNV	G	T	129855	169	0.13%	0
145	DEL	GC	G	129855	169	0.00130224	-1
145	DEL	GCC	G	129855	259	0.00199676	-2
145	DEL	GCCGCT	G	129855	69	0.00052879	-5
145	DEL	GCCGC	G	129855	68	0.00052089	-4
145	DEL	GCCGCTGA	G	129855	43	0.00033148	-7
145	DEL	GCCGCTGAGCC	G	129855	34	0.00026045	-10
145	DEL	GCCGCTGAGCCT	G	129855	15	0.00011839	-11
145	DEL	GCCGCTGAGCCTGGC	G	129855	31	0.00023677	-14
145	DEL	GCCGCTGAGC	G	129855	120	0.0009234	-9
145	DEL	GCCGCTGAGCCTGGCGC	G	129855	23	0.00017363	-16
145	INS	G	GANCCTT	129855	1	7.89E-06	6
145	INS	G	GA	129855	1	7.89E-06	1
145	INS	G	GC	129855	19	0.00014995	1
145	INS	G	GNN	129855	1	7.89E-06	2
145	INS	G	GATN	129855	1	7.89E-06	3
145	INS	G	GCAGAGTCN	129855	1	7.89E-06	8
145	INS	G	GGGTCA	129855	13	0.0001026	5
145	INS	G	GATCT	129855	1	7.89E-06	4
145	INS	G	GCCAT	129855	1	7.89E-06	4
145	INS	G	GN	129855	19	0.00014995	1
145	INS	G	GCAGAGTCT	129855	15	0.00011839	8
145	INS	G	GGATNT	129855	1	7.89E-06	5
145	INS	G	GT	129855	32	0.00024466	1
145	INS	G	GACT	129855	10	7.89E-05	3
145	INS	G	GATCA	129855	19	0.00014995	4
145	INS	G	GCAGAGCCTGAGCCTGGCGCAGATCT	129855	9	7.10E-05	25
145	INS	G	GTACA	129855	19	0.00014995	4
145	INS	G	GCCA	129855	12	9.47E-05	3
145	INS	G	GACTCAGCGATCT	129855	11	8.68E-05	12
146	REF	C	C	130714	130071	0.99508021	0
146	SNV	C	A	130714	196	0.15%	0
146	SNV	C	G	130714	248	0.19%	0
146	SNV	C	T	130714	26	0.02%	0
146	DEL	CCGCTGAGCCT	C	130714	13	0.00010233	-10
146	DEL	CCG	C	130714	1	7.87E-06	-2
146	DEL	CCGCTGAGCCTGGCG	C	130714	1	7.87E-06	-14
146	DEL	CCGCTGAGCCTGG	C	130714	8	6.30E-05	-12
146	DEL	CCGCTG	C	130714	20	0.00014956	-5
146	INS	C	CA	130714	31	0.00023615	1
146	INS	C	CCTGGCGCAGAT	130714	17	0.00013382	11
146	INS	C	CG	130714	14	0.0001102	1
146	INS	C	CAGATCGGTGAGTGCGCCT	130714	11	8.66E-05	18
146	INS	C	CAGATCGGTGAGTN	130714	1	7.87E-06	13
146	INS	C	CAGA	130714	20	0.00014956	3
146	INS	C	CTCTN	130714	1	7.87E-06	4
146	INS	C	CCCAGGCTCTG	130714	14	0.0001102	10
146	INS	C	CAGAT	130714	13	0.00010233	4
146	INS	C	CGNCN	130714	1	7.87E-06	4
146	INS	C	CTCAGGTGGGA	130714	8	6.30E-05	10
146	INS	C	CT	130714	1	7.87E-06	1
147	REF	C	C	133003	132501	0.99622464	0
147	SNV	C	A	133003	120	0.09%	0
147	SNV	C	G	133003	120	0.09%	0
147	SNV	C	T	133003	53	0.04%	0
147	DEL	CGCTGAGCCT	C	133003	17	0.00013098	-9
147	DEL	CG	C	133003	76	0.00057016	-1
147	INS	C	CAGN	133003	1	7.70E-06	3
147	INS	C	CTGCGANNTGCTNNG	133003	1	7.70E-06	14
147	INS	C	CG	133003	1	7.70E-06	1
147	INS	C	CTGGGGGACTCTGCCTGAGCCTGAGCCTGGGG	133003	14	0.00010787	31
147	INS	C	CN	133003	1	7.70E-06	1
147	INS	C	CCTCAGGCTCACCGATCTGAGCTCACCTCAGGCTCACCGA	133003	7	5.39E-05	39
147	INS	C	CTNA	133003	1	7.70E-06	3
147	INS	C	CCAGGACTCTGCGTCCCCAGGACTCTGCTGCGTCCCCAGG	133003	20	0.0001541	39
147	INS	C	CCAG	133003	57	0.00043147	3
147	INS	C	CTA	133003	1	7.70E-06	2
148	REF	G	G	133426	133124	0.99773461	0
148	SNV	G	A	133426	93	0.07%	0
148	SNV	G	C	133426	27	0.02%	0
148	SNV	G	T	133426	67	0.05%	0
148	DEL	GC	G	133426	19	0.00014541	-1
148	DEL	GCTGAGCCT	G	133426	1	7.65E-06	-8
148	DEL	GCT	G	133426	11	8.42E-05	-2
148	INS	G	GA	133426	17	0.00013011	1
148	INS	G	GTCCCAATGCACTTCGCAGACAGCTCAC	133426	4	3.06E-05	27
148	INS	G	GAGGACTCTGCGTCCCCAGGACTCTGCTGCGTCCCCAGGA	133426	1	7.65E-06	39
148	INS	G	GGACTCTGCCTGAGCCTGAGCCTGGGGA	133426	1	7.65E-06	27
148	INS	G	GAT	133426	59	0.00044389	2
148	INS	G	GTCTTNNN	133426	1	7.65E-06	7
149	REF	C	C	133711	133639	0.99945858	0
149	SNV	C	A	133711	0	0.00%	0
149	SNV	C	G	133711	40	0.03%	0
149	SNV	C	T	133711	13	0.01%	0
149	DEL	CTG	C	133711	15	0.0001128	-2
149	DEL	CTGAGCCTGGCG	C	133711	4	3.01E-05	-11
149	DEL	CT	C	133711	1	7.52E-06	-1
149	INS	C	CCCNAATGCACTNCGCAGACAGCTCACT	133711	1	7.52E-06	27
149	INS	C	CCCGCG	133711	1	7.52E-06	5
149	INS	C	CGATCTCG	133711	1	7.52E-06	7
150	REF	T	T	134480	134367	0.99916033	0
150	SNV	T	A	134480	40	0.03%	0
150	SNV	T	C	134480	13	0.01%	0
150	SNV	T	G	134480	13	0.01%	0
150	DEL	TG	T	134480	1	7.50E-06	-1
150	DEL	TGA	T	134480	23	0.00017243	-2
150	DEL	TGAGC	T	134480	13	9.75E-05	-4
150	INS	T	TC	134480	1	7.50E-06	1
150	INS	T	TCN	134480	1	7.50E-06	2
150	INS	T	TG	134480	1	7.50E-06	1
150	INS	T	TCCGGANN	134480	1	7.50E-06	7
151	REF	G	G	136200	136161	0.99971572	0
151	SNV	G	A	136200	0	0.00%	0
151	SNV	G	C	136200	27	0.02%	0
151	SNV	G	T	136200	0	0.00%	0
151	DEL	GA	G	136200	2	1.50E-05	-1
151	INS	G	GA	136200	1	7.48E-06	1
151	INS	G	GGANNAAAAAA	136200	1	7.48E-06	10
151	INS	G	GC	136200	1	7.48E-06	1
151	INS	G	GCGCCA	136200	11	8.23E-05	5
152	REF	A	A	136307	136200	0.99921151	0
152	SNV	A	C	136307	14	0.01%	0
152	SNV	A	G	136307	41	0.03%	0
152	SNV	A	T	136307	41	0.03%	0
152	DEL	AGCCTG	A	136307	13	9.67E-05	-5
152	INS	A	AGGCTGCGCCAG	136307	1	7.44E-06	11
152	INS	A	ACT	136307	1	7.44E-06	2
152	INS	A	AT	136307	2	1.49E-05	1
152	INS	A	AGGCT	136307	1	7.44E-06	4
153	REF	G	G	136921	136748	0.99873677	0
153	SNV	G	A	136921	27	0.02%	0
153	SNV	G	T	136921	0	0.00%	0
153	DEL	GCCTGGC	G	136921	19	0.00013954	-6
153	INS	G	GA	136921	77	0.00056552	1
153	INS	G	GNCA	136921	1	7.34E-06	3
153	INS	G	GCA	136921	1	7.34E-06	2
153	INS	G	GT	136921	45	0.0003305	1
153	INS	G	GCCATCCTCGTCCCGTCCTCCGCCGGCCCCTGCCCCGCGCCCAGGGATCCTCCAGCT	136921	1	7.34E-06	56
154	REF	C	C	137102	136968	0.99902391	0
154	SNV	C	A	137102	0	0.00%	0
154	SNV	C	G	137102	0	0.00%	0
154	SNV	C	T	137102	110	0.08%	0
154	DEL	CCTGGCGCAGATCGGTGAGTGCCCGCCGCAGCCTGGGCA	C	137102	21	0.00015412	-38
154	DEL	CCTGGCGCAGATCGGTGAGTGCCCGCCGCAGCCTGGGCAG	C	137102	1	7.34E-06	-39
155	REF	C	C	137292	137243	0.999642	0
155	SNV	C	G	137292	14	0.01%	0
155	SNV	C	T	137292	27	0.02%	0
155	DEL	CT	C	137292	10	7.31E-05	-1
155	INS	C	CN	137292	1	7.31E-06	1
156	REF	T	T	137483	137299	0.99866472	0
156	SNV	T	A	137483	124	0.09%	0
156	SNV	T	C	137483	41	0.03%	0
156	SNV	T	G	137483	14	0.01%	0
156	INS	T	TAA	137483	3	2.19E-05	2
156	INS	T	TC	137483	1	7.30E-06	1
156	INS	T	TCN	137483	2	1.46E-05	2
157	REF	G	G	137732	137684	0.99965025	0
157	SNV	G	A	137732	28	0.02%	0
157	SNV	G	C	137732	14	0.01%	0
157	SNV	G	T	137732	0	0.00%	0
157	INS	G	GGT	137732	1	7.29E-06	2
158	REF	G	G	137870	137776	0.99931609	0
158	SNV	G	A	137870	41	0.03%	0
158	SNV	G	C	137870	14	0.01%	0
158	SNV	G	T	137870	28	0.02%	0
158	DEL	GC	G	137870	14	0.00010186	-1
158	DEL	GCGCAGATC	G	137870	1	7.28E-06	-8
158	INS	G	GT	137870	4	2.91E-05	1
159	REF	C	C	138097	138045	0.99962233	0
159	SNV	C	A	138097	14	0.01%	0
159	SNV	C	G	138097	0	0.00%	0
159	SNV	C	T	138097	0	0.00%	0
159	DEL	CG	C	138097	32	0.00023241	-1
159	INS	C	CT	138097	2	1.45E-05	1
159	INS	C	CG	138097	1	7.26E-06	1
160	REF	G	G	138160	138008	0.9988972	0
160	SNV	G	A	138160	55	0.04%	0
160	SNV	G	C	138160	0	0.00%	0
160	SNV	G	T	138160	97	0.07%	0
160	INS	G	GAC	138160	1	7.26E-06	2
160	INS	G	GA	138160	1	7.26E-06	1
160	INS	G	GC	138160	1	7.26E-06	1
160	INS	G	GGC	138160	1	7.26E-06	2
160	INS	G	GT	138160	1	7.26E-06	1
161	REF	C	C	138253	138234	0.9998624	0
161	SNV	C	A	138253	14	0.01%	0
161	SNV	C	T	138253	14	0.01%	0
161	DEL	CAGA	C	138253	1	7.24E-06	-3
161	INS	C	CNNNNGNANGNCGNNNTNNGNNTGNAANAA	138253	1	7.24E-06	29
162	REF	A	A	138228	138139	0.99935552	0
162	SNV	A	C	138228	14	0.01%	0
162	SNV	A	G	138228	28	0.02%	0
162	DEL	AGATCGGTGAGTGCCCGCC	A	138228	19	0.00013759	-18
162	DEL	AGATCGGTGAGTGCCCGC	A	138228	19	0.00013759	-17
162	INS	A	AG	138228	3	2.17E-05	1
163	REF	G	G	138550	138522	0.99979743	0
163	SNV	G	C	138550	0	0.00%	0
163	DEL	GA	G	138550	1	7.23E-06	-1
163	DEL	GAT	G	138550	24	0.00017363	-2
163	INS	G	GC	138550	1	7.23E-06	1
163	INS	G	GCCC	138550	1	7.23E-06	3
164	REF	A	A	138650	138625	0.99981909	0
164	SNV	A	C	138650	0	0.00%	0
164	SNV	A	G	138650	14	0.01%	0
164	SNV	A	T	138650	0	0.00%	0
164	DEL	AT	A	138650	1	7.24E-06	-1
164	DEL	ATC	A	138650	1	7.24E-06	-2
164	INS	A	AC	138650	1	7.24E-06	1
164	INS	A	AN	138650	1	7.24E-06	1
165	REF	T	T	138670	138648	0.99984116	0
165	SNV	T	A	138670	1	7.22E-06	0
165	SNV	T	C	138670	13	9.39E-05	0
165	SNV	T	G	138670	1	7.22E-06	0
165	DEL	TC	T	138670	1	7.22E-06	-1
165	INS	T	TGG	138670	1	7.22E-06	2
165	INS	T	TTC	138670	1	7.22E-06	2
165	INS	T	TGA	138670	4	2.89E-05	2
166	REF	C	C	138961	138920	0.99970421	0
166	SNV	C	A	138961	31	0.00022365	0
166	SNV	C	G	138961	2	1.44E-05	0
166	INS	C	CA	138961	2	1.44E-05	1
166	INS	C	CCACCCCAGAAACCCCAGACCAGTGGAGCCACTGACTTGCAATTTCAGCCCAGTATCGTTATTGACACCAGACTCCAATGCGT	138961	1	7.21E-06	82
166	INS	C	CCG	138961	1	7.21E-06	2
166	INS	C	CT	138961	4	2.89E-05	1
167	REF	G	G	139059	139055	0.99997115	0
167	SNV	G	A	139059	2	1.44E-05	0
167	SNV	G	T	139059	1	7.21E-06	0
167	INS	G	GA	139059	1	7.21E-06	1
168	REF	G	G	139059	139050	0.99993518	0
168	SNV	G	A	139059	1	7.20E-06	0
168	SNV	G	C	139059	2	1.44E-05	0
168	SNV	G	T	139059	3	2.16E-05	0
168	INS	G	GC	139059	1	7.20E-06	1
168	INS	G	GACTC	139059	1	7.20E-06	4
168	INS	G	GT	139059	1	7.20E-06	1
169	REF	T	T	139059	139054	0.99996401	0
169	SNV	T	C	139059	4	2.88E-05	0
169	INS	T	TC	139059	1	7.20E-06	1
170	REF	G	G	139311	139302	0.99993522	0
170	SNV	G	C	139311	1	7.20E-06	0
170	SNV	G	T	139311	1	7.20E-06	0
170	DEL	GA	G	139311	1	7.20E-06	-1
170	INS	G	GA	139311	1	7.20E-06	1
170	INS	G	GC	139311	5	3.60E-05	1
171	REF	A	A	139311	139306	0.99996401	0
171	SNV	A	G	139311	3	2.16E-05	0
171	SNV	A	T	139311	1	7.20E-06	0
171	DEL	AG	A	139311	1	7.20E-06	-1
172	REF	G	G	139311	139306	0.99996402	0
172	SNV	G	A	139311	1	7.20E-06	0
172	SNV	G	C	139311	1	7.20E-06	0
172	SNV	G	T	139311	1	7.20E-06	0
172	INS	G	GC	139311	1	7.20E-06	1
172	INS	G	GTTGTACCACTTGC	139311	1	7.20E-06	13
173	REF	T	T	139324	139292	0.99976973	0
173	SNV	T	C	139324	1	7.20E-06	0
173	SNV	T	G	139324	1	7.20E-06	0
173	DEL	TGC	T	139324	1	7.20E-06	-2
173	DEL	TG	T	139324	11	7.92E-05	-1
173	INS	T	TGCCCGCCGCAGCCTG	139324	15	0.00010794	15
173	INS	T	TC	139324	1	7.20E-06	1
173	INS	T	TGCNNNNCGNNGNNTG	139324	2	1.44E-05	15
174	REF	G	G	139434	139428	0.99995684	0
174	SNV	G	A	139434	1	7.19E-06	0
174	SNV	G	C	139434	2	1.44E-05	0
174	SNV	G	T	139434	1	7.19E-06	0
174	DEL	GC	G	139434	1	7.19E-06	-1
174	INS	G	GCT	139434	1	7.19E-06	2
175	REF	C	C	139431	139410	0.99984895	0
175	SNV	C	A	139431	7	5.04E-05	0
175	SNV	C	G	139431	2	1.44E-05	0
175	SNV	C	T	139431	12	8.63E-05	0
176	REF	C	C	139431	139428	0.99997842	0
176	SNV	C	A	139431	1	7.19E-06	0
176	SNV	C	T	139431	1	7.19E-06	0
176	INS	C	CAG	139431	1	7.19E-06	2
177	REF	C	C	139448	139433	0.99989216	0
177	SNV	C	A	139448	10	7.19E-05	0
177	SNV	C	T	139448	2	1.44E-05	0
177	INS	C	CA	139448	2	1.44E-05	1
177	INS	C	CAG	139448	1	7.19E-06	2
178	REF	G	G	139448	139392	0.99959753	0
178	SNV	G	A	139448	6	4.31E-05	0
178	SNV	G	C	139448	50	0.00035935	0
179	REF	C	C	139448	139425	0.99983472	0
179	SNV	C	G	139448	1	7.19E-06	0
179	SNV	C	T	139448	22	0.00015809	0
180	REF	C	C	139457	139421	0.99974141	0
180	SNV	C	A	139457	5	3.59E-05	0
180	SNV	C	T	139457	29	0.00020831	0
180	INS	C	CTT	139457	1	7.18E-06	2
180	INS	C	CCG	139457	1	7.18E-06	2
181	REF	G	G	139492	139471	0.99984923	0
181	SNV	G	A	139492	13	9.33E-05	0
181	INS	G	GA	139492	4	2.87E-05	1
181	INS	G	GC	139492	2	1.44E-05	1
181	INS	G	GT	139492	1	7.18E-06	1
181	INS	G	GTNC	139492	1	7.18E-06	3
182	REF	C	C	139492	139483	0.99993539	0
182	SNV	C	A	139492	1	7.18E-06	0
182	SNV	C	T	139492	6	4.31E-05	0
182	DEL	CAG	C	139492	1	7.18E-06	-2
182	INS	C	CN	139492	1	7.18E-06	1
183	REF	A	A	139492	139472	0.99985642	0
183	SNV	A	C	139492	3	2.15E-05	0
183	SNV	A	G	139492	1	7.18E-06	0
183	SNV	A	T	139492	14	0.0001005	0
183	INS	A	AATTT	139492	1	7.18E-06	4
183	INS	A	ANGTTCAC	139492	1	7.18E-06	7
184	REF	G	G	139517	139503	0.99989958	0
184	SNV	G	A	139517	10	7.17E-05	0
184	SNV	G	C	139517	1	7.17E-06	0
184	DEL	GC	G	139517	1	7.17E-06	-1
184	INS	G	GAT	139517	1	7.17E-06	2
184	INS	G	GNGC	139517	1	7.17E-06	3
185	REF	C	C	139517	139504	0.99990674	0
185	SNV	C	A	139517	12	8.61E-05	0
185	INS	C	CA	139517	1	7.17E-06	1
186	REF	C	C	139517	139513	0.99997131	0
186	SNV	C	A	139517	2	1.43E-05	0
186	SNV	C	T	139517	2	1.43E-05	0
187	REF	T	T	139517	139494	0.99983502	0
187	SNV	T	C	139517	4	2.87E-05	0
187	SNV	T	G	139517	16	0.00011477	0
187	INS	T	TA	139517	2	1.44E-05	1
187	INS	T	TC	139517	1	7.17E-06	1
188	REF	G	G	139548	139544	0.99997131	0
188	SNV	G	T	139548	1	7.17E-06	0
188	INS	G	GAAAAAAAAAANAN	139548	1	7.17E-06	13
188	INS	G	GCA	139548	2	1.43E-05	2
189	REF	G	G	139548	139514	0.99975622	0
189	SNV	G	A	139548	13	9.32E-05	0
189	SNV	G	C	139548	16	0.00011472	0
189	INS	G	GAGT	139548	4	2.87E-05	3
189	INS	G	GT	139548	1	7.17E-06	1
190	REF	G	G	139548	139535	0.9999068	0
190	SNV	G	A	139548	3	2.15E-05	0
190	SNV	G	C	139548	7	5.02E-05	0
190	SNV	G	T	139548	1	7.17E-06	0
190	INS	G	GT	139548	1	7.17E-06	1
190	INS	G	GNN	139548	1	7.17E-06	2
191	REF	C	C	139570	139544	0.99981366	0
191	SNV	C	A	139570	5	3.58E-05	0
191	SNV	C	G	139570	16	0.00011467	0
191	SNV	C	T	139570	4	2.87E-05	0
191	INS	C	CT	139570	1	7.17E-06	1
192	REF	A	A	139570	139568	0.99998567	0
192	INS	A	AC	139570	1	7.17E-06	1
192	INS	A	AN	139570	1	7.17E-06	1
193	REF	G	G	139541	139483	0.99958439	0
193	SNV	G	A	139541	23	0.00016481	0
193	SNV	G	C	139541	7	5.02E-05	0
193	DEL	GCA	G	139541	20	0.00014331	-2
193	INS	G	GA	139541	6	4.30E-05	1
193	INS	G	GN	139541	2	1.43E-05	1
194	REF	C	C	139572	139562	0.99992833	0
194	SNV	C	T	139572	1	7.17E-06	0
194	DEL	CAAGATGGGTGCGGGGTGCTCAGCGCGGACCCGG	C	139572	7	5.02E-05	-33
194	INS	C	CG	139572	2	1.43E-05	1
195	REF	A	A	139572	139559	0.99990682	0
195	SNV	A	C	139572	3	2.15E-05	0
195	SNV	A	G	139572	8	5.73E-05	0
195	INS	A	AC	139572	1	7.17E-06	1
195	INS	A	AG	139572	1	7.17E-06	1
196	REF	A	A	139561	139553	0.99994266	0
196	SNV	A	C	139561	2	1.43E-05	0
196	SNV	A	G	139561	5	3.58E-05	0
196	INS	A	ACN	139561	1	7.17E-06	2
197	REF	G	G	139561	139558	0.9999785	0
197	SNV	G	A	139561	1	7.17E-06	0
197	SNV	G	C	139561	1	7.17E-06	0
197	INS	G	GC	139561	1	7.17E-06	1
198	REF	A	A	139513	139485	0.99979928	0
198	SNV	A	C	139513	5	3.58E-05	0
198	SNV	A	T	139513	23	0.00016487	0
199	REF	T	T	139513	139446	0.99951981	0
199	SNV	T	A	139513	1	7.17E-06	0
199	SNV	T	C	139513	12	8.60E-05	0
199	SNV	T	G	139513	3	2.15E-05	0
199	DEL	TGGGTGC	T	139513	21	0.00015051	-6
199	DEL	TG	T	139513	8	5.73E-05	-1
199	DEL	TGGGTGCG	T	139513	20	0.00014334	-7
199	INS	T	TC	139513	1	7.17E-06	1
199	INS	T	TG	139513	1	7.17E-06	1
200	REF	G	G	139536	139533	0.99997849	0
200	SNV	G	T	139536	2	1.43E-05	0
200	INS	G	GGA	139536	1	7.17E-06	2
201	REF	G	G	139552	139535	0.99987814	0
201	SNV	G	T	139552	9	6.45E-05	0
201	INS	G	GA	139552	7	5.02E-05	1
201	INS	G	GN	139552	1	7.17E-06	1
202	REF	G	G	139552	139547	0.99996416	0
202	SNV	G	A	139552	4	2.87E-05	0
202	DEL	GT	G	139552	1	7.17E-06	-1
203	REF	T	T	139553	139548	0.99996416	0
203	SNV	T	C	139553	2	1.43E-05	0
203	SNV	T	G	139553	3	2.15E-05	0
204	REF	G	G	139553	139546	0.99994983	0
204	SNV	G	A	139553	1	7.17E-06	0
204	SNV	G	C	139553	1	7.17E-06	0
204	SNV	G	T	139553	3	2.15E-05	0
204	INS	G	GNNGNTTNATTCTTCCACCCTCNNANCCTNGTNNCTTGNNNTNNTTTA	139553	1	7.17E-06	47
204	INS	G	GAT	139553	1	7.17E-06	2
205	REF	C	C	139628	139614	0.99989966	0
205	SNV	C	T	139628	4	2.87E-05	0
205	DEL	CG	C	139628	3	2.15E-05	-1
205	INS	C	CA	139628	2	1.43E-05	1
205	INS	C	CT	139628	4	2.87E-05	1
205	INS	C	CG	139628	1	7.17E-06	1
206	REF	G	G	139628	139602	0.9998137	0
206	SNV	G	A	139628	1	7.17E-06	0
206	SNV	G	C	139628	2	1.43E-05	0
206	SNV	G	T	139628	23	0.0001648	0
207	REF	G	G	139628	139601	0.99980659	0
207	SNV	G	A	139628	2	1.43E-05	0
207	SNV	G	T	139628	25	0.00017908	0
208	REF	G	G	139710	139707	0.99997851	0
208	SNV	G	A	139710	2	1.43E-05	0
208	SNV	G	T	139710	1	7.16E-06	0
209	REF	G	G	139710	139709	0.99999284	0
209	SNV	G	A	139710	1	7.16E-06	0
210	REF	T	T	139710	139705	0.99996418	0
210	SNV	T	G	139710	4	2.87E-05	0
210	DEL	TG	T	139710	1	7.16E-06	-1
211	REF	G	G	139710	139695	0.99989258	0
211	SNV	G	A	139710	1	7.16E-06	0
211	SNV	G	C	139710	1	7.16E-06	0
211	SNV	G	T	139710	1	7.16E-06	0
211	DEL	GCTCAGCGCGGACC	G	139710	11	7.88E-05	-13
211	INS	G	GN	139710	1	7.16E-06	1
212	REF	C	C	139710	139707	0.99997852	0
212	SNV	C	T	139710	2	1.43E-05	0
212	INS	C	CAGGACCTCCA	139710	1	7.16E-06	10
213	REF	T	T	139710	139692	0.99987106	0
213	SNV	T	C	139710	15	0.00010745	0
213	SNV	T	G	139710	1	7.16E-06	0
213	INS	T	TC	139710	1	7.16E-06	1
213	INS	T	TG	139710	1	7.16E-06	1
214	REF	C	C	139710	139708	0.99998568	0
214	SNV	C	T	139710	1	7.16E-06	0
214	INS	C	CT	139710	1	7.16E-06	1
215	REF	A	A	139710	139582	0.99908348	0
215	SNV	A	G	139710	4	2.86E-05	0
215	SNV	A	T	139710	124	0.00088788	0
216	REF	G	G	139710	139700	0.9999284	0
216	SNV	G	T	139710	10	7.16E-05	0
217	REF	C	C	139710	139703	0.99994987	0
217	SNV	C	G	139710	1	7.16E-06	0
217	SNV	C	T	139710	3	2.15E-05	0
217	INS	C	CT	139710	3	2.15E-05	1
218	REF	G	G	139710	139708	0.99998568	0
218	INS	G	GA	139710	1	7.16E-06	1
218	INS	G	GC	139710	1	7.16E-06	1
219	REF	C	C	139710	139670	0.99971357	0
219	SNV	C	G	139710	2	1.43E-05	0
219	SNV	C	T	139710	3	2.15E-05	0
219	DEL	CG	C	139710	1	7.16E-06	-1
219	INS	C	CTG	139710	1	7.16E-06	2
219	INS	C	CT	139710	31	0.00022199	1
219	INS	C	CG	139710	1	7.16E-06	1
219	INS	C	CN	139710	1	7.16E-06	1
220	REF	G	G	139710	139706	0.99997136	0
220	SNV	G	A	139710	2	1.43E-05	0
220	SNV	G	T	139710	2	1.43E-05	0
221	REF	G	G	139710	139701	0.99993556	0
221	SNV	G	A	139710	1	7.16E-06	0
221	SNV	G	T	139710	7	5.01E-05	0
221	INS	G	GT	139710	1	7.16E-06	1
222	REF	A	A	139710	139704	0.99995704	0
222	SNV	A	C	139710	4	2.86E-05	0
222	SNV	A	G	139710	2	1.43E-05	0
223	REF	C	C	139710	139708	0.99998568	0
223	SNV	C	A	139710	1	7.16E-06	0
223	INS	C	CT	139710	1	7.16E-06	1
224	REF	C	C	139838	139836	0.99998568	0
224	SNV	C	A	139838	1	7.16E-06	0
224	INS	C	CN	139838	1	7.16E-06	1
225	REF	C	C	139838	139836	0.99998568	0
225	SNV	C	A	139838	1	7.16E-06	0
225	SNV	C	T	139838	1	7.16E-06	0
226	REF	G	G	139838	139833	0.99996421	0
226	SNV	G	A	139838	4	2.86E-05	0
226	SNV	G	C	139838	1	7.16E-06	0
227	REF	G	G	139838	139827	0.9999213	0
227	SNV	G	A	139838	5	3.58E-05	0
227	SNV	G	T	139838	1	7.15E-06	0
227	INS	G	GA	139838	4	2.86E-05	1
227	INS	G	GC	139838	1	7.15E-06	1
228	REF	C	C	139843	139835	0.99994279	0
228	SNV	C	T	139843	5	3.58E-05	0
228	DEL	CG	C	139843	2	1.43E-05	-1
228	INS	C	CNG	139843	1	7.15E-06	2
229	REF	G	G	139843	139838	0.99996424	0
229	SNV	G	A	139843	2	1.43E-05	0
229	SNV	G	C	139843	1	7.15E-06	0
229	SNV	G	T	139843	1	7.15E-06	0
229	INS	G	GAN	139843	1	7.15E-06	2
230	REF	G	G	139843	139837	0.99995708	0
230	SNV	G	A	139843	3	2.15E-05	0
230	SNV	G	C	139843	2	1.43E-05	0
230	INS	G	GNA	139843	1	7.15E-06	2
231	REF	C	C	139843	139841	0.9999857	0
231	SNV	C	T	139843	2	1.43E-05	0
232	REF	A	A	139843	139824	0.99986408	0
232	SNV	A	C	139843	10	7.15E-05	0
232	SNV	A	G	139843	6	4.29E-05	0
232	SNV	A	T	139843	1	7.15E-06	0
232	INS	A	AT	139843	1	7.15E-06	1
232	INS	A	AN	139843	1	7.15E-06	1
233	REF	G	G	139822	139812	0.99992848	0
233	SNV	G	C	139822	3	2.15E-05	0
233	SNV	G	T	139822	1	7.15E-06	0
233	DEL	GC	G	139822	3	2.15E-05	-1
233	INS	G	GC	139822	1	7.15E-06	1
233	INS	G	GCCN	139822	1	7.15E-06	3
233	INS	G	GT	139822	1	7.15E-06	1
234	REF	C	C	139822	139800	0.99984262	0
234	SNV	C	G	139822	2	1.43E-05	0
234	SNV	C	T	139822	18	0.00012876	0
234	INS	C	CT	139822	1	7.15E-06	1
234	INS	C	CG	139822	1	7.15E-06	1
235	REF	C	C	139822	139821	0.99999285	0
235	INS	C	CCG	139822	1	7.15E-06	2
236	REF	C	C	139822	139804	0.99987127	0
236	SNV	C	A	139822	1	7.15E-06	0
236	SNV	C	G	139822	1	7.15E-06	0
236	SNV	C	T	139822	15	0.00010727	0
236	INS	C	CT	139822	1	7.15E-06	1
237	REF	C	C	139827	139824	0.99997854	0
237	SNV	C	A	139827	1	7.15E-06	0
237	SNV	C	G	139827	1	7.15E-06	0
237	SNV	C	T	139827	1	7.15E-06	0
238	REF	T	T	139827	139757	0.99949893	0
238	SNV	T	C	139827	66	0.00047243	0
238	SNV	T	G	139827	1	7.16E-06	0
238	INS	T	TC	139827	2	1.43E-05	1
238	INS	T	TGA	139827	1	7.16E-06	2
239	REF	C	C	139830	139828	0.9999857	0
239	SNV	C	T	139830	1	7.15E-06	0
239	INS	C	CG	139830	1	7.15E-06	1
240	REF	C	C	139830	139823	0.99994993	0
240	SNV	C	A	139830	3	2.15E-05	0
240	DEL	CG	C	139830	1	7.15E-06	-1
240	INS	C	CA	139830	3	2.15E-05	1
241	REF	G	G	139830	139825	0.99996424	0
241	SNV	G	C	139830	4	2.86E-05	0
241	INS	G	GN	139830	1	7.15E-06	1
242	REF	G	G	139830	139810	0.99985694	0
242	SNV	G	A	139830	15	0.00010729	0
242	SNV	G	C	139830	5	3.58E-05	0
243	REF	C	C	139830	139825	0.99996424	0
243	SNV	C	T	139830	5	3.58E-05	0
244	REF	T	T	139851	139824	0.99980677	0
244	SNV	T	C	139851	21	0.00015029	0
244	SNV	T	G	139851	5	3.58E-05	0
244	INS	T	TG	139851	1	7.16E-06	1
245	REF	G	G	139851	139849	0.99998569	0
245	SNV	G	C	139851	1	7.15E-06	0
245	SNV	G	T	139851	1	7.15E-06	0
246	REF	A	A	139851	139828	0.9998354	0
246	SNV	A	C	139851	9	6.44E-05	0
246	SNV	A	G	139851	9	6.44E-05	0
246	DEL	AG	A	139851	1	7.16E-06	-1
246	INS	A	AGT	139851	1	7.16E-06	2
246	INS	A	AG	139851	2	1.43E-05	1
246	INS	A	AN	139851	1	7.16E-06	1
247	REF	G	G	139851	139845	0.99995708	0
247	SNV	G	C	139851	2	1.43E-05	0
247	SNV	G	T	139851	4	2.86E-05	0
248	REF	T	T	139851	139843	0.99994277	0
248	SNV	T	C	139851	2	1.43E-05	0
248	SNV	T	G	139851	4	2.86E-05	0
248	INS	T	TC	139851	1	7.15E-06	1
248	INS	T	TG	139851	1	7.15E-06	1
249	REF	C	C	139734	139723	0.99992132	0
249	SNV	C	T	139734	6	4.29E-05	0
249	DEL	CG	C	139734	2	1.43E-05	-1
249	INS	C	CT	139734	2	1.43E-05	1
249	INS	C	CG	139734	1	7.15E-06	1
250	REF	G	G	139734	139733	0.99999285	0
250	SNV	G	T	139734	1	7.15E-06	0
251	REF	G	G	139734	139703	0.99977827	0
251	SNV	G	A	139734	3	2.15E-05	0
251	SNV	G	C	139734	1	7.15E-06	0
251	SNV	G	T	139734	3	2.15E-05	0
251	DEL	GC	G	139734	23	0.00016451	-1
251	INS	G	GC	139734	1	7.15E-06	1
252	REF	C	C	139813	139800	0.99990699	0
252	SNV	C	G	139813	3	2.15E-05	0
252	SNV	C	T	139813	10	7.16E-05	0
253	REF	C	C	139813	139809	0.99997138	0
253	SNV	C	A	139813	1	7.15E-06	0
253	SNV	C	T	139813	3	2.15E-05	0
254	REF	C	C	139809	139805	0.99997139	0
254	SNV	C	A	139809	2	1.43E-05	0
254	SNV	C	T	139809	2	1.43E-05	0
255	REF	T	T	139809	139744	0.99953466	0
255	SNV	T	C	139809	15	0.00010739	0
255	SNV	T	G	139809	31	0.00022193	0
255	DEL	TG	T	139809	3	2.15E-05	-1
255	INS	T	TG	139809	15	0.00010739	1
255	INS	T	TN	139809	1	7.16E-06	1
256	REF	G	G	139731	139720	0.99992131	0
256	SNV	G	T	139731	11	7.87E-05	0
257	REF	G	G	139731	139727	0.99997138	0
257	SNV	G	A	139731	1	7.15E-06	0
257	SNV	G	T	139731	3	2.15E-05	0
258	REF	G	G	139731	139728	0.99997853	0
258	SNV	G	C	139731	1	7.16E-06	0
258	SNV	G	T	139731	2	1.43E-05	0
259	REF	G	G	139731	139721	0.99992844	0
259	SNV	G	T	139731	10	7.16E-05	0
260	REF	G	G	139731	139723	0.99994273	0
260	SNV	G	A	139731	2	1.43E-05	0
260	SNV	G	C	139731	2	1.43E-05	0
260	SNV	G	T	139731	2	1.43E-05	0
260	DEL	GA	G	139731	1	7.16E-06	-1
260	INS	G	GN	139731	1	7.16E-06	1
261	REF	A	A	139577	139469	0.9992254	0
261	SNV	A	C	139577	16	0.00011476	0
261	SNV	A	G	139577	89	0.00063833	0
261	SNV	A	T	139577	1	7.17E-06	0
261	DEL	AC	A	139577	1	7.17E-06	-1
261	INS	A	AN	139577	1	7.17E-06	1
262	REF	C	C	139577	139574	0.99997853	0
262	SNV	C	G	139577	1	7.16E-06	0
262	SNV	C	T	139577	2	1.43E-05	0
263	REF	T	T	139504	139459	0.99967769	0
263	SNV	T	C	139504	7	5.01E-05	0
263	SNV	T	G	139504	28	0.00020055	0
263	INS	T	TG	139504	10	7.16E-05	1
264	REF	G	G	139504	139499	0.99996421	0
264	SNV	G	T	139504	4	2.86E-05	0
264	INS	G	GT	139504	1	7.16E-06	1
265	REF	G	G	139504	139490	0.9998998	0
265	SNV	G	A	139504	1	7.16E-06	0
265	SNV	G	T	139504	8	5.73E-05	0
265	DEL	GA	G	139504	4	2.86E-05	-1
265	INS	G	GCA	139504	1	7.16E-06	2
266	REF	A	A	139504	139041	0.9966815	0
266	SNV	A	C	139504	10	7.21E-05	0
266	SNV	A	G	139504	446	0.00319586	0
266	SNV	A	T	139504	3	2.16E-05	0
266	INS	A	AG	139504	4	2.89E-05	1
267	REF	G	G	139504	139492	0.99991403	0
267	SNV	G	A	139504	1	7.16E-06	0
267	SNV	G	C	139504	1	7.16E-06	0
267	SNV	G	T	139504	9	6.45E-05	0
267	INS	G	GN	139504	1	7.16E-06	1
268	REF	T	T	139405	139278	0.99908732	0
268	SNV	T	C	139405	40	0.00028746	0
268	SNV	T	G	139405	66	0.0004743	0
268	DEL	TC	T	139405	1	7.19E-06	-1
268	INS	T	TC	139405	13	9.34E-05	1
268	INS	T	TG	139405	3	2.16E-05	1
268	INS	T	TN	139405	4	2.88E-05	1
269	REF	C	C	139405	139400	0.99996415	0
269	SNV	C	A	139405	2	1.43E-05	0
269	SNV	C	T	139405	3	2.15E-05	0
270	REF	A	A	139345	139323	0.99984216	0
270	SNV	A	C	139345	16	0.0001148	0
270	SNV	A	G	139345	6	4.31E-05	0
271	REF	A	A	139125	139108	0.99987798	0
271	SNV	A	C	139125	3	2.15E-05	0
271	SNV	A	G	139125	11	7.90E-05	0
271	INS	A	AC	139125	1	7.18E-06	1
271	INS	A	AG	139125	1	7.18E-06	1
271	INS	A	AN	139125	1	7.18E-06	1
272	REF	G	G	138984	138981	0.99997846	0
272	SNV	G	T	138984	2	1.44E-05	0
272	INS	G	GN	138984	1	7.18E-06	1
273	REF	T	T	138984	138939	0.99967608	0
273	SNV	T	C	138984	5	3.60E-05	0
273	SNV	T	G	138984	39	0.00028073	0
273	INS	T	TG	138984	1	7.20E-06	1
274	REF	G	G	138576	138574	0.9999856	0
274	SNV	G	T	138576	2	1.44E-05	0
275	REF	A	A	137302	137246	0.99959576	0
275	SNV	A	C	137302	4	2.89E-05	0
275	SNV	A	G	137302	50	0.00036093	0
275	SNV	A	T	137302	2	1.44E-05	0
276	REF	G	G	102002	101997	0.99994947	0
276	SNV	G	C	102002	2	2.17E-05	0
276	SNV	G	T	102002	1	7.22E-06	0
276	INS	G	GC	102002	1	7.22E-06	1
276	INS	G	GT	102002	1	7.22E-06	1
276	INS	G	GN	102002	1	7.22E-06	1
277	REF	C	C	26048	26046	0.99994171	0
277	SNV	C	G	26048	1	3.64E-05	0
277	SNV	C	T	26048	0	1.46E-05	0
277	INS	C	CG	26048	0	7.29E-06	1
278	REF	T	T	23975	23971	0.99984279	0
278	SNV	T	A	23975	0	9.83E-06	0
278	SNV	T	C	23975	0	1.97E-05	0
278	SNV	T	G	23975	3	0.00010808	0
278	INS	T	TN	23975	0	1.97E-05	1
279	REF	G	G	23046	23043	0.99988451	0
279	SNV	G	T	23046	1	3.85E-05	0
279	DEL	GT	G	23046	2	7.70E-05	-1
280	REF	T	T	23046	23036	0.99957711	0
280	SNV	T	G	23046	10	0.00042289	0
281	REF	C	C	22552	22547	0.9997813	0
281	SNV	C	G	22552	4	0.00017496	0
281	INS	C	CG	22552	1	4.37E-05	1
282	REF	T	T	19859	19855	0.9997749	0
282	SNV	T	A	19859	1	4.50E-05	0
282	SNV	T	G	19859	3	0.00013506	0
282	INS	T	TN	19859	1	4.50E-05	1
283	REF	G	G	19105	19102	0.99981845	0
283	SNV	G	A	19105	3	0.00013617	0
283	DEL	GC	G	19105	1	4.54E-05	-1
284	REF	C	C	12002	12000	0.9997972	0
284	SNV	C	G	12002	2	0.0001521	0
284	SNV	C	T	12002	1	5.07E-05	0
285	REF	G	G	10773	10773	1	0
286	REF	A	A	10270	10267	0.99974658	0
286	SNV	A	G	10270	3	0.00025342	0
287	REF	A	A	9252	9248	0.99953144	0
287	SNV	A	C	9252	3	0.00028114	0
287	SNV	A	G	9252	2	0.00018742	0
288	REF	G	G	9049	9047	0.99980438	0
288	INS	G	GC	9049	1	9.78E-05	1
288	INS	G	GAC	9049	1	9.78E-05	2
289	REF	T	T	8787	8781	0.99934304	0
289	SNV	T	G	8787	5	0.00054747	0
289	DEL	TG	T	8787	1	0.00010949	-1
290	REF	G	G	7736	7734	0.99977815	0
290	SNV	G	A	7736	1	0.00011093	0
290	SNV	G	T	7736	1	0.00011093	0
291	REF	C	C	7460	7460	1	0
292	REF	A	A	5701	5700	0.99973924	0
292	SNV	A	G	5701	1	0.00013038	0
292	SNV	A	T	5701	1	0.00013038	0
293	REF	T	T	5473	5472	0.99973042	0
293	SNV	T	C	5473	1	0.00013479	0
293	SNV	T	G	5473	1	0.00013479	0
294	REF	T	T	5236	5234	0.99964695	0
294	SNV	T	G	5236	2	0.00035305	0
295	REF	G	G	5135	5133	0.99963127	0
295	SNV	G	T	5135	1	0.00018437	0
295	INS	G	GC	5135	1	0.00018437	1
296	REF	G	G	4639	4638	0.99980828	0
296	SNV	G	T	4639	1	0.00019172	0
297	REF	G	G	4416	4414	0.99960823	0
297	SNV	G	C	4416	2	0.00039177	0
298	REF	C	C	4269	4267	0.99956455	0
298	SNV	C	A	4269	1	0.00021772	0
298	SNV	C	G	4269	1	0.00021772	0
299	REF	T	T	4096	4087	0.99768946	0
299	SNV	T	C	4096	8	0.00184843	0
299	SNV	T	G	4096	2	0.00046211	0
300	REF	C	C	3985	3984	0.99976426	0
300	SNV	C	G	3985	1	0.00023574	0
301	REF	C	C	3729	3727	0.9995092	0
301	SNV	C	T	3729	1	0.0002454	0
301	DEL	CG	C	3729	1	0.0002454	-1
302	REF	G	G	3512	3512	1	0
303	REF	G	G	3220	3220	1	0
304	REF	A	A	3065	3061	0.9988436	0
304	SNV	A	G	3065	1	0.0002891	0
304	SNV	A	T	3065	1	0.0002891	0
304	INS	A	AT	3065	1	0.0002891	1
304	INS	A	AN	3065	1	0.0002891	1
305	REF	A	A	2504	2502	0.99937127	0
305	SNV	A	C	2504	1	0.00031437	0
305	SNV	A	G	2504	1	0.00031437	0
306	REF	A	A	2482	2481	0.9996717	0
306	SNV	A	T	2482	1	0.0003283	0
307	REF	G	G	2482	2482	1	0
308	REF	C	C	2353	2347	0.99757085	0
308	SNV	C	T	2353	3	0.00121457	0
308	DEL	CA	C	2353	1	0.00040486	-1
308	INS	C	CA	2353	2	0.00080972	1
309	REF	A	A	2266	2261	0.99790444	0
309	DEL	AGG	A	2266	1	0.00041911	-2
309	DEL	AG	A	2266	4	0.00167645	-1
310	REF	G	G	2250	2250	1	0
311	REF	G	G	2209	2209	1	0
312	REF	G	G	2185	2183	0.99910714	0
312	SNV	G	C	2185	1	0.00044643	0
312	DEL	GC	G	2185	1	0.00044643	-1
313	REF	C	C	2090	2090	1	0
314	REF	T	T	2064	2062	0.99906803	0
314	SNV	T	G	2064	2	0.00093197	0
315	REF	G	G	2024	2024	1	0
316	REF	G	G	1984	1984	1	0
317	REF	G	G	1934	1934	1	0
318	REF	A	A	1904	1902	0.9989696	0
318	SNV	A	G	1904	2	0.0010304	0
319	REF	T	T	1866	1866	1	0
320	REF	T	T	1800	1800	1	0
321	REF	T	T	1791	1791	1	0
322	REF	G	G	1720	1720	1	0
323	REF	C	C	1599	1599	1	0
