# Supplementary material for: Pathways and signatures of mutagenesis at targeted DNA nicks
Source: PLoS Genet. 2021 Apr 15;17(4):e1009329. doi: 10.1371/journal.pgen.1009329 (PMC8078790; doi:10.1371/journal.pgen.1009329)
Supplement: S1 Data — (ZIP) [file pgen.1009329.s008.zip › DSB_siPOLQ.vcf]

POS	ID	Reference	Alternate allele	Read Depth	Alternate allele observation count	Allele Frequency	Indel Size
1	REF	T	T	6	6	1	0
2	REF	T	T	7	7	1	0
3	REF	C	C	7	7	1	0
4	REF	G	G	7	7	1	0
5	REF	G	G	9	9	1	0
6	REF	T	T	12	12	1	0
7	REF	C	C	13	13	1	0
8	REF	C	C	17	17	1	0
9	REF	G	G	162	162	1	0
10	REF	C	C	117415	117415	1	0
11	REF	C	C	119357	119356	1	0
12	REF	A	A	119509	119508	1	0
13	REF	T	T	119684	119684	1	0
14	REF	C	C	119806	119804	0.99998331	0
14	SNV	C	T	119806	2	1.67E-05	0
15	REF	C	C	119851	119850	0.99999166	0
15	SNV	C	A	119851	1	8.34E-06	0
16	REF	T	T	119870	119847	0.99981647	0
16	SNV	T	C	119870	22	0.00018353	0
17	REF	C	C	119878	119877	0.99999166	0
17	SNV	C	T	119878	1	8.34E-06	0
18	REF	G	G	119887	119834	0.99956625	0
18	SNV	G	A	119887	16	0.00013346	0
18	SNV	G	T	119887	36	0.00030029	0
19	REF	T	T	119892	119888	0.99997498	0
19	SNV	T	C	119892	3	2.50E-05	0
20	REF	C	C	119898	119894	0.99996664	0
20	SNV	C	A	119898	4	3.34E-05	0
21	REF	C	C	119904	119902	0.99999166	0
21	SNV	C	A	119904	1	8.34E-06	0
22	REF	C	C	119908	119899	0.99992494	0
22	SNV	C	A	119908	4	3.34E-05	0
22	SNV	C	T	119908	5	4.17E-05	0
23	REF	G	G	119912	119906	0.99994996	0
23	SNV	G	A	119912	6	5.00E-05	0
24	REF	T	T	119915	119915	1	0
25	REF	C	C	119917	119917	1	0
26	REF	C	C	119919	119916	0.99998332	0
26	SNV	C	A	119919	2	1.67E-05	0
27	REF	T	T	119920	119918	0.99999166	0
27	SNV	T	C	119920	1	8.34E-06	0
28	REF	C	C	119920	119920	1	0
29	REF	C	C	119921	119920	0.99999166	0
29	SNV	C	T	119921	1	8.34E-06	0
30	REF	G	G	119921	119916	0.99996664	0
30	SNV	G	A	119921	4	3.34E-05	0
31	REF	C	C	119921	119919	0.99998332	0
31	SNV	C	T	119921	2	1.67E-05	0
32	REF	C	C	119921	119914	0.99994997	0
32	SNV	C	A	119921	2	1.67E-05	0
32	SNV	C	G	119921	2	1.67E-05	0
32	SNV	C	T	119921	2	1.67E-05	0
33	REF	G	G	119921	119920	1	0
34	REF	G	G	119921	119911	0.99993329	0
34	SNV	G	A	119921	8	6.67E-05	0
35	REF	C	C	119921	119915	0.99994997	0
35	SNV	C	T	119921	6	5.00E-05	0
36	REF	C	C	119921	119919	0.99998332	0
36	SNV	C	T	119921	2	1.67E-05	0
37	REF	C	C	119921	119921	1	0
38	REF	C	C	119921	119914	0.99994163	0
38	SNV	C	A	119921	6	5.00E-05	0
38	SNV	C	T	119921	1	8.34E-06	0
39	REF	T	T	119921	119917	0.99996664	0
39	SNV	T	C	119921	4	3.34E-05	0
40	REF	G	G	119922	119916	0.99994997	0
40	SNV	G	A	119922	5	4.17E-05	0
40	SNV	G	C	119922	1	8.34E-06	0
41	REF	C	C	119922	119916	0.99995831	0
41	SNV	C	T	119922	5	4.17E-05	0
42	REF	C	C	119922	119921	1	0
43	REF	C	C	119922	119921	0.99999166	0
43	SNV	C	T	119922	1	8.34E-06	0
44	REF	C	C	119922	119922	1	0
45	REF	G	G	119922	119916	0.99997498	0
45	SNV	G	A	119922	3	2.50E-05	0
46	REF	C	C	119922	119919	0.99998332	0
46	SNV	C	A	119922	1	8.34E-06	0
46	SNV	C	T	119922	1	8.34E-06	0
47	REF	G	G	119920	119908	0.99991661	0
47	SNV	G	A	119920	10	8.34E-05	0
48	REF	C	C	119920	119919	1	0
49	REF	C	C	119920	119920	1	0
50	REF	C	C	119920	119912	0.99993329	0
50	SNV	C	T	119920	8	6.67E-05	0
51	REF	A	A	119920	119917	0.99997498	0
51	SNV	A	G	119920	2	1.67E-05	0
51	SNV	A	T	119920	1	8.34E-06	0
52	REF	G	G	119920	119918	0.99999166	0
52	SNV	G	A	119920	1	8.34E-06	0
53	REF	G	G	119918	119915	0.99998332	0
53	SNV	G	T	119918	2	1.67E-05	0
54	REF	G	G	119918	119909	0.99993329	0
54	SNV	G	C	119918	8	6.67E-05	0
55	REF	A	A	119918	119918	1	0
56	REF	T	T	119918	119918	1	0
57	REF	C	C	119917	119917	1	0
58	REF	C	C	119917	119913	0.99996664	0
58	SNV	C	A	119917	2	1.67E-05	0
58	SNV	C	G	119917	1	8.34E-06	0
58	SNV	C	T	119917	1	8.34E-06	0
59	REF	T	T	119917	119914	0.99997498	0
59	SNV	T	C	119917	3	2.50E-05	0
60	REF	C	C	119917	119917	1	0
61	REF	C	C	119917	119916	0.99999166	0
61	SNV	C	T	119917	1	8.34E-06	0
62	REF	A	A	119917	119916	0.99999166	0
62	SNV	A	G	119917	1	8.34E-06	0
63	REF	G	G	119917	119915	0.99999166	0
63	SNV	G	T	119917	1	8.34E-06	0
64	REF	C	C	119917	119917	1	0
65	REF	T	T	119916	119916	1	0
66	REF	C	C	119907	119902	0.9999583	0
66	SNV	C	G	119907	5	4.17E-05	0
67	REF	C	C	119907	119904	0.99998332	0
67	DEL	CT	C	119907	2	1.67E-05	-1
68	REF	T	T	119905	119903	0.99998332	0
68	SNV	T	A	119905	1	8.34E-06	0
68	SNV	T	G	119905	1	8.34E-06	0
69	REF	T	T	119907	119907	1	0
70	REF	T	T	119907	119904	0.99997498	0
70	SNV	T	C	119907	3	2.50E-05	0
71	REF	C	C	119907	119907	1	0
72	REF	G	G	119907	119903	0.99996664	0
72	SNV	G	A	119907	4	3.34E-05	0
73	REF	C	C	119907	119902	0.9999583	0
73	SNV	C	T	119907	5	4.17E-05	0
74	REF	C	C	119907	119907	1	0
75	REF	C	C	119905	119899	0.99994996	0
75	SNV	C	G	119905	6	5.00E-05	0
76	REF	G	G	119905	119890	0.99988324	0
76	SNV	G	A	119905	14	0.00011676	0
77	REF	C	C	119903	119901	0.99998332	0
77	SNV	C	T	119903	1	8.34E-06	0
77	INS	C	CT	119903	1	8.34E-06	1
78	REF	G	G	119903	119899	0.99997498	0
78	SNV	G	A	119903	3	2.50E-05	0
79	REF	C	C	119903	119901	0.99998332	0
79	SNV	C	T	119903	2	1.67E-05	0
80	REF	C	C	119903	119901	0.99998332	0
80	SNV	C	A	119903	1	8.34E-06	0
80	SNV	C	T	119903	1	8.34E-06	0
81	REF	C	C	119903	119902	0.99999166	0
81	SNV	C	T	119903	1	8.34E-06	0
82	REF	T	T	119903	119901	0.99998332	0
82	SNV	T	C	119903	2	1.67E-05	0
83	REF	C	C	119903	119903	1	0
84	REF	C	C	119903	119899	0.99996664	0
84	SNV	C	A	119903	2	1.67E-05	0
84	SNV	C	T	119903	2	1.67E-05	0
85	REF	G	G	119903	119902	0.99999166	0
85	SNV	G	A	119903	1	8.34E-06	0
86	REF	T	T	119903	119902	0.99999166	0
86	SNV	T	C	119903	1	8.34E-06	0
87	REF	T	T	119903	119901	1	0
88	REF	C	C	119903	119903	1	0
89	REF	G	G	119903	119901	1	0
90	REF	C	C	119903	119902	0.99999166	0
90	SNV	C	A	119903	1	8.34E-06	0
91	REF	T	T	119903	119903	1	0
92	REF	C	C	119903	119898	0.9999583	0
92	SNV	C	A	119903	1	8.34E-06	0
92	DEL	CCGGACACCATGGACAAGTTTTGGTGGCACGCAGCCTGGGGACTCTGCCTCGTGCCGCTGAGCCTGG	C	119903	4	3.34E-05	-66
93	REF	C	C	119899	119888	0.99990826	0
93	SNV	C	A	119899	4	3.34E-05	0
93	SNV	C	T	119899	1	8.34E-06	0
93	DEL	CGGACACCATGGACAAGTTTTGGTGGCACGCAGCCTGGGGACTCTGCCTCGTGCCGCTGAGCCT	C	119899	6	5.00E-05	-63
94	REF	G	G	119893	119889	0.99997498	0
94	SNV	G	T	119893	3	2.50E-05	0
95	REF	G	G	119892	119890	0.99999166	0
95	SNV	G	T	119892	1	8.34E-06	0
96	REF	A	A	119892	119892	1	0
97	REF	C	C	119892	119892	1	0
98	REF	A	A	119892	119892	1	0
99	REF	C	C	119891	119889	0.99999166	0
99	SNV	C	T	119891	1	8.34E-06	0
100	REF	C	C	119891	119889	0.99999166	0
100	SNV	C	A	119891	1	8.34E-06	0
101	REF	A	A	119891	119883	0.99994995	0
101	SNV	A	C	119891	2	1.67E-05	0
101	SNV	A	G	119891	1	8.34E-06	0
101	DEL	ATGGACAAGTTTTGGTGGCACGCAGCCTGGGGACTCTGCCTCGTGCCGCTGAGCCTGGCGCAGATCGGTGAGTGCCCGC	A	119891	3	2.50E-05	-78
102	REF	T	T	119888	119885	0.99998332	0
102	SNV	T	C	119888	1	8.34E-06	0
102	SNV	T	G	119888	1	8.34E-06	0
103	REF	G	G	119888	119884	0.99997498	0
103	SNV	G	A	119888	2	1.67E-05	0
103	SNV	G	C	119888	1	8.34E-06	0
104	REF	G	G	119888	119881	0.99995829	0
104	SNV	G	A	119888	1	8.34E-06	0
104	SNV	G	T	119888	4	3.34E-05	0
105	REF	A	A	119886	119884	0.99999166	0
105	SNV	A	G	119886	1	8.34E-06	0
106	REF	C	C	119886	119886	1	0
107	REF	A	A	119886	119885	0.99999166	0
107	SNV	A	G	119886	1	8.34E-06	0
108	REF	A	A	119886	119878	0.99993327	0
108	SNV	A	T	119886	1	8.34E-06	0
108	DEL	AGTTTTGGTGGCACGCAGCCTGGGGACTCTGCCTCGTGCC	A	119886	7	5.84E-05	-39
109	REF	G	G	119879	119873	0.99994995	0
109	DEL	GT	G	119879	6	5.01E-05	-1
110	REF	T	T	119868	119855	0.99989155	0
110	SNV	T	C	119868	1	8.34E-06	0
110	DEL	TTTTGGTGGCACGCAGCCTGGGGACTCTGCCTCGTGCCGCTGAGCCTGG	T	119868	7	5.84E-05	-48
110	DEL	TTTTGGTGGCACGCAGCCTGGGGACTCTGCCTCGTGCCGCTGAG	T	119868	5	4.17E-05	-43
111	REF	T	T	119862	119862	1	0
112	REF	T	T	119862	119846	0.99987486	0
112	DEL	TTGGTGGCACGCAGCCTGGGGACTCTGCCTCGTGC	T	119862	6	5.01E-05	-34
112	DEL	TTGGTGGCACGCAGCCTGGGGACTCTGCCTCGTGCCGCTGAGCC	T	119862	1	8.34E-06	-43
112	DEL	TTGGTGGCACGCAGCCTGGGGACTCTGCCTCGTGCCGC	T	119862	8	6.67E-05	-37
113	REF	T	T	119847	119842	0.99995828	0
113	SNV	T	C	119847	4	3.34E-05	0
113	SNV	T	G	119847	1	8.34E-06	0
114	REF	G	G	119847	119818	0.99976637	0
114	SNV	G	A	119847	1	8.34E-06	0
114	DEL	GGTGGCACGCAGCCTGGGGACTCTGCCTCGTGCCGCTGAGCCTGGCGCA	G	119847	5	4.17E-05	-48
114	DEL	GGTGGCACGCAGCCTGGGGACTCTGCCTC	G	119847	5	4.17E-05	-28
114	DEL	GGTGGCACGCAGCCTGGGGACTCTGCCTCGT	G	119847	6	5.01E-05	-30
114	DEL	GGTGGCACGCAGCCTGGGGACTCTGCCTCGTGCCGCTGAGC	G	119847	6	5.01E-05	-40
114	DEL	GGTGGCACGCAGCCTGGGGACTCTGCCTCGTGCCGCT	G	119847	5	4.17E-05	-36
115	REF	G	G	119820	119807	0.99989985	0
115	SNV	G	A	119820	2	1.67E-05	0
115	DEL	GTGGCACGCAGCCTGGGGACTCTGCCTCGTGCCGCTGAGCC	G	119820	10	8.35E-05	-40
116	REF	T	T	119807	119801	0.99994992	0
116	SNV	T	A	119807	1	8.35E-06	0
116	DEL	TGGCACGCA	T	119807	4	3.34E-05	-8
116	INS	T	TCCATCCTCGTCCCGTCCTCCGCC	119807	1	8.35E-06	23
117	REF	G	G	119803	119790	0.99989983	0
117	DEL	GGCACGCAGCCTGGGGACTCTGCCTCGTGCCGCTGAGCCTGGCGCA	G	119803	5	4.17E-05	-45
117	DEL	GGCACGCAGCCTGGGGACTCTGCCTCGTGCCGCTGAGCCTGGC	G	119803	7	5.84E-05	-42
118	REF	G	G	119789	119769	0.99984973	0
118	SNV	G	A	119789	6	5.01E-05	0
118	DEL	GCACGCAGCCTGGGGACTCTGCCTCGTGCCGCTGAGC	G	119789	4	3.34E-05	-36
118	DEL	GCACGCAGCCTGGGGACTCTGCCTCGTGC	G	119789	8	6.68E-05	-28
119	REF	C	C	119777	119774	0.99999165	0
119	SNV	C	T	119777	1	8.35E-06	0
120	REF	A	A	119777	119620	0.99868923	0
120	DEL	ACGCAGCCTGGGGACTCTGCCTCGTGC	A	119777	59	0.00049258	-26
120	DEL	ACGCAGCCTGGGGACTCTGCCTCGTGCCGCTGAGCCTGGCGCAGATCGGTGAGTGCCCGC	A	119777	57	0.00047588	-59
120	DEL	ACGCAGCCTGGGGACTCTGCCTCGTGCCGCTGAG	A	119777	4	3.34E-05	-33
120	DEL	ACGCAGCCTGGGGACTCTGCCTCGTGCCGCTGAGCCTGG	A	119777	37	0.00030891	-38
121	REF	C	C	119620	119540	0.99935628	0
121	SNV	C	T	119620	2	1.67E-05	0
121	DEL	CGCAGCCTGGGGACTCTGCCTCGTGCCGCTGAGCCTGG	C	119620	6	5.02E-05	-37
121	DEL	CGCAGCCTGGGGACTCTGCCTCGTGCCGCTGA	C	119620	21	0.00017556	-31
121	DEL	CGCAGCCTGGGGACTCTGCCTCGTGCCGCTGAGCCTGGCGCAGATCGGTGA	C	119620	7	5.85E-05	-50
121	DEL	CGCAGCCTGGGGACTCTGCCTCGTGCCGCT	C	119620	16	0.00013376	-29
121	DEL	CGCAGCCTGGGGACTCTGCCTCGT	C	119620	24	0.00020064	-23
121	INS	C	CA	119620	1	8.36E-06	1
122	REF	G	G	119546	119531	0.99989962	0
122	SNV	G	A	119546	5	4.18E-05	0
122	DEL	GCAGCCTGGGGACTCTGCCTCGTGCCGCT	G	119546	7	5.86E-05	-28
123	REF	C	C	119539	119037	0.99581719	0
123	SNV	C	T	119539	3	2.51E-05	0
123	DEL	CAGCCTGGGGACTCTGCCTCGTGCCGCTGAGCCTGGCGCAG	C	119539	3	2.51E-05	-40
123	DEL	CAGCCTGGGGACTCTGCCTCGTGCCGCTG	C	119539	465	0.00389001	-28
123	DEL	CAGCCTGGGGACTCTGCCTCGT	C	119539	18	0.00015058	-21
123	DEL	CAGCCTGGGGACTCTGCCTCGTGCCGCTGAGCCTGGCGCAGATCGGTG	C	119539	10	8.37E-05	-47
123	INS	C	CG	119539	1	8.37E-06	1
124	REF	A	A	119043	118757	0.99762265	0
124	SNV	A	C	119043	1	8.40E-06	0
124	SNV	A	G	119043	5	4.20E-05	0
124	SNV	A	T	119043	16	0.00013441	0
124	DEL	AGCCTGGGGACTCTGCCTCGTGCCGCTGAGCCTGGCGCAGATCGGTGAGTGCCC	A	119043	3	2.52E-05	-53
124	DEL	AGCCTGGGGACTCTGCCTCGTGCCGCTGAGCCTGGC	A	119043	5	4.20E-05	-35
124	DEL	AGCCTGGGGACTCTGCCTCGTGCCGCTGAGCCTGGCGCAGATCG	A	119043	6	5.04E-05	-43
124	DEL	AGCCTGGGGACTCTGCCTCGTGCCGCTGAGCCTG	A	119043	5	4.20E-05	-33
124	DEL	AGCCTGGGGACTCTGCCTC	A	119043	5	4.20E-05	-18
124	DEL	AGCCTGGGGACTCTGCCTCGTGCCGCTGAGCCTGGCGCAGATCGGT	A	119043	12	0.00010081	-45
124	DEL	AGCCTGGGGACTCTGCCTCGTGCC	A	119043	44	0.00036962	-23
124	DEL	AGCCTGGGGACTCTGCCTCGT	A	119043	180	0.0015121	-20
124	DEL	AGCCTGGGGACTCT	A	119043	1	8.40E-06	-13
125	REF	G	G	118786	118655	0.99889718	0
125	SNV	G	A	118786	9	7.58E-05	0
125	DEL	GCCTGGGGACTCTGCCTCGTGCCGCTGAGC	G	118786	14	0.00011786	-29
125	DEL	GCCTGGGGACTCTGCCTCGTGC	G	118786	108	0.0009092	-21
126	REF	C	C	118664	118375	0.99757296	0
126	SNV	C	A	118664	6	5.06E-05	0
126	SNV	C	T	118664	5	4.21E-05	0
126	DEL	CCTGGGGACTCTGCCTCGTGCCGCTGAGCCTGG	C	118664	7	5.90E-05	-32
126	DEL	CCTGGGGACTCTGCCTCGTGCCGCTGAGCCTGGCG	C	118664	7	5.90E-05	-34
126	DEL	CCTGGGGACTCTGCCTCGTGCCG	C	118664	217	0.00182871	-22
126	DEL	CCTGGGGACTCTGCCTCGTGCCGCTGAG	C	118664	11	9.27E-05	-27
126	DEL	CCTGGGGACTCTGCCTCGTGCCGCTGAGCCTGGCGCAG	C	118664	2	1.69E-05	-37
126	DEL	CCTGGGGACTCTGCCTCGTGCCGCTGAGCCTGGCGCAGA	C	118664	2	1.69E-05	-38
126	DEL	CCTGGGGACTCTGCCTCGT	C	118664	6	5.06E-05	-18
126	DEL	CCTGGGGACTCTGCCTCGTG	C	118664	14	0.00011798	-19
126	DEL	CCTGGGGACTCTGCCTCGTGCCGCT	C	118664	11	9.27E-05	-24
127	REF	C	C	118387	118257	0.99891034	0
127	SNV	C	A	118387	12	0.00010136	0
127	SNV	C	G	118387	1	8.45E-06	0
127	DEL	CTGGGGACTCTGCCTCGTGCCGCTG	C	118387	12	0.00010136	-24
127	DEL	CTGGGGACTCTGCCTCGTGCCGCTGAGCCTGGCGCAGAT	C	118387	18	0.00015205	-38
127	DEL	CTGGGGACTCTGCCTCGTGCCGCTGAGCCT	C	118387	8	6.76E-05	-29
127	DEL	CTGGGGACTCTGCCTCGTGCCGCTGAGCCTGGCGCAGATCGGTGAGTGCCCGCCGCAGCCTGGGCAGCA	C	118387	5	4.22E-05	-68
127	DEL	CTG	C	118387	1	8.45E-06	-2
127	DEL	CTGGGGACTCTGCCTCGTGCCGCTGAGCCTGGCGCAGATCGG	C	118387	51	0.00043079	-41
127	DEL	CTGGGGACTCTGCCTCG	C	118387	21	0.00017739	-16
128	REF	T	T	118272	118042	0.99806377	0
128	SNV	T	C	118272	11	9.30E-05	0
128	DEL	TGGGGACTCTGCCTCGTGCCGCTGAGCCTG	T	118272	11	9.30E-05	-29
128	DEL	TG	T	118272	55	0.00046503	-1
128	DEL	TGGGGACTCTGCCTCGTGCCGCTGAGCCTGGC	T	118272	19	0.00016065	-31
128	DEL	TGGGGACTCTGCCTCGTGCC	T	118272	48	0.00040585	-19
128	DEL	TGGGGACTCTGCCTCGTGCCGCTG	T	118272	20	0.0001691	-23
128	DEL	TGGGGACTCTGCCTCGTGCCGCTGA	T	118272	43	0.00036357	-24
128	DEL	TGGGGACTCTGCCTCGTGCCGCTGAGCCTGGCGCAGATC	T	118272	17	0.00014374	-38
128	INS	T	TG	118272	5	4.23E-05	1
129	REF	G	G	118058	117772	0.99763661	0
129	SNV	G	A	118058	5	4.24E-05	0
129	SNV	G	T	118058	10	8.47E-05	0
129	DEL	GGGGACTCTGCCTCGTGCCGCT	G	118058	110	0.0009318	-21
129	DEL	GGGGACTCTGCCTCGTGCCGCTGA	G	118058	13	0.00011012	-23
129	DEL	GGGGACTCTGCCTCGTGCCGCTGAGCCTGGCGCAGATC	G	118058	27	0.00022871	-37
129	DEL	GGGGACTCTGCCTCGTGCC	G	118058	16	0.00013553	-18
129	DEL	GGGGACTCTGCCTCGTGCCGCTGAGCCTGGCGCAGATCGGTGAGTGCCCGCCGCAGCCTGGGCAGCAAGAT	G	118058	9	7.62E-05	-70
129	DEL	GGGGACTCTGCCTCGT	G	118058	28	0.00023719	-15
129	DEL	GGGGACTCTGCCTCGTGCCGCTGAGCCT	G	118058	61	0.00051673	-27
130	REF	G	G	117844	117498	0.99710622	0
130	SNV	G	A	117844	13	0.00011032	0
130	SNV	G	C	117844	1	8.49E-06	0
130	SNV	G	T	117844	6	5.09E-05	0
130	DEL	GGGACTCTGCCTCGTGCCGCTGAGCCTGGCGCAGATCGGTGAGTGCCCGCCGCAGCCTGGGCAGCAAGATGGGTGCGGGGTGCTCAGCGC	G	117844	3	2.55E-05	-89
130	DEL	GGGACTCTGCCTCGTGCCGCTGAGCCTGGCGCAGATC	G	117844	28	0.00023761	-36
130	DEL	GGGACTCTGCCTCGTGC	G	117844	3	2.55E-05	-16
130	DEL	GGGACTCTGCCTCGTGCCGCT	G	117844	14	0.00011881	-20
130	DEL	GGGACTCTGCCTCGTGCCGCTGAGCCTGGCGCA	G	117844	5	4.24E-05	-32
130	DEL	GGGACTCTGCCTCGTGCCGCTGA	G	117844	74	0.00062798	-22
130	DEL	GGGACTCTGCCTCGTGCCGCTGAGCCT	G	117844	64	0.00054311	-26
130	DEL	GGGACTCTGCCTCGT	G	117844	85	0.00072132	-14
130	DEL	GGGACTCTGCCTCGTGCCGCTGAGCCTGGCGCAGATCGGTGAGTGCCCGCCGCAGCCT	G	117844	9	7.64E-05	-57
130	DEL	GGGACTCTGCCTCGTGCC	G	117844	8	6.79E-05	-17
130	DEL	GGGACTCTGCCTCGTGCCGCTGAGC	G	117844	16	0.00013578	-24
130	DEL	GGGACTCTGCCTCGTGCCGCTGAGCCTGGC	G	117844	3	2.55E-05	-29
130	DEL	GGGACTCTGCCTCGTGCCGCTGAGCCTGGCGCAGATCGGTGA	G	117844	9	7.64E-05	-41
131	REF	G	G	117523	116821	0.99405208	0
131	SNV	G	A	117523	4	3.40E-05	0
131	DEL	GGACTCTGCCTCGT	G	117523	179	0.00152314	-13
131	DEL	GGACTCTGCCTCGTGCC	G	117523	26	0.00022124	-16
131	DEL	GGACTCTGCCTCGTGCCGCTGAGCCTGGCGCAGATCGGTGAGTGCCCGCCGCA	G	117523	4	3.40E-05	-52
131	DEL	GGACTCTGCCTCGTGCCGCTGAGCCTGGCGCA	G	117523	27	0.00022975	-31
131	DEL	GGACTCTGCCTCGTGCCGCTGAGCCTGGCGCAGATC	G	117523	5	4.26E-05	-35
131	DEL	GGACTCTGCCTCGTGCCGCT	G	117523	275	0.00234003	-19
131	DEL	GGACTCTGCCTCGTGCCGCTGAGCCTGGCGCAGATCGGT	G	117523	54	0.0004595	-38
131	DEL	GGACTCTGCCTCGTGCCGCTGA	G	117523	40	0.00034037	-21
131	DEL	GGACTCTGCCTCGTGCCGCTGAGCCT	G	117523	32	0.00027229	-25
131	DEL	GGACTCTGCCTCGTGCCGCTGAGCCTGGC	G	117523	42	0.00035739	-28
131	DEL	GGAC	G	117523	7	5.96E-05	-3
131	DEL	GGACTCTGCCTCGTGCCGCTGAGCCTGGCGCAGATCGGTGAGTGCCCGCCGCAGCCTGGGCAGCAAGAT	G	117523	3	2.55E-05	-68
131	INS	G	GT	117523	1	8.51E-06	1
132	REF	G	G	116812	116705	0.99911821	0
132	SNV	G	A	116812	1	8.56E-06	0
132	SNV	G	C	116812	11	9.42E-05	0
132	DEL	GACTCTGCCTCGT	G	116812	31	0.00026539	-12
132	DEL	GACTCTGCCTCGTGCCGCTGAGCCTGGCGC	G	116812	22	0.00018834	-29
132	DEL	GACTCTGCCTCGTGCCGCTGAGCCTGGCGCAGATCGGTGAGT	G	116812	5	4.28E-05	-41
132	DEL	GACTCTGCCT	G	116812	9	7.71E-05	-9
132	DEL	GACTCTGCCTCGTGCCGCTGAGCCTGGCGCAGATCGGTGAGTGCCCGCC	G	116812	4	3.42E-05	-48
132	DEL	GACTCTGCCTCGTGCC	G	116812	16	0.00013698	-15
132	DEL	GACTCTGCCTCGTGCCGCTGA	G	116812	1	8.56E-06	-20
132	DEL	GACTCTGCCTCGTGCCGCTGAGCC	G	116812	2	1.71E-05	-23
132	INS	G	GT	116812	1	8.56E-06	1
133	REF	A	A	116721	115521	0.98973603	0
133	SNV	A	C	116721	1	8.57E-06	0
133	SNV	A	G	116721	21	0.00017992	0
133	DEL	ACTCTGCCTCGTGCCG	A	116721	203	0.00173922	-15
133	DEL	ACTCTGCCTCGTG	A	116721	177	0.00151646	-12
133	DEL	ACTCTGCCTCGTGC	A	116721	358	0.0030672	-13
133	DEL	ACTCTGCCTCGTGCC	A	116721	8	6.85E-05	-14
133	DEL	ACTCTGCCTCGTGCCGCTGAGCC	A	116721	3	2.57E-05	-22
133	DEL	ACTCTGCCT	A	116721	1	8.57E-06	-8
133	DEL	ACTCTGCCTCG	A	116721	5	4.28E-05	-10
133	DEL	AC	A	116721	24	0.00020562	-1
133	DEL	ACTCTGCCTCGTGCCGCTGAG	A	116721	43	0.00036841	-20
133	DEL	ACTCTGCCTCGTGCCGCTGAGCCTGG	A	116721	55	0.00047122	-25
133	DEL	ACTCTGCCTCGTGCCGCTGAGCCTGGCGCAGAT	A	116721	13	0.00011138	-32
133	DEL	ACTCTGCCTCGTGCCGCTGAGCCTGGCGCAGATCGGTGAGTGCC	A	116721	6	5.14E-05	-43
133	DEL	ACTCTGCCTCGTGCCGCTGAGCCT	A	116721	14	0.00011995	-23
133	DEL	ACTCTGCCTC	A	116721	13	0.00011138	-9
133	DEL	ACTCTGCCTCGTGCCGCTGAGC	A	116721	221	0.00189344	-21
133	DEL	ACTCTGCCTCGTGCCGCTGAGCCTGGCG	A	116721	26	0.00022276	-27
133	DEL	ACTCTGCCTCGTGCCGCTGAGCCTG	A	116721	4	3.43E-05	-24
133	DEL	ACT	A	116721	1	8.57E-06	-2
133	INS	A	AG	116721	1	8.57E-06	1
134	REF	C	C	115529	115184	0.99705689	0
134	SNV	C	G	115529	10	8.66E-05	0
134	DEL	CTCTGCCTCGT	C	115529	11	9.52E-05	-10
134	DEL	CT	C	115529	2	1.73E-05	-1
134	DEL	CTCTGCCTCGTGCCGCTGAGCCTGGCGCAGA	C	115529	59	0.00051072	-30
134	DEL	CTCTGCCTCGTGCCGCTGAGCCTGGCGCAGATCGG	C	115529	24	0.00020775	-34
134	DEL	CTCTGCCTCGTGCCGCTGAGCCTGGCGCAGATCGGTGA	C	115529	13	0.00011253	-37
134	DEL	CTCTGCCTCGTGCCG	C	115529	3	2.60E-05	-14
134	DEL	CTCTGCCTCGTGCCGCTGAGCCTG	C	115529	9	7.79E-05	-23
134	DEL	CTCTGCCTCGTGCCGCT	C	115529	1	8.66E-06	-16
134	DEL	CTCTGCCTCGTGCCGCTGAG	C	115529	49	0.00042415	-19
134	DEL	CTCTGCCTCGTG	C	115529	16	0.0001385	-11
134	DEL	CTCTGCCTCGTGCCGCTG	C	115529	11	9.52E-05	-17
134	DEL	CTCTGCCTCGTGCCGCTGAGCCTGGCGCAGATCGGT	C	115529	1	8.66E-06	-35
134	DEL	CTCTGCCTCGTGCCGCTGAGCCTGGCGCAGATCGGTGAG	C	115529	16	0.0001385	-38
134	DEL	CTCTGCCTCGTGCCGCTGAGCCT	C	115529	4	3.46E-05	-22
134	DEL	CTCTGCCTCG	C	115529	96	0.000831	-9
134	DEL	CTCTGCCTCGTGCCGCTGA	C	115529	15	0.00012984	-18
135	REF	T	T	115230	113788	0.9875716	0
135	SNV	T	A	115230	7	6.08E-05	0
135	SNV	T	C	115230	1	8.68E-06	0
135	SNV	T	G	115230	10	8.68E-05	0
135	DEL	TCTGCCTCGTGCCGCTGAGC	T	115230	552	0.00479083	-19
135	DEL	TCTGCCTCGTGCCGCTG	T	115230	5	4.34E-05	-16
135	DEL	TCTGCCTCGTGCCGCTGAGCCTGGCGCAG	T	115230	13	0.00011283	-28
135	DEL	TCTGCCTCGTGCCGCTGAG	T	115230	19	0.0001649	-18
135	DEL	TCTGCCTCGTG	T	115230	269	0.00233466	-10
135	DEL	TCTGCCTCGTGCCGCTGAGCCTGGCGCAGATCGGTGAGTGCCCGCCGCAGC	T	115230	28	0.00024301	-50
135	DEL	TCTGCCTCGTGCCG	T	115230	215	0.001866	-13
135	DEL	TCTGCCTCGTGCCGCTGA	T	115230	61	0.00052942	-17
135	DEL	TCTGCCTCGTGCCGCTGAGCCTGGCGCAGATC	T	115230	9	7.81E-05	-31
135	DEL	TCTGCCTCGTGCCGCTGAGCCTGGCGCAGATCGGTGAG	T	115230	7	6.08E-05	-37
135	DEL	TCTGCCTCGTGCCGCTGAGCCTGGCG	T	115230	26	0.00022566	-25
135	DEL	TCTGCCTCGTGCCGCTGAGCCTGGCGCAGA	T	115230	7	6.08E-05	-29
135	DEL	TCTGCCTCGTGCCGCTGAGCCTGGC	T	115230	12	0.00010415	-24
135	DEL	TCTGCCTCGTGCC	T	115230	8	6.94E-05	-12
135	DEL	TCTGCCTCGTGCCGCTGAGCCTGGCGCAGATCGGTG	T	115230	8	6.94E-05	-35
135	DEL	TCTGCCTCGTGCCGCTGAGCCTG	T	115230	11	9.55E-05	-22
135	DEL	TCTGCCTC	T	115230	1	8.68E-06	-7
135	DEL	TCTGCCTCGTGCCGCTGAGCCTGGCGCAGATCGGTGAGTGCCC	T	115230	4	3.47E-05	-42
135	DEL	TCTGCCTCGTGC	T	115230	49	0.00042527	-11
135	DEL	TCTGCC	T	115230	20	0.00017358	-5
135	DEL	TCTGCCTCGTGCCGCTGAGCCTGGCGCAGATCGGTGAGTGCCCGCCG	T	115230	12	0.00010415	-46
135	DEL	TCTGCCTCG	T	115230	12	0.00010415	-8
135	DEL	TCTGCCTCGTGCCGCTGAGCCTGG	T	115230	66	0.00057282	-23
136	REF	C	C	113793	112160	0.98568403	0
136	SNV	C	T	113793	1	8.79E-06	0
136	DEL	CTGCCTCGTGCCGCTGAGCCTGGCGCAGATCGGTG	C	113793	9	7.91E-05	-34
136	DEL	CTGCCTCGTGCCGCT	C	113793	10	8.79E-05	-14
136	DEL	CTGCCTCG	C	113793	1396	0.01226832	-7
136	DEL	CTGCCTCGTGCCGCTGAGCCTGGCGCAGATCGG	C	113793	31	0.00027243	-32
136	DEL	CTGCCTCGTGCCGCTGAGCCTGGCGCAGATCG	C	113793	4	3.52E-05	-31
136	DEL	CTGCCTCGTGCCGCTGAGCCT	C	113793	6	5.27E-05	-20
136	DEL	CTGCCTCGTGCCGCTGAGCCTGGCGCAGATCGGTGAGTG	C	113793	5	4.39E-05	-38
136	DEL	CTGCCTCGTGCCGCTG	C	113793	98	0.00086124	-15
136	DEL	CTGCCTCGTGCCGCTGA	C	113793	7	6.15E-05	-16
136	DEL	CTGCCTCGTGCCGCTGAGCCTGGCGCAGATCGGTGAG	C	113793	17	0.0001494	-36
136	DEL	CTGCCTCGTGCCGCTGAGCCTG	C	113793	9	7.91E-05	-21
136	DEL	CTGCCTCGT	C	113793	36	0.00031638	-8
137	REF	T	T	112160	110405	0.98441415	0
137	SNV	T	A	112160	24	0.00021399	0
137	SNV	T	C	112160	7	6.24E-05	0
137	DEL	TGCCTCGTGCCGCTGAGCCTGGCGCAGATCGGTGAGTGCCCGCC	T	112160	7	6.24E-05	-43
137	DEL	TGCCTCGTGCCGCTGAGCCTGGCGCAGATCGGTGAGTGCCC	T	112160	2	1.78E-05	-40
137	DEL	TGCCTCGTGCCGCTGAGCCTGG	T	112160	14	0.00012483	-21
137	DEL	TGCCTCGTGCCGCTGAGCCTG	T	112160	168	0.00149795	-20
137	DEL	TGCCTCGTGCCGCTGAGCCTGGCGCAGATCGGTGAGTGCCCGC	T	112160	4	3.57E-05	-42
137	DEL	TGCCTCGTGCCGCTGAGCCTGGC	T	112160	15	0.00013375	-22
137	DEL	TGCCTCGTGCCGCTGAGCCTGGCGCA	T	112160	26	0.00023183	-25
137	DEL	TGCCTCGTGCCGCTGA	T	112160	1209	0.01077992	-15
137	DEL	TGCCTCGTGCCGCTGAGCCTGGCGCAGATCGGTGAGTGCCCGCCGCA	T	112160	18	0.0001605	-46
137	DEL	TGCCTCGTGCC	T	112160	220	0.00196161	-10
137	DEL	TGCCTCGTGCCGCTGAGCCTGGCG	T	112160	7	6.24E-05	-23
137	DEL	TGCCTCGTGCCGCTGAGCCTGGCGCAGATCG	T	112160	27	0.00024074	-30
138	REF	G	G	110444	110240	0.99818906	0
138	SNV	G	A	110444	6	5.43E-05	0
138	SNV	G	T	110444	1	9.05E-06	0
138	DEL	GC	G	110444	12	0.00010866	-1
138	DEL	GCCT	G	110444	10	9.06E-05	-3
138	DEL	GCCTCGTGC	G	110444	71	0.00064288	-8
138	DEL	GCCTCGT	G	110444	49	0.00044368	-6
138	DEL	GCCTCGTGCCGCTGAGCCTGGC	G	110444	4	3.62E-05	-21
138	DEL	GCCTCGTGCCGCTGAGCCTGGCGCAGATCGGTGAGTGC	G	110444	7	6.34E-05	-37
138	DEL	GCCTCGTGCCGCT	G	110444	1	9.05E-06	-12
138	DEL	GCCTCGTGCCGCTGAGC	G	110444	20	0.00018109	-16
138	DEL	GCCTC	G	110444	1	9.05E-06	-4
138	DEL	GCCTCGTGCCGCTGAGCCTGGCGCAGATCGGTGAGTGCCCGCCGCAGCCTGGGC	G	110444	2	1.81E-05	-53
138	INS	G	GA	110444	12	0.00010866	1
138	INS	G	GT	110444	4	3.62E-05	1
139	REF	C	C	110252	109900	0.99689773	0
139	SNV	C	A	110252	10	9.07E-05	0
139	SNV	C	G	110252	8	7.26E-05	0
139	SNV	C	T	110252	30	0.00027213	0
139	DEL	CCTCGT	C	110252	122	0.00110666	-5
139	DEL	CCTCGTGCCGCTGAGCCTGGCG	C	110252	7	6.35E-05	-21
139	DEL	CCTCGTGCCGCTGA	C	110252	14	0.00012699	-13
139	DEL	CCTCGTG	C	110252	25	0.00022677	-6
139	DEL	CCTCGTGCCGCTGAGCCTGGCGCAGAT	C	110252	2	1.81E-05	-26
139	DEL	CCTCGTGCCGCTGAGCCTGGCGCAGATCGGTGAGTGCCCGCCGCAGCCTGGGCAGCAAGATGGGTGCGG	C	110252	14	0.00012699	-68
139	DEL	CCTCGTGCCGCTGAGCCTGG	C	110252	28	0.00025399	-19
139	DEL	CCTCGTGCCGCTGAGCCTGGCGCAGA	C	110252	4	3.63E-05	-25
139	DEL	CCTCGTGCCG	C	110252	47	0.00042633	-9
139	DEL	CCTCG	C	110252	10	9.07E-05	-4
139	DEL	CCT	C	110252	11	9.98E-05	-2
139	INS	C	CCAGG	110252	10	9.07E-05	4
140	REF	C	C	109976	109777	0.99826313	0
140	SNV	C	A	109976	1	9.09E-06	0
140	SNV	C	T	109976	2	1.82E-05	0
140	DEL	CTCGTGCCGCTGAGCCTGGCGCAGATCGGTGAGTGCCCGCCGCAGCCTGGGCAGCAAGA	C	109976	7	6.37E-05	-58
140	DEL	CTCGTG	C	109976	12	0.00010912	-5
140	DEL	CTCGTGCCG	C	109976	14	0.00012731	-8
140	DEL	CTCGTGCCGCTG	C	109976	4	3.64E-05	-11
140	DEL	CTCG	C	109976	31	0.0002819	-3
140	DEL	CTCGTGCCGCTGAGCCTGGCGCAGA	C	109976	114	0.00103667	-24
140	DEL	CTCGT	C	109976	6	5.46E-05	-4
141	REF	T	T	109799	109194	0.99454428	0
141	SNV	T	C	109799	15	0.00013662	0
141	DEL	TCGTGCCGCTGAGCCTGGCGCAGATCGGTGAGTGCC	T	109799	13	0.0001184	-35
141	DEL	TC	T	109799	2	1.82E-05	-1
141	DEL	TCGTGCCGCTGAGCCTGGCGCA	T	109799	6	5.47E-05	-21
141	DEL	TCGTGCCGCTGAGCCTGG	T	109799	81	0.00073775	-17
141	DEL	TCGTGCCGCTGAGCCTGGCGCAGATCG	T	109799	18	0.00016394	-26
141	DEL	TCGTGCCGCTGAGCCTG	T	109799	15	0.00013662	-16
141	DEL	TCG	T	109799	9	8.20E-05	-2
141	DEL	TCGTGCCGCTGAGCCTGGCGCAGATCGGTGAGTGCCCGCCG	T	109799	3	2.73E-05	-40
141	DEL	TCGTGCCGCTGA	T	109799	21	0.00019127	-11
141	DEL	TCGTGC	T	109799	238	0.00216772	-5
141	DEL	TCGTGCCGCTGAGCCTGGC	T	109799	5	4.55E-05	-18
141	DEL	TCGTGCCGCTGAGCCTGGCG	T	109799	3	2.73E-05	-19
141	DEL	TCGTG	T	109799	23	0.00020949	-4
141	DEL	TCGTGCCG	T	109799	141	0.00128423	-7
141	INS	T	TGG	109799	6	5.47E-05	2
142	REF	C	C	109251	108070	0.98921719	0
142	SNV	C	G	109251	17	0.00015561	0
142	DEL	CGTGCCGCTGAGCCTG	C	109251	510	0.00466828	-15
142	DEL	CGT	C	109251	224	0.00205038	-2
142	DEL	CGTGCCGCTGA	C	109251	30	0.0002746	-10
142	DEL	CG	C	109251	42	0.00038445	-1
142	DEL	CGTGCCGCTGAG	C	109251	5	4.58E-05	-11
142	DEL	CGTGCCGCTGAGCCTGGCGCAGATCGGTGAGTGCCCGCCGCAGCCTGGGCA	C	109251	6	5.49E-05	-50
142	DEL	CGTGCCGCTGAGCCT	C	109251	81	0.00074143	-14
142	DEL	CGTGCCGCTGAGCCTGGCGCAGATCG	C	109251	56	0.0005126	-25
142	DEL	CGTGCCGCTGAGCCTGGCGCAGATCGGTGA	C	109251	16	0.00014646	-29
142	DEL	CGTGCCGCT	C	109251	14	0.00012815	-8
142	DEL	CGTGCCGCTGAGCCTGGCGCA	C	109251	6	5.49E-05	-20
142	DEL	CGTGCCGCTGAGCCTGGCGCAGATCGG	C	109251	5	4.58E-05	-26
142	DEL	CGTGCCGCTGAGCCTGGCG	C	109251	8	7.32E-05	-18
142	DEL	CGTGCCGCTG	C	109251	2	1.83E-05	-9
142	DEL	CGTGCCGCTGAGCCTGG	C	109251	21	0.00019222	-16
142	INS	C	CA	109251	10	9.15E-05	1
142	INS	C	CGT	109251	69	0.00063159	2
142	INS	C	CG	109251	12	0.00010984	1
142	INS	C	CGTG	109251	13	0.000119	3
142	INS	C	CAAT	109251	8	7.32E-05	3
142	INS	C	CT	109251	14	0.00012815	1
142	INS	C	CACTTGACT	109251	9	8.24E-05	8
143	REF	G	G	108238	106898	0.98768375	0
143	SNV	G	A	108238	34	0.00031414	0
143	SNV	G	C	108238	9	8.32E-05	0
143	SNV	G	T	108238	17	0.00015707	0
143	DEL	GTGCC	G	108238	8	7.39E-05	-4
143	DEL	GTGCCGCTGAGCCTGGCGCAGA	G	108238	13	0.00012011	-21
143	DEL	GTGCCGCTGAGCC	G	108238	80	0.00073916	-12
143	DEL	GTGCCGCTGAGCCT	G	108238	4	3.70E-05	-13
143	DEL	GTGCCGCTGAGCCTGGCGCAGATCGGTGAGTGCC	G	108238	14	0.00012935	-33
143	DEL	GTGCCGC	G	108238	144	0.00133049	-6
143	DEL	GTGC	G	108238	8	7.39E-05	-3
143	DEL	GT	G	108238	51	0.00047121	-1
143	INS	G	GA	108238	18	0.00016631	1
143	INS	G	GAC	108238	6	5.54E-05	2
143	INS	G	GATC	108238	8	7.39E-05	3
143	INS	G	GTGT	108238	24	0.00022175	3
143	INS	G	GTTGT	108238	5	4.62E-05	4
143	INS	G	GTT	108238	77	0.00071144	2
143	INS	G	GC	108238	10	9.24E-05	1
143	INS	G	GGCTC	108238	1	9.24E-06	4
143	INS	G	GTTT	108238	18	0.00016631	3
143	INS	G	GTCAATCCAACATTTGACACAGCTACATTCCAGTTCCAGAT	108238	8	7.39E-05	40
143	INS	G	GTTTT	108238	13	0.00012011	4
143	INS	G	GT	108238	696	0.00643069	1
143	INS	G	GGGACTC	108238	35	0.00032338	6
143	INS	G	GN	108238	1	9.24E-06	1
143	INS	G	GCCA	108238	7	6.47E-05	3
143	INS	G	GTA	108238	24	0.00022175	2
144	REF	T	T	109537	84505	0.77154492	0
144	SNV	T	A	109537	30	0.00027391	0
144	SNV	T	C	109537	54	0.00049303	0
144	SNV	T	G	109537	52	0.00047477	0
144	DEL	TGCCGCTGAGCCTGGC	T	109537	23	0.00020999	-15
144	DEL	TGCCGCTGAG	T	109537	65	0.00059346	-9
144	DEL	TGCC	T	109537	133	0.00121431	-3
144	DEL	TGCCGCTGAGCCTGGCGCA	T	109537	8	7.30E-05	-18
144	DEL	TG	T	109537	246	0.00224602	-1
144	DEL	TGCCGCTGAGCCTGG	T	109537	35	0.00031956	-14
144	DEL	TGCCGCTG	T	109537	31	0.00028304	-7
144	DEL	TGCCGCTGAGCCTG	T	109537	31	0.00028304	-13
144	DEL	TGCCGCTGA	T	109537	109	0.00099519	-8
144	DEL	TGCCGCTGAGC	T	109537	33	0.0003013	-10
144	DEL	TGC	T	109537	91	0.00083085	-2
144	DEL	TGCCGCTGAGCC	T	109537	12	0.00010956	-11
144	DEL	TGCCGCTGAGCCTGGCG	T	109537	4	3.65E-05	-16
144	DEL	TGCCG	T	109537	16	0.00014608	-4
144	DEL	TGCCGC	T	109537	13	0.00011869	-5
144	INS	T	TAA	109537	138	0.00125996	2
144	INS	T	TAAG	109537	1	9.13E-06	3
144	INS	T	TAC	109537	22	0.00020086	2
144	INS	T	TAGA	109537	7	6.39E-05	3
144	INS	T	TCCC	109537	9	8.22E-05	3
144	INS	T	TG	109537	19337	0.17655007	1
144	INS	T	TNN	109537	1	9.13E-06	2
144	INS	T	TCC	109537	22	0.00020086	2
144	INS	T	TGGG	109537	14	0.00012782	3
144	INS	T	TGCAAC	109537	6	5.48E-05	5
144	INS	T	TTC	109537	39	0.00035608	2
144	INS	T	TGAA	109537	8	7.30E-05	3
144	INS	T	TTA	109537	53	0.0004839	2
144	INS	T	TA	109537	3084	0.02815744	1
144	INS	T	TTTN	109537	1	9.13E-06	3
144	INS	T	TC	109537	916	0.00836323	1
144	INS	T	TAG	109537	16	0.00014608	2
144	INS	T	TGTTAA	109537	10	9.13E-05	5
144	INS	T	TCA	109537	27	0.00024651	2
144	INS	T	TN	109537	71	0.00064824	1
144	INS	T	TGG	109537	13	0.00011869	2
144	INS	T	TGC	109537	100	0.00091302	2
144	INS	T	TGA	109537	84	0.00076693	2
144	INS	T	TGCC	109537	14	0.00012782	3
144	INS	T	TGCCG	109537	27	0.00024651	4
144	INS	T	TGGTTAGG	109537	9	8.22E-05	7
144	INS	T	TGGTGAACTTCTGCTAAGTGATTATTGGAGAACATGCAGGAAAAAAATCTTTGTTTGGTCATGA	109537	7	6.39E-05	63
145	REF	G	G	109647	108985	0.9940531	0
145	SNV	G	A	109647	47	0.00042869	0
145	SNV	G	C	109647	52	0.00047429	0
145	SNV	G	T	109647	8	7.30E-05	0
145	DEL	GC	G	109647	60	0.00054726	-1
145	DEL	GCCGCTGAGCCTGGCGCAGATCGGTGAGTGCC	G	109647	3	2.74E-05	-31
145	DEL	GCC	G	109647	171	0.00155969	-2
145	DEL	GCCGCT	G	109647	46	0.00041957	-5
145	DEL	GCCGC	G	109647	31	0.00028275	-4
145	DEL	GCCGCTGA	G	109647	37	0.00033748	-7
145	DEL	GCCGCTGAGCC	G	109647	29	0.00026451	-10
145	DEL	GCCGCTGAGCCT	G	109647	9	8.21E-05	-11
145	DEL	GCCGCTGAGCCTGGC	G	109647	7	6.39E-05	-14
145	DEL	GCCGCTGAGC	G	109647	79	0.00072056	-9
145	INS	G	GA	109647	7	6.39E-05	1
145	INS	G	GC	109647	34	0.00031011	1
145	INS	G	GCC	109647	18	0.00016418	2
145	INS	G	GN	109647	4	3.65E-05	1
145	INS	G	GAGT	109647	1	9.12E-06	3
145	INS	G	GCCCTAA	109647	9	8.21E-05	6
146	REF	C	C	109846	109690	0.99866165	0
146	SNV	C	A	109846	60	0.00054626	0
146	SNV	C	G	109846	26	0.00023671	0
146	SNV	C	T	109846	13	0.00011836	0
146	DEL	CCGCTGAGCCTGGCGCAGAT	C	109846	19	0.00017298	-19
146	DEL	CCG	C	109846	5	4.55E-05	-2
146	DEL	CCGCTG	C	109846	9	8.19E-05	-5
146	INS	C	CA	109846	1	9.10E-06	1
146	INS	C	CCCAGGTGAGTG	109846	9	8.19E-05	11
146	INS	C	CCCAGGTGAGTN	109846	1	9.10E-06	11
146	INS	C	CCA	109846	4	3.64E-05	2
147	REF	C	C	110828	110738	0.99926908	0
147	SNV	C	A	110828	39	0.00035193	0
147	SNV	C	G	110828	6	5.41E-05	0
147	SNV	C	T	110828	12	0.00010828	0
147	DEL	CG	C	110828	17	0.0001534	-1
147	INS	C	CCAGGCTGCGTGCCACCAAA	110828	7	6.32E-05	19
148	REF	G	G	111509	111437	0.99944394	0
148	SNV	G	A	111509	39	0.00034978	0
148	SNV	G	C	111509	22	0.00019731	0
148	INS	G	GC	111509	1	8.97E-06	1
149	REF	C	C	112387	112353	0.99973306	0
149	SNV	C	G	112387	20	0.00017796	0
149	SNV	C	T	112387	1	8.90E-06	0
149	DEL	CTGAGCCT	C	112387	9	8.01E-05	-7
150	REF	T	T	112574	112542	0.99980456	0
150	SNV	T	A	112574	5	4.44E-05	0
150	SNV	T	C	112574	4	3.55E-05	0
150	SNV	T	G	112574	8	7.11E-05	0
150	DEL	TGAGC	T	112574	4	3.55E-05	-4
150	INS	T	TC	112574	1	8.88E-06	1
151	REF	G	G	113080	113017	0.99951358	0
151	SNV	G	A	113080	9	7.96E-05	0
151	SNV	G	C	113080	14	0.00012381	0
151	SNV	G	T	113080	23	0.00020341	0
151	DEL	GA	G	113080	1	8.84E-06	-1
151	INS	G	GAA	113080	8	7.08E-05	2
152	REF	A	A	113738	113693	0.99966588	0
152	SNV	A	C	113738	12	0.00010551	0
152	SNV	A	G	113738	16	0.00014068	0
152	SNV	A	T	113738	9	7.91E-05	0
152	DEL	AGC	A	113738	1	8.79E-06	-2
153	REF	G	G	115434	115373	0.99951485	0
153	SNV	G	A	115434	25	0.00021658	0
153	SNV	G	C	115434	30	0.0002599	0
153	DEL	GCCT	G	115434	1	8.66E-06	-3
154	REF	C	C	115628	115547	0.99936862	0
154	SNV	C	A	115628	19	0.00016433	0
154	SNV	C	G	115628	18	0.00015568	0
154	SNV	C	T	115628	15	0.00012974	0
154	DEL	CCTG	C	115628	6	5.19E-05	-3
154	DEL	CCT	C	115628	14	0.00012109	-2
154	INS	C	CN	115628	1	8.65E-06	1
155	REF	C	C	116558	116510	0.99962249	0
155	SNV	C	A	116558	18	0.00015443	0
155	SNV	C	G	116558	5	4.29E-05	0
155	SNV	C	T	116558	12	0.00010296	0
155	DEL	CTGGCGCAGA	C	116558	1	8.58E-06	-9
155	DEL	CTGG	C	116558	8	6.86E-05	-3
156	REF	T	T	116686	116639	0.99964861	0
156	SNV	T	A	116686	2	1.71E-05	0
156	SNV	T	C	116686	27	0.0002314	0
156	SNV	T	G	116686	12	0.00010285	0
157	REF	G	G	117007	116955	0.99963247	0
157	SNV	G	A	117007	23	0.00019658	0
157	SNV	G	C	117007	12	0.00010257	0
157	SNV	G	T	117007	1	8.55E-06	0
157	DEL	GGC	G	117007	7	5.98E-05	-2
158	REF	G	G	117779	117729	0.99963489	0
158	SNV	G	A	117779	16	0.00013586	0
158	SNV	G	C	117779	10	8.49E-05	0
158	SNV	G	T	117779	17	0.00014435	0
159	REF	C	C	118148	118101	0.99962758	0
159	SNV	C	A	118148	9	7.62E-05	0
159	SNV	C	G	118148	8	6.77E-05	0
159	SNV	C	T	118148	17	0.00014389	0
159	INS	C	CNTGAGACG	118148	1	8.46E-06	8
159	INS	C	CT	118148	1	8.46E-06	1
159	INS	C	CG	118148	8	6.77E-05	1
160	REF	G	G	118297	118268	0.99980556	0
160	SNV	G	A	118297	17	0.00014371	0
160	SNV	G	C	118297	4	3.38E-05	0
160	SNV	G	T	118297	1	8.45E-06	0
160	INS	G	GC	118297	1	8.45E-06	1
161	REF	C	C	118385	118379	0.99996621	0
161	SNV	C	G	118385	1	8.45E-06	0
161	SNV	C	T	118385	3	2.53E-05	0
162	REF	A	A	118407	118375	0.99983107	0
162	SNV	A	C	118407	4	3.38E-05	0
162	SNV	A	G	118407	16	0.00013514	0
163	REF	G	G	118495	118487	0.99994936	0
163	SNV	G	A	118495	1	8.44E-06	0
163	DEL	GA	G	118495	1	8.44E-06	-1
163	DEL	GAT	G	118495	4	3.38E-05	-2
164	REF	A	A	118508	118497	0.99996625	0
164	SNV	A	C	118508	1	8.44E-06	0
164	SNV	A	G	118508	1	8.44E-06	0
164	DEL	AT	A	118508	1	8.44E-06	-1
164	INS	A	AC	118508	1	8.44E-06	1
165	REF	T	T	118708	118688	0.99992418	0
165	SNV	T	A	118708	1	8.42E-06	0
165	SNV	T	G	118708	7	5.90E-05	0
165	INS	T	TA	118708	1	8.42E-06	1
166	REF	C	C	118770	118768	0.99999158	0
166	SNV	C	T	118770	1	8.42E-06	0
167	REF	G	G	118856	118840	0.9999411	0
167	SNV	G	A	118856	1	8.41E-06	0
167	SNV	G	C	118856	1	8.41E-06	0
167	SNV	G	T	118856	5	4.21E-05	0
168	REF	G	G	118967	118958	0.99994956	0
168	SNV	G	A	118967	3	2.52E-05	0
168	SNV	G	T	118967	3	2.52E-05	0
169	REF	T	T	119079	119058	0.99984884	0
169	SNV	T	A	119079	14	0.00011757	0
169	SNV	T	C	119079	2	1.68E-05	0
169	SNV	T	G	119079	1	8.40E-06	0
169	INS	T	TC	119079	1	8.40E-06	1
170	REF	G	G	119146	119115	0.99978177	0
170	SNV	G	C	119146	25	0.00020984	0
170	SNV	G	T	119146	1	8.39E-06	0
171	REF	A	A	119173	119165	0.99996643	0
171	SNV	A	C	119173	1	8.39E-06	0
171	SNV	A	G	119173	2	1.68E-05	0
171	SNV	A	T	119173	1	8.39E-06	0
172	REF	G	G	119218	119214	0.99999161	0
172	SNV	G	A	119218	1	8.39E-06	0
173	REF	T	T	119258	119254	0.99999161	0
173	SNV	T	G	119258	1	8.39E-06	0
174	REF	G	G	119263	119249	0.99992453	0
174	SNV	G	A	119263	7	5.87E-05	0
174	SNV	G	T	119263	2	1.68E-05	0
175	REF	C	C	119268	119255	0.99989939	0
175	SNV	C	G	119268	2	1.68E-05	0
175	SNV	C	T	119268	10	8.39E-05	0
176	REF	C	C	119273	119270	0.99998323	0
176	SNV	C	T	119273	1	8.38E-06	0
176	INS	C	CAGAT	119273	1	8.38E-06	4
177	REF	C	C	119309	119305	1	0
178	REF	G	G	119318	119299	0.99985752	0
178	SNV	G	A	119318	17	0.00014248	0
179	REF	C	C	119318	119315	0.99999162	0
179	SNV	C	A	119318	1	8.38E-06	0
180	REF	C	C	119382	119378	0.99997487	0
180	SNV	C	T	119382	1	8.38E-06	0
180	DEL	CG	C	119382	1	8.38E-06	-1
180	INS	C	CTT	119382	1	8.38E-06	2
181	REF	G	G	119394	119384	0.99993299	0
181	SNV	G	A	119394	7	5.86E-05	0
181	SNV	G	T	119394	1	8.38E-06	0
182	REF	C	C	119410	119407	0.99999163	0
182	INS	C	CTG	119410	1	8.37E-06	2
183	REF	A	A	119410	119404	1	0
184	REF	G	G	119432	119427	0.99998325	0
184	SNV	G	A	119432	1	8.37E-06	0
184	SNV	G	T	119432	1	8.37E-06	0
185	REF	C	C	119432	119423	0.99994976	0
185	SNV	C	A	119432	4	3.35E-05	0
185	SNV	C	T	119432	2	1.68E-05	0
186	REF	C	C	119455	119449	0.99995814	0
186	SNV	C	A	119455	4	3.35E-05	0
186	SNV	C	T	119455	1	8.37E-06	0
187	REF	T	T	119454	119442	0.99991628	0
187	SNV	T	C	119454	10	8.37E-05	0
188	REF	G	G	119463	119460	0.99999163	0
188	SNV	G	A	119463	1	8.37E-06	0
189	REF	G	G	119463	119462	0.99999163	0
189	SNV	G	T	119463	1	8.37E-06	0
190	REF	G	G	119463	119454	0.99992466	0
190	SNV	G	A	119463	9	7.53E-05	0
191	REF	C	C	119463	119452	0.9999414	0
191	SNV	C	T	119463	7	5.86E-05	0
192	REF	A	A	119465	119462	1	0
193	REF	G	G	119471	119469	0.99998326	0
193	SNV	G	C	119471	2	1.67E-05	0
194	REF	C	C	119471	119461	0.99995815	0
194	SNV	C	A	119471	4	3.35E-05	0
194	SNV	C	T	119471	1	8.37E-06	0
195	REF	A	A	119471	119466	1	0
196	REF	A	A	119476	119470	1	0
197	REF	G	G	119477	119466	0.99992467	0
197	SNV	G	A	119477	9	7.53E-05	0
198	REF	A	A	119479	119470	0.99999163	0
198	SNV	A	C	119479	1	8.37E-06	0
199	REF	T	T	119486	119478	0.99998326	0
199	SNV	T	C	119486	2	1.67E-05	0
200	REF	G	G	119498	119494	1	0
201	REF	G	G	119498	119493	0.99999163	0
201	SNV	G	T	119498	1	8.37E-06	0
202	REF	G	G	119498	119498	1	0
203	REF	T	T	119498	119492	0.99998326	0
203	SNV	T	G	119498	2	1.67E-05	0
204	REF	G	G	119499	119494	0.99998326	0
204	SNV	G	A	119499	2	1.67E-05	0
205	REF	C	C	119498	119481	0.99988284	0
205	SNV	C	T	119498	11	9.21E-05	0
205	DEL	CG	C	119498	2	1.67E-05	-1
205	INS	C	CG	119498	1	8.37E-06	1
206	REF	G	G	119497	119494	0.99999163	0
206	SNV	G	A	119497	1	8.37E-06	0
207	REF	G	G	119499	119493	0.99996653	0
207	SNV	G	T	119499	4	3.35E-05	0
208	REF	G	G	119513	119512	1	0
209	REF	G	G	119513	119496	0.99987449	0
209	SNV	G	A	119513	1	8.37E-06	0
209	DEL	GTGCT	G	119513	14	0.00011714	-4
210	REF	T	T	119498	119491	0.99999163	0
210	SNV	T	G	119498	1	8.37E-06	0
211	REF	G	G	119498	119493	0.99996653	0
211	SNV	G	A	119498	4	3.35E-05	0
212	REF	C	C	119498	119492	0.99994979	0
212	SNV	C	G	119498	1	8.37E-06	0
212	SNV	C	T	119498	4	3.35E-05	0
212	DEL	CT	C	119498	1	8.37E-06	-1
213	REF	T	T	119497	119481	0.99994979	0
213	SNV	T	C	119497	5	4.19E-05	0
213	DEL	TC	T	119497	1	8.37E-06	-1
214	REF	C	C	119504	119500	0.99999163	0
214	SNV	C	A	119504	1	8.37E-06	0
215	REF	A	A	119510	119506	1	0
216	REF	G	G	119503	119503	1	0
217	REF	C	C	119503	119489	0.99989958	0
217	SNV	C	G	119503	5	4.18E-05	0
217	SNV	C	T	119503	7	5.86E-05	0
218	REF	G	G	119491	119463	0.99979077	0
218	SNV	G	A	119491	2	1.67E-05	0
218	SNV	G	C	119491	14	0.00011717	0
218	SNV	G	T	119491	9	7.53E-05	0
219	REF	C	C	119489	119486	0.99997489	0
219	SNV	C	T	119489	2	1.67E-05	0
219	INS	C	CT	119489	1	8.37E-06	1
220	REF	G	G	119492	119476	0.99987447	0
220	SNV	G	A	119492	1	8.37E-06	0
220	SNV	G	T	119492	14	0.00011716	0
221	REF	G	G	119492	119475	0.99988283	0
221	SNV	G	A	119492	14	0.00011717	0
222	REF	A	A	119492	119487	0.99998326	0
222	SNV	A	C	119492	1	8.37E-06	0
222	SNV	A	G	119492	1	8.37E-06	0
223	REF	C	C	119492	119491	1	0
224	REF	C	C	119492	119492	1	0
225	REF	C	C	119492	119487	0.99997489	0
225	SNV	C	A	119492	1	8.37E-06	0
225	SNV	C	T	119492	1	8.37E-06	0
225	INS	C	CG	119492	1	8.37E-06	1
226	REF	G	G	119495	119491	0.99998326	0
226	SNV	G	A	119495	2	1.67E-05	0
227	REF	G	G	119495	119492	0.99999163	0
227	SNV	G	A	119495	1	8.37E-06	0
228	REF	C	C	119495	119491	0.99996653	0
228	SNV	C	T	119495	4	3.35E-05	0
229	REF	G	G	119495	119491	1	0
230	REF	G	G	119495	119489	0.99996653	0
230	SNV	G	A	119495	4	3.35E-05	0
231	REF	C	C	119495	119491	0.99997489	0
231	SNV	C	G	119495	1	8.37E-06	0
231	SNV	C	T	119495	2	1.67E-05	0
232	REF	A	A	119496	119489	0.99998326	0
232	SNV	A	G	119496	2	1.67E-05	0
233	REF	G	G	119496	119494	1	0
234	REF	C	C	119496	119492	0.99996653	0
234	SNV	C	T	119496	4	3.35E-05	0
235	REF	C	C	119496	119495	1	0
236	REF	C	C	119506	119506	1	0
237	REF	C	C	119511	119510	1	0
238	REF	T	T	119511	119452	0.99979912	0
238	SNV	T	C	119511	23	0.00019251	0
238	INS	T	TC	119511	1	8.37E-06	1
239	REF	C	C	119503	119501	0.99999163	0
239	SNV	C	T	119503	1	8.37E-06	0
240	REF	C	C	119509	119500	0.99994979	0
240	SNV	C	A	119509	2	1.67E-05	0
240	SNV	C	T	119509	4	3.35E-05	0
241	REF	G	G	119509	119505	0.9999749	0
241	SNV	G	T	119509	2	1.67E-05	0
241	INS	G	GC	119509	1	8.37E-06	1
242	REF	G	G	119509	119491	0.99988285	0
242	SNV	G	A	119509	13	0.00010878	0
242	SNV	G	C	119509	1	8.37E-06	0
243	REF	C	C	119509	119505	0.9999749	0
243	SNV	C	T	119509	2	1.67E-05	0
243	INS	C	CT	119509	1	8.37E-06	1
244	REF	T	T	119509	119482	0.99994142	0
244	SNV	T	C	119509	4	3.35E-05	0
244	SNV	T	G	119509	3	2.51E-05	0
245	REF	G	G	119509	119501	0.99996653	0
245	SNV	G	T	119509	4	3.35E-05	0
246	REF	A	A	119509	119500	0.99998326	0
246	SNV	A	C	119509	1	8.37E-06	0
246	SNV	A	G	119509	1	8.37E-06	0
247	REF	G	G	119509	119503	0.99996653	0
247	SNV	G	A	119509	1	8.37E-06	0
247	SNV	G	T	119509	3	2.51E-05	0
248	REF	T	T	119508	119493	0.99994979	0
248	SNV	T	C	119508	3	2.51E-05	0
248	SNV	T	G	119508	3	2.51E-05	0
249	REF	C	C	119508	119502	0.99996653	0
249	SNV	C	T	119508	4	3.35E-05	0
250	REF	G	G	119508	119501	0.99999163	0
250	SNV	G	C	119508	1	8.37E-06	0
251	REF	G	G	119508	119498	0.99994979	0
251	SNV	G	A	119508	4	3.35E-05	0
251	INS	G	GA	119508	1	8.37E-06	1
251	INS	G	GN	119508	1	8.37E-06	1
252	REF	C	C	119508	119491	0.99987448	0
252	SNV	C	A	119508	4	3.35E-05	0
252	SNV	C	G	119508	3	2.51E-05	0
252	SNV	C	T	119508	8	6.69E-05	0
253	REF	C	C	119510	119509	1	0
254	REF	C	C	119510	119504	0.99999163	0
254	SNV	C	T	119510	1	8.37E-06	0
255	REF	T	T	119510	119452	0.99987444	0
255	SNV	T	C	119510	6	5.02E-05	0
255	SNV	T	G	119510	5	4.19E-05	0
255	DEL	TG	T	119510	3	2.51E-05	-1
255	INS	T	TG	119510	1	8.37E-06	1
256	REF	G	G	119507	119503	0.99999163	0
256	SNV	G	C	119507	1	8.37E-06	0
257	REF	G	G	119509	119504	1	0
258	REF	G	G	119509	119497	0.99995816	0
258	SNV	G	A	119509	2	1.67E-05	0
258	SNV	G	T	119509	3	2.51E-05	0
259	REF	G	G	119509	119503	0.99996653	0
259	SNV	G	A	119509	2	1.67E-05	0
259	SNV	G	T	119509	2	1.67E-05	0
260	REF	G	G	119502	119494	1	0
261	REF	A	A	119502	119391	0.99973204	0
261	SNV	A	C	119502	1	8.37E-06	0
261	SNV	A	G	119502	31	0.00025958	0
262	REF	C	C	119502	119482	0.99989121	0
262	SNV	C	T	119502	12	0.00010042	0
262	INS	C	CG	119502	1	8.37E-06	1
263	REF	T	T	119502	119471	0.99992467	0
263	SNV	T	C	119502	1	8.37E-06	0
263	SNV	T	G	119502	4	3.35E-05	0
263	DEL	TG	T	119502	1	8.37E-06	-1
263	INS	T	TG	119502	3	2.51E-05	1
264	REF	G	G	119501	119498	1	0
265	REF	G	G	119502	119497	0.99999163	0
265	INS	G	GA	119502	1	8.37E-06	1
266	REF	A	A	119500	118925	0.99811162	0
266	SNV	A	C	119500	4	3.36E-05	0
266	SNV	A	G	119500	220	0.00184641	0
266	INS	A	AG	119500	1	8.39E-06	1
267	REF	G	G	119499	119486	0.99997489	0
267	SNV	G	T	119499	2	1.67E-05	0
267	INS	G	GN	119499	1	8.37E-06	1
268	REF	T	T	119489	119358	0.99962313	0
268	SNV	T	A	119489	1	8.37E-06	0
268	SNV	T	C	119489	16	0.000134	0
268	SNV	T	G	119489	21	0.00017587	0
268	INS	T	TC	119489	4	3.35E-05	1
268	INS	T	TG	119489	3	2.51E-05	1
269	REF	C	C	119488	119462	0.99989956	0
269	SNV	C	A	119488	10	8.37E-05	0
269	SNV	C	T	119488	2	1.67E-05	0
270	REF	A	A	119486	119453	0.99989955	0
270	SNV	A	C	119486	12	0.00010045	0
271	REF	A	A	119478	119466	0.99999163	0
271	SNV	A	G	119478	1	8.37E-06	0
272	REF	G	G	119468	119458	0.99999163	0
272	SNV	G	T	119468	1	8.37E-06	0
273	REF	T	T	119437	119390	0.99989113	0
273	SNV	T	C	119437	1	8.37E-06	0
273	SNV	T	G	119437	12	0.0001005	0
274	REF	G	G	119392	119375	0.99997487	0
274	SNV	G	T	119392	2	1.68E-05	0
274	INS	G	GA	119392	1	8.38E-06	1
275	REF	A	A	119331	119225	0.99984066	0
275	SNV	A	G	119331	18	0.00015095	0
275	INS	A	AG	119331	1	8.39E-06	1
276	REF	G	G	119206	119202	0.99999161	0
276	DEL	GC	G	119206	1	8.39E-06	-1
277	REF	C	C	118471	118461	0.99998312	0
277	SNV	C	G	118471	2	1.69E-05	0
278	REF	T	T	94969	94918	0.99996839	0
278	SNV	T	G	94969	2	2.11E-05	0
278	INS	T	TN	94969	1	1.05E-05	1
279	REF	G	G	15208	15174	0.9999341	0
279	DEL	GT	G	15208	1	6.59E-05	-1
280	REF	T	T	13341	13241	0.99962253	0
280	SNV	T	G	13341	2	0.00015099	0
280	DEL	TC	T	13341	2	0.00015099	-1
280	INS	T	TN	13341	1	7.55E-05	1
281	REF	C	C	12712	12644	1	0
282	REF	T	T	12472	12389	0.99983859	0
282	SNV	T	G	12472	2	0.00016141	0
283	REF	G	G	12353	12318	0.99991882	0
283	DEL	GC	G	12353	1	8.12E-05	-1
284	REF	C	C	11907	11835	0.99974658	0
284	SNV	C	G	11907	2	0.00016895	0
284	DEL	CG	C	11907	1	8.45E-05	-1
285	REF	G	G	11644	11614	1	0
286	REF	A	A	10083	9962	0.99959864	0
286	SNV	A	G	10083	3	0.00030102	0
286	SNV	A	T	10083	1	0.00010034	0
287	REF	A	A	9771	9697	0.99969072	0
287	SNV	A	C	9771	1	0.00010309	0
287	SNV	A	G	9771	1	0.00010309	0
287	INS	A	AG	9771	1	0.00010309	1
288	REF	G	G	9453	9423	1	0
289	REF	T	T	8868	8775	0.99977213	0
289	SNV	T	G	8868	2	0.00022787	0
290	REF	G	G	8725	8694	0.99977001	0
290	SNV	G	C	8725	1	0.000115	0
290	DEL	GCA	G	8725	1	0.000115	-2
291	REF	C	C	8415	8368	0.99988051	0
291	SNV	C	G	8415	1	0.00011949	0
292	REF	A	A	7610	7553	0.99973527	0
292	SNV	A	C	7610	1	0.00013236	0
292	INS	A	AT	7610	1	0.00013236	1
293	REF	T	T	7376	7339	0.99986376	0
293	SNV	T	A	7376	1	0.00013624	0
294	REF	T	T	5328	5304	0.9998115	0
294	INS	T	TG	5328	1	0.0001885	1
295	REF	G	G	5151	5103	1	0
296	REF	G	G	4986	4972	1	0
297	REF	G	G	4889	4865	1	0
298	REF	C	C	3913	3890	1	0
299	REF	T	T	3466	3410	1	0
300	REF	C	C	2912	2889	1	0
301	REF	C	C	2580	2571	1	0
302	REF	G	G	2371	2368	1	0
303	REF	G	G	2159	2156	1	0
304	REF	A	A	1954	1928	1	0
305	REF	A	A	1801	1789	1	0
306	REF	A	A	1690	1679	0.99940476	0
306	DEL	AG	A	1690	1	0.00059524	-1
307	REF	G	G	1164	1161	0.99913941	0
307	INS	G	GT	1164	1	0.00086059	1
308	REF	C	C	1061	1051	0.9971537	0
308	SNV	C	T	1061	3	0.0028463	0
309	REF	A	A	969	964	1	0
310	REF	G	G	884	881	1	0
311	REF	G	G	833	828	1	0
312	REF	G	G	803	801	1	0
313	REF	C	C	758	750	0.99734043	0
313	SNV	C	T	758	1	0.00132979	0
313	DEL	CT	C	758	1	0.00132979	-1
314	REF	T	T	717	695	1	0
315	REF	G	G	665	664	1	0
316	REF	G	G	594	593	1	0
317	REF	G	G	445	445	1	0
318	REF	A	A	433	424	1	0
319	REF	T	T	409	404	1	0
320	REF	T	T	344	340	1	0
321	REF	T	T	327	327	1	0
322	REF	G	G	301	301	1	0
323	REF	C	C	298	298	1	0
