# Supplementary material for: Pathways and signatures of mutagenesis at targeted DNA nicks
Source: PLoS Genet. 2021 Apr 15;17(4):e1009329. doi: 10.1371/journal.pgen.1009329 (PMC8078790; doi:10.1371/journal.pgen.1009329)
Supplement: S1 Data — (ZIP) [file pgen.1009329.s008.zip › DSB_siNT2.vcf]

POS	ID	Reference	Alternate allele	Read Depth	Alternate allele observation count	Allele Frequency	Indel Size
1	REF	T	T	17	17	1	0
2	REF	T	T	17	17	1	0
3	REF	C	C	17	17	1	0
4	REF	G	G	17	17	1	0
5	REF	G	G	18	18	1	0
6	REF	T	T	18	18	1	0
7	REF	C	C	19	19	1	0
8	REF	C	C	20	20	1	0
9	REF	G	G	136	136	1	0
10	REF	C	C	93131	93131	1	0
11	REF	C	C	94645	94645	1	0
12	REF	A	A	94761	94761	1	0
13	REF	T	T	94900	94900	1	0
14	REF	C	C	95014	95011	0.99996843	0
14	SNV	C	G	95014	1	1.05E-05	0
14	SNV	C	T	95014	2	2.11E-05	0
15	REF	C	C	95099	95093	0.99993691	0
15	SNV	C	G	95099	5	5.26E-05	0
15	SNV	C	T	95099	1	1.05E-05	0
16	REF	T	T	95110	95081	0.9997056	0
16	SNV	T	A	95110	2	2.10E-05	0
16	SNV	T	C	95110	26	0.00027337	0
17	REF	C	C	95121	95121	1	0
18	REF	G	G	95124	95064	0.99941127	0
18	SNV	G	A	95124	27	0.00028385	0
18	SNV	G	C	95124	1	1.05E-05	0
18	SNV	G	T	95124	28	0.00029437	0
19	REF	T	T	95130	95126	0.99995795	0
19	SNV	T	C	95130	3	3.15E-05	0
19	DEL	TC	T	95130	1	1.05E-05	-1
20	REF	C	C	95132	95132	1	0
21	REF	C	C	95140	95140	1	0
22	REF	C	C	95142	95132	0.99989489	0
22	SNV	C	T	95142	10	0.00010511	0
23	REF	G	G	95144	95142	0.99998949	0
23	SNV	G	A	95144	1	1.05E-05	0
24	REF	T	T	95146	95138	0.99992643	0
24	SNV	T	C	95146	7	7.36E-05	0
25	REF	C	C	95147	95141	0.99994745	0
25	SNV	C	T	95147	5	5.26E-05	0
26	REF	C	C	95148	95147	0.99998949	0
26	SNV	C	A	95148	1	1.05E-05	0
27	REF	T	T	95148	95134	0.99985286	0
27	SNV	T	C	95148	14	0.00014714	0
28	REF	C	C	95149	95149	1	0
29	REF	C	C	95149	95148	1	0
30	REF	G	G	95150	95142	0.99994745	0
30	SNV	G	A	95150	5	5.26E-05	0
31	REF	C	C	95150	95147	0.99997898	0
31	SNV	C	A	95150	1	1.05E-05	0
31	SNV	C	T	95150	1	1.05E-05	0
32	REF	C	C	95150	95146	0.99996847	0
32	SNV	C	T	95150	1	1.05E-05	0
32	INS	C	CGGCT	95150	2	2.10E-05	4
33	REF	G	G	95150	95147	0.99997898	0
33	SNV	G	T	95150	2	2.10E-05	0
34	REF	G	G	95150	95146	0.99996847	0
34	SNV	G	A	95150	3	3.15E-05	0
35	REF	C	C	95150	95147	0.99997898	0
35	SNV	C	T	95150	2	2.10E-05	0
36	REF	C	C	95150	95148	0.99998949	0
36	SNV	C	A	95150	1	1.05E-05	0
37	REF	C	C	95150	95149	1	0
38	REF	C	C	95150	95149	1	0
39	REF	T	T	95150	95147	0.99996847	0
39	SNV	T	C	95150	3	3.15E-05	0
40	REF	G	G	95150	95140	0.99992643	0
40	SNV	G	A	95150	3	3.15E-05	0
40	DEL	GC	G	95150	4	4.20E-05	-1
41	REF	C	C	95137	95130	0.99994744	0
41	SNV	C	G	95137	2	2.10E-05	0
41	SNV	C	T	95137	3	3.15E-05	0
42	REF	C	C	95129	95122	0.99993693	0
42	SNV	C	T	95129	6	6.31E-05	0
43	REF	C	C	95129	95128	0.99998949	0
43	SNV	C	A	95129	1	1.05E-05	0
44	REF	C	C	95129	95120	0.99990539	0
44	SNV	C	T	95129	9	9.46E-05	0
45	REF	G	G	95129	95129	1	0
46	REF	C	C	95129	95128	0.99998949	0
46	SNV	C	T	95129	1	1.05E-05	0
47	REF	G	G	95122	95096	0.99974769	0
47	SNV	G	A	95122	2	2.10E-05	0
47	DEL	GC	G	95122	22	0.00023129	-1
48	REF	C	C	95100	95094	0.99993691	0
48	INS	C	CG	95100	6	6.31E-05	1
49	REF	C	C	95117	95117	1	0
50	REF	C	C	95111	95107	0.99998949	0
50	SNV	C	A	95111	1	1.05E-05	0
51	REF	A	A	95106	95096	0.99991588	0
51	SNV	A	G	95106	8	8.41E-05	0
52	REF	G	G	95107	95103	0.99997897	0
52	SNV	G	A	95107	1	1.05E-05	0
52	SNV	G	T	95107	1	1.05E-05	0
53	REF	G	G	95098	95095	0.99996845	0
53	SNV	G	C	95098	1	1.05E-05	0
53	SNV	G	T	95098	2	2.10E-05	0
54	REF	G	G	95097	95094	0.99998948	0
54	SNV	G	A	95097	1	1.05E-05	0
55	REF	A	A	95097	95092	0.99998948	0
55	SNV	A	C	95097	1	1.05E-05	0
56	REF	T	T	95097	95096	1	0
57	REF	C	C	95097	95093	0.99996845	0
57	DEL	CCTCCAG	C	95097	3	3.16E-05	-6
58	REF	C	C	95094	95093	0.99998948	0
58	SNV	C	T	95094	1	1.05E-05	0
59	REF	T	T	95092	95081	0.99990535	0
59	SNV	T	A	95092	3	3.16E-05	0
59	SNV	T	C	95092	6	6.31E-05	0
60	REF	C	C	95090	95088	1	0
61	REF	C	C	95083	95077	0.99995793	0
61	SNV	C	A	95083	3	3.16E-05	0
61	SNV	C	T	95083	1	1.05E-05	0
62	REF	A	A	95069	95067	0.99998948	0
62	SNV	A	G	95069	1	1.05E-05	0
63	REF	G	G	95069	95062	0.99994741	0
63	SNV	G	A	95069	5	5.26E-05	0
64	REF	C	C	95072	95072	1	0
65	REF	T	T	95069	95061	0.99991585	0
65	SNV	T	C	95069	5	5.26E-05	0
65	DEL	TC	T	95069	3	3.16E-05	-1
66	REF	C	C	95066	95065	1	0
67	REF	C	C	95063	95057	0.99993688	0
67	DEL	CT	C	95063	2	2.10E-05	-1
67	INS	C	CT	95063	4	4.21E-05	1
68	REF	T	T	95061	95056	0.9999474	0
68	SNV	T	C	95061	4	4.21E-05	0
68	SNV	T	G	95061	1	1.05E-05	0
69	REF	T	T	95063	95060	0.99998948	0
69	SNV	T	C	95063	1	1.05E-05	0
70	REF	T	T	95063	95061	1	0
71	REF	C	C	95063	95060	0.99997896	0
71	SNV	C	T	95063	2	2.10E-05	0
72	REF	G	G	95063	95039	0.99976857	0
72	SNV	G	T	95063	4	4.21E-05	0
72	DEL	GC	G	95063	18	0.00018935	-1
73	REF	C	C	95045	95043	0.99998948	0
73	SNV	C	T	95045	1	1.05E-05	0
74	REF	C	C	95061	95057	0.99995792	0
74	SNV	C	G	95061	1	1.05E-05	0
74	SNV	C	T	95061	3	3.16E-05	0
75	REF	C	C	95047	95045	0.99998948	0
75	SNV	C	A	95047	1	1.05E-05	0
76	REF	G	G	95047	95032	0.99986322	0
76	SNV	G	A	95047	12	0.00012626	0
76	SNV	G	T	95047	1	1.05E-05	0
77	REF	C	C	95038	95035	0.99997896	0
77	SNV	C	T	95038	2	2.10E-05	0
78	REF	G	G	95029	95027	0.99997895	0
78	SNV	G	A	95029	2	2.11E-05	0
79	REF	C	C	95027	95025	1	0
80	REF	C	C	95024	95020	0.99996843	0
80	INS	C	CCTCCGTTCG	95024	3	3.16E-05	9
81	REF	C	C	95008	94998	0.99990527	0
81	DEL	CT	C	95008	9	9.47E-05	-1
82	REF	T	T	94999	94975	0.99975789	0
82	SNV	T	A	94999	1	1.05E-05	0
82	SNV	T	C	94999	4	4.21E-05	0
82	DEL	TCCGTTCGCTCCGGACACCATGGACAAGTTTTGGTGGCACGCAGCCTGGGGACTCTGCCTCGTG	T	94999	18	0.00018948	-63
83	REF	C	C	94983	94977	0.99994736	0
83	SNV	C	G	94983	5	5.26E-05	0
84	REF	C	C	94983	94983	1	0
85	REF	G	G	94983	94976	0.99996841	0
85	SNV	G	A	94983	2	2.11E-05	0
85	SNV	G	T	94983	1	1.05E-05	0
86	REF	T	T	94983	94978	0.99996841	0
86	SNV	T	C	94983	3	3.16E-05	0
87	REF	T	T	94983	94953	0.99969468	0
87	SNV	T	C	94983	6	6.32E-05	0
87	DEL	TCGCTCCGGACACCATGGACAAGTTTTGGTGGCACGCAGCCTGGGGACTCTGCCTCGTGC	T	94983	23	0.00024215	-59
88	REF	C	C	94960	94956	0.99997894	0
88	SNV	C	T	94960	2	2.11E-05	0
89	REF	G	G	94960	94947	0.99988416	0
89	SNV	G	A	94960	3	3.16E-05	0
89	DEL	GCTCCGGACACCATGGACAAGTTTTGGTGGCACGCAGCCTGGGGACTCTGCCTCGTGC	G	94960	4	4.21E-05	-57
89	DEL	GCTCCGGACACCATGGACAAGTTTTGGTGGCACGCAGC	G	94960	4	4.21E-05	-37
90	REF	C	C	94950	94950	1	0
91	REF	T	T	94950	94932	0.99983149	0
91	SNV	T	A	94950	5	5.27E-05	0
91	SNV	T	C	94950	2	2.11E-05	0
91	DEL	TCCGGACACCATGGACAAGTTTTGGTGGCACGCAGCCTGGGGACTCTGCCTCGTG	T	94950	5	5.27E-05	-54
91	DEL	TCCGGACACCATGGACAAGTTTTGGTGGCACGCAGCCTGGG	T	94950	4	4.21E-05	-40
92	REF	C	C	94941	94940	1	0
93	REF	C	C	94941	94933	0.9999368	0
93	INS	C	CGGACACCAT	94941	6	6.32E-05	9
94	REF	G	G	94941	94935	0.99995787	0
94	SNV	G	A	94941	2	2.11E-05	0
94	SNV	G	T	94941	2	2.11E-05	0
95	REF	G	G	94941	94929	0.9999052	0
95	SNV	G	A	94941	1	1.05E-05	0
95	DEL	GACACCATGGACAAGTTTTGGTGGCACGCAGCCTGGGGACTCTGCCTCGTGC	G	94941	8	8.43E-05	-51
96	REF	A	A	94933	94913	0.99986305	0
96	DEL	ACACCATGGACAAGTTTTGGTGGCACGCAGCCTGGGGACTCTGCCTCGTGCCGCTGAGC	A	94933	5	5.27E-05	-58
96	DEL	ACACCATGGACAAGTTTTGGTGGCACGCAGCCTGGGGACTCTGCCTCGTGCCGCTGAGCCTGG	A	94933	8	8.43E-05	-62
97	REF	C	C	94920	94919	0.99998946	0
97	SNV	C	A	94920	1	1.05E-05	0
98	REF	A	A	94920	94900	0.99986303	0
98	SNV	A	C	94920	2	2.11E-05	0
98	SNV	A	G	94920	1	1.05E-05	0
98	DEL	ACCATGGACAAGTTTTGGTGGCACGCAGCCTGGGGACTCTGCCTCGTG	A	94920	10	0.00010536	-47
99	REF	C	C	94910	94909	1	0
100	REF	C	C	94910	94895	0.99984196	0
100	DEL	CATGGACAAGTTTTGGTGGCA	C	94910	5	5.27E-05	-20
100	INS	C	CA	94910	10	0.00010536	1
101	REF	A	A	94905	94858	0.99970491	0
101	SNV	A	C	94905	5	5.27E-05	0
101	SNV	A	G	94905	10	0.00010539	0
101	SNV	A	T	94905	1	1.05E-05	0
101	DEL	ATGGACAAGTTTTGGTGGCACGCAGCCTGGGGACTCTGCCTCGTGCCGC	A	94905	5	5.27E-05	-48
101	DEL	ATGGACAAGTTTTGGTGGCACGCAGCCTGGG	A	94905	7	7.38E-05	-30
102	REF	T	T	94893	94871	0.99982084	0
102	SNV	T	C	94893	12	0.00012646	0
102	DEL	TGGACAAGTTTTGGTGGCACGCAGCCTGG	T	94893	5	5.27E-05	-28
103	REF	G	G	94888	94863	0.99981029	0
103	SNV	G	A	94888	1	1.05E-05	0
103	DEL	GGACAAGTTTTGGTGGCACGCAGCCTGGGGACTCTGCCTCGTGCCGCTGA	G	94888	5	5.27E-05	-49
103	DEL	GGACAAGTTTTGGTGGCACGCAGCCTGGGGACTCTGCCTCGTGCCGCT	G	94888	12	0.00012647	-47
104	REF	G	G	94871	94849	0.99979972	0
104	DEL	GACAAGTTTTGGTGGCACGCA	G	94871	10	0.00010541	-20
104	INS	G	GT	94871	9	9.49E-05	1
105	REF	A	A	94861	94825	0.99977859	0
105	SNV	A	C	94861	11	0.00011598	0
105	DEL	ACAAGTTTTGGTGGCACGCAGCCTGGGGACTCTGCCTCGTGCCGCTGAGCCTGGCG	A	94861	9	9.49E-05	-55
105	DEL	ACAAGTTTTGGTGGCACGCAGCCTGGGGACTCTGCCTCGTGCCGCTGAG	A	94861	1	1.05E-05	-48
106	REF	C	C	94851	94848	0.99997891	0
106	INS	C	CAAACTGCTCATTCAAAAGA	94851	2	2.11E-05	19
107	REF	A	A	94851	94822	0.99978912	0
107	SNV	A	C	94851	4	4.22E-05	0
107	SNV	A	G	94851	1	1.05E-05	0
107	DEL	AAGTTTTGGTG	A	94851	7	7.38E-05	-10
107	DEL	AAGTTTTGGTGGCACGCAGCCTGGGGACTCTGCCTCGTGCCGCTG	A	94851	7	7.38E-05	-44
107	INS	A	ACC	94851	1	1.05E-05	2
108	REF	A	A	94836	94783	0.99957816	0
108	SNV	A	C	94836	8	8.44E-05	0
108	SNV	A	G	94836	1	1.06E-05	0
108	SNV	A	T	94836	1	1.06E-05	0
108	DEL	AGTTTTGGTGGCACGCAGCCTGGGGACTCTGCCTC	A	94836	12	0.00012655	-34
108	DEL	AGTTTTGGTGGCACGCAGCCTGGGGACTCTGCCTCGTGCCGCT	A	94836	10	0.00010546	-42
108	DEL	AGTTT	A	94836	1	1.06E-05	-4
108	DEL	AGTTTTGGTGGCACGCAGCCTGGGGACTCTGCCTCGTGCC	A	94836	7	7.38E-05	-39
109	REF	G	G	94806	94780	0.99974685	0
109	DEL	GTTTTGGTGGCACGCAGCCTGGGGACTCTGCCTCGT	G	94806	7	7.38E-05	-35
109	DEL	GT	G	94806	17	0.00017932	-1
110	REF	T	T	94782	94773	0.9999578	0
110	SNV	T	G	94782	4	4.22E-05	0
111	REF	T	T	94799	94788	0.99990506	0
111	SNV	T	C	94799	1	1.06E-05	0
111	DEL	TTTGGTGGCACGCAGCCTGGGGACTCTGCCTCGTGCCGCTGAGCCTGGCGC	T	94799	2	2.11E-05	-50
111	DEL	TTTGGTGGCACGCAGCCTGGGGACTCTGCCTCGTGCCGC	T	94799	6	6.33E-05	-38
112	REF	T	T	94789	94775	0.99988395	0
112	DEL	TTGGTGGCACGCAGCCTGGGGACTCTGCCTCGTGCCGCTGAGCC	T	94789	9	9.50E-05	-43
112	INS	T	TCAAATC	94789	2	2.11E-05	6
113	REF	T	T	94781	94758	0.99977843	0
113	SNV	T	C	94781	6	6.33E-05	0
113	SNV	T	G	94781	2	2.11E-05	0
113	DEL	TG	T	94781	3	3.17E-05	-1
113	DEL	TGGTGGCACGCAGCCTGGGGACTCTGCCTCGTGCCGCTGAGCCTGGCGCA	T	94781	10	0.00010551	-49
114	REF	G	G	94768	94756	0.99991558	0
114	DEL	GGTGGCACGCAGCCTGGGGACTCTGCCTCGTGCCGCTGA	G	94768	3	3.17E-05	-38
114	DEL	GGTGGCACGCAGCCTGGGGACTCTGCCTCGT	G	94768	1	1.06E-05	-30
114	DEL	GGTGGCACGCAGCCTGGGGACTCTGCCT	G	94768	4	4.22E-05	-27
115	REF	G	G	94763	94742	0.9998206	0
115	SNV	G	T	94763	6	6.33E-05	0
115	DEL	GTGGCACGCAGCCTGGGGACTCTGCCTCGTGCCGCTGAGCC	G	94763	10	0.00010553	-40
115	INS	G	GACAAGTT	94763	1	1.06E-05	7
116	REF	T	T	94750	94737	0.9998839	0
116	SNV	T	A	94750	1	1.06E-05	0
116	SNV	T	C	94750	3	3.17E-05	0
116	DEL	TGGCACGCAGCCTGGGGACTCTGCCTCGTGCCGCTGAGCC	T	94750	1	1.06E-05	-39
116	INS	T	TGGCACGCAGCCTG	94750	5	5.28E-05	13
116	INS	T	TG	94750	1	1.06E-05	1
117	REF	G	G	94749	94683	0.99937726	0
117	SNV	G	T	94749	1	1.06E-05	0
117	DEL	GGCACGCAGCCTGGGGACTCTGCCTCGTGCCGCTGA	G	94749	18	0.00018999	-35
117	DEL	GGCACGCAGCCTGGGGACTCTGCCTCGTGCC	G	94749	4	4.22E-05	-30
117	DEL	GGCACGCAGCCTGGGGACTCTGCCTCGT	G	94749	18	0.00018999	-27
117	DEL	GGCACGCAGCCTGGGGACTCTGCCTCGTGCCGCTGAGCCTGGCGCAGATCGGTGAGTGCCC	G	94749	9	9.50E-05	-60
117	INS	G	GGCACGCAGCCTGGGGAGCAATTTA	94749	9	9.50E-05	24
118	REF	G	G	94707	94673	0.99975712	0
118	SNV	G	A	94707	4	4.22E-05	0
118	SNV	G	C	94707	7	7.39E-05	0
118	SNV	G	T	94707	2	2.11E-05	0
118	DEL	GC	G	94707	8	8.45E-05	-1
118	DEL	GCACGCAGCCTGGGGACTCTGCCTCGTGC	G	94707	1	1.06E-05	-28
118	DEL	GCACGCAGCCT	G	94707	1	1.06E-05	-10
119	REF	C	C	94697	94691	0.99993664	0
119	SNV	C	G	94697	2	2.11E-05	0
119	SNV	C	T	94697	1	1.06E-05	0
119	DEL	CACGCAGCCTGGGGACTCTGCCTCGTG	C	94697	3	3.17E-05	-26
120	REF	A	A	94702	94486	0.99783506	0
120	SNV	A	C	94702	4	4.22E-05	0
120	DEL	ACGCAGCCTGGGGACTCTGCCTCGTGCCGCTGAGCCTGGCGCAGATCGGTGAGTGCC	A	94702	7	7.39E-05	-56
120	DEL	ACGCAGCCTGGGGACTCTGCCTCGTGC	A	94702	106	0.00111943	-26
120	DEL	ACGCAGCCTGGGGACTCTGCCTCGTGCCGCTGAGCCTGGCGCAGATCGGTGAGTGCCCGC	A	94702	53	0.00055972	-59
120	DEL	ACGCAGCCTGGGGACTCTGCCTCGTGCCG	A	94702	25	0.00026402	-28
120	DEL	ACGCAGCCTGGGGACTCTGCCTCGTGCCGCTGAGCCTGG	A	94702	3	3.17E-05	-38
120	INS	A	ACGCAGCCTGGGGG	94702	4	4.22E-05	13
120	INS	A	AC	94702	2	2.11E-05	1
120	INS	A	AG	94702	1	1.06E-05	1
121	REF	C	C	94514	94445	0.9992911	0
121	SNV	C	T	94514	10	0.00010581	0
121	DEL	CGCAGCCTGGGGACTCTGCCTCGTGCCGCTGA	C	94514	1	1.06E-05	-31
121	DEL	CGCAGCCTGGGGACTCTGCCTCGTG	C	94514	5	5.29E-05	-24
121	DEL	CGCAGCCTGGGGACTCTGCCTCGTGCCGCT	C	94514	13	0.00013755	-29
121	DEL	CGCAGCCTGGG	C	94514	2	2.12E-05	-10
121	DEL	CGCAGCCTGGGGACTCTGCCTCGT	C	94514	31	0.000328	-23
121	INS	C	CGCAGCCTGG	94514	5	5.29E-05	9
122	REF	G	G	94462	94452	0.99992589	0
122	SNV	G	C	94462	5	5.29E-05	0
122	INS	G	GC	94462	2	2.12E-05	1
123	REF	C	C	94462	94135	0.99653829	0
123	SNV	C	A	94462	2	2.12E-05	0
123	SNV	C	G	94462	7	7.41E-05	0
123	SNV	C	T	94462	1	1.06E-05	0
123	DEL	CAGCCTGGGGACTCTGCCTCGTGCCGCTG	C	94462	317	0.00335585	-28
124	REF	A	A	94145	94036	0.99894832	0
124	SNV	A	C	94145	4	4.25E-05	0
124	DEL	AGCCTGGGGACTCTGCCTCGTGCCGCT	A	94145	11	0.00011685	-26
124	DEL	AGCCTGGGGACTCTGCCTCGTGCCGCTGAGCCTG	A	94145	7	7.44E-05	-33
124	DEL	AGCCTGGGGACTCTGCCTCG	A	94145	2	2.13E-05	-19
124	DEL	AGCCTGGGGACTCTGCCTCGTGCC	A	94145	9	9.56E-05	-23
124	DEL	AGCCTGGGGACTCTGCCTCGT	A	94145	59	0.00062676	-20
124	DEL	AGCCTGGGGACTCTGCCTCGTG	A	94145	7	7.44E-05	-21
125	REF	G	G	94058	94005	0.99947902	0
125	SNV	G	A	94058	18	0.00019138	0
125	SNV	G	C	94058	7	7.44E-05	0
125	SNV	G	T	94058	2	2.13E-05	0
125	DEL	GCCTGGGGACTCTGCCTCGTGCCGCTGAGC	G	94058	1	1.06E-05	-29
125	DEL	GCCTGGGGACTCTGCCTCGT	G	94058	7	7.44E-05	-19
125	DEL	GC	G	94058	4	4.25E-05	-1
125	DEL	GCCTGGGGACTCTGC	G	94058	8	8.51E-05	-14
125	INS	G	GAGTCC	94058	2	2.13E-05	5
126	REF	C	C	94038	93965	0.9992556	0
126	SNV	C	A	94038	7	7.44E-05	0
126	DEL	CCTGGGGACTCTGCCTCG	C	94038	2	2.13E-05	-17
126	DEL	CCTGGGGACTCTGCCTCGTG	C	94038	10	0.00010634	-19
126	DEL	CCTGGGGACTCTGCCTCGTGCCGCTGAG	C	94038	10	0.00010634	-27
126	DEL	CCTGGGGACTCTGCCTCGTGCCGCTG	C	94038	6	6.38E-05	-25
126	DEL	CCTGGGGACTCTGCCTCGTGCCG	C	94038	35	0.0003722	-22
127	REF	C	C	93983	93911	0.9992658	0
127	SNV	C	A	93983	1	1.06E-05	0
127	DEL	CTGGG	C	93983	8	8.51E-05	-4
127	DEL	CTGGGGACTCTGCCTCGTGCCGCTG	C	93983	13	0.00013833	-24
127	DEL	CTGGGGACTCTGCCTCGTGCCGCTGAGCCTGGCGCAGATCGGTGAGTGCCCGCCGCAGCCTGGGCAGCAAGA	C	93983	12	0.00012769	-71
127	DEL	CTGGGGACTCTGCCT	C	93983	3	3.19E-05	-14
127	DEL	CTGGGGACTCTGCCTCGTGCCGCTGAGCCTGGCGCAGATCGG	C	93983	9	9.58E-05	-41
127	DEL	CTGGGGACTCTGCCTCG	C	93983	19	0.00020217	-16
127	DEL	CTGGGGACTCTGCCTCGTGCCGCT	C	93983	3	3.19E-05	-23
127	INS	C	CG	93983	1	1.06E-05	1
128	REF	T	T	93913	93711	0.99787032	0
128	SNV	T	A	93913	12	0.00012778	0
128	SNV	T	C	93913	14	0.00014908	0
128	SNV	T	G	93913	1	1.07E-05	0
128	DEL	TG	T	93913	54	0.00057501	-1
128	DEL	TGGGGACTCTGCCTCG	T	93913	5	5.32E-05	-15
128	DEL	TGGGGACTCTGCCTCGTGCCGCTGAGCCTGGC	T	93913	10	0.00010648	-31
128	DEL	TGGGGACTCTGCCTCGTGCCGCTGAGCCTGGCGCAGATCGGTGAGTGCCCGCCGCAGCCTGGGCAGCAAGATGGGTGC	T	93913	7	7.45E-05	-77
128	DEL	TGGGGACTCTGCCTCGTGCC	T	93913	26	0.00027686	-19
128	DEL	TGGGGACTCTGCCTCGTGCCGCTGAGCCTGGCGCAGATC	T	93913	9	9.58E-05	-38
128	INS	T	TGG	93913	2	2.13E-05	2
128	INS	T	TGGGGCTCA	93913	21	0.00022362	8
128	INS	T	TC	93913	1	1.07E-05	1
128	INS	T	TG	93913	38	0.00040464	1
129	REF	G	G	93803	93691	0.99885925	0
129	SNV	G	A	93803	9	9.60E-05	0
129	SNV	G	C	93803	7	7.46E-05	0
129	SNV	G	T	93803	3	3.20E-05	0
129	DEL	GGGGACTCTGCCTCGTGCCGCT	G	93803	7	7.46E-05	-21
129	DEL	GGGGACTCTGCCTCGTGCCGCTGAGCCTGGCGCAGATC	G	93803	8	8.53E-05	-37
129	DEL	GGGGACTCTGCCTCGTGCC	G	93803	4	4.26E-05	-18
129	DEL	GGGGACTCTGCCTCGTGCCGCTGAGCCTGGCGCAGATCGGT	G	93803	7	7.46E-05	-40
129	DEL	GGGGACTCTGCCTCGT	G	93803	36	0.0003838	-15
129	DEL	GGGGACTCTGCCTCGTGCCGCTGAGCCT	G	93803	9	9.60E-05	-27
129	DEL	GGGGACTCTGCCTCGTGCCGCTGAGCCTGGCGCAGATCGGTGAGTGCCCGCCGCAGCCT	G	93803	6	6.40E-05	-58
129	INS	G	GT	93803	11	0.00011727	1
130	REF	G	G	93780	93544	0.99756857	0
130	SNV	G	A	93780	24	0.00025594	0
130	SNV	G	C	93780	11	0.00011731	0
130	SNV	G	T	93780	1	1.07E-05	0
130	DEL	GGGACTCTGCCTCGT	G	93780	63	0.00067184	-14
130	DEL	GGGACTCTGCCTCGTGCCGCTGAGCCTGGCGCAGATC	G	93780	5	5.33E-05	-36
130	DEL	GGGACTCTGCCTCGTGC	G	93780	3	3.20E-05	-16
130	DEL	GGGACTCTGCCTCGTGCCGCT	G	93780	7	7.47E-05	-20
130	DEL	GGGACTCTGCCTCGTGCCGCTGA	G	93780	17	0.00018129	-22
130	DEL	GGGACTCTGCCTCGTGCCGCTGAGCCT	G	93780	42	0.00044789	-26
130	DEL	GGGACTCTGCCTCGTGCCGCTGAGCCTGGCGC	G	93780	3	3.20E-05	-31
130	DEL	GGGACT	G	93780	5	5.33E-05	-5
130	DEL	GGGACTCTGCCTCGTGCC	G	93780	8	8.53E-05	-17
130	DEL	GGGACTCTGCCTCGTGCCGCTGAGCCTGGCGCAGATCGGTGAGTGCCCGCC	G	93780	13	0.00013863	-50
130	DEL	GGGACTCTGCCTCGTGCCGCTGAGCCTGGC	G	93780	16	0.00017063	-29
130	INS	G	GAGCT	93780	10	0.00010664	4
131	REF	G	G	93595	93418	0.99823686	0
131	SNV	G	C	93595	4	4.27E-05	0
131	DEL	GGACTCTGCCTCGT	G	93595	32	0.00034194	-13
131	DEL	GGACTCTGCCTCGTGCC	G	93595	17	0.00018166	-16
131	DEL	GGACTCTGCCTCGTGCCGCT	G	93595	55	0.00058771	-19
131	DEL	GGACTCTGCCTCGTGC	G	93595	1	1.07E-05	-15
131	DEL	GGACT	G	93595	6	6.41E-05	-4
131	DEL	GGACTCTGCCTCGTGCCGCTGAGCCTGGCGCAGATCGGTGAGTGCCCGCCGCA	G	93595	8	8.55E-05	-52
131	DEL	GGACTCTGCCTCGTGCCGCTGAGCCTGGCGCAGATCGGT	G	93595	4	4.27E-05	-38
131	DEL	GGACTCTGCCTCGTGCCGCTGA	G	93595	15	0.00016029	-21
131	DEL	GGACTCTGCCTCGTGCCGCTGAGCCT	G	93595	2	2.14E-05	-25
131	DEL	GGACTCTGCCTCGTGCCGCTGAGCCTGGC	G	93595	13	0.00013891	-28
131	INS	G	GGACTCT	93595	1	1.07E-05	6
131	INS	G	GGACT	93595	7	7.48E-05	4
132	REF	G	G	93460	93305	0.998427	0
132	SNV	G	A	93460	2	2.14E-05	0
132	SNV	G	C	93460	43	0.00046013	0
132	DEL	GACTCTGC	G	93460	8	8.56E-05	-7
132	DEL	GACTCTGCCTCGT	G	93460	39	0.00041733	-12
132	DEL	GACTCTGCCTCGTGCC	G	93460	9	9.63E-05	-15
132	DEL	GACTCTGCCTCGTGC	G	93460	1	1.07E-05	-14
132	DEL	GACTCTGCCTCGTGCCGCTGAGCCT	G	93460	6	6.42E-05	-24
132	DEL	GACTCTGCCTCGTGCCGCT	G	93460	20	0.00021401	-18
132	DEL	GACTCTGCCTCGTGCCGCTGAGC	G	93460	4	4.28E-05	-22
132	DEL	GACTCTGCCTCGTGCCGCTGAGCCTGGCGCAGA	G	93460	4	4.28E-05	-32
132	DEL	GACTCTGCCTCGTGCCGCTGAGCCTGGCGCAGATCGGTGAGTGCCCGCCGCAGCCTGGGC	G	93460	1	1.07E-05	-59
132	INS	G	GGC	93460	10	0.00010701	2
133	REF	A	A	93361	92708	0.99325034	0
133	SNV	A	C	93361	4	4.29E-05	0
133	SNV	A	G	93361	37	0.00039641	0
133	SNV	A	T	93361	2	2.14E-05	0
133	DEL	ACTCTGCCTCGTGCCG	A	93361	198	0.00212132	-15
133	DEL	AC	A	93361	21	0.00022499	-1
133	DEL	ACTCTGCCTCGTGC	A	93361	83	0.00088924	-13
133	DEL	ACTCTGCCTCGT	A	93361	6	6.43E-05	-11
133	DEL	ACTCT	A	93361	1	1.07E-05	-4
133	DEL	ACTCTGCCTCGTG	A	93361	74	0.00079282	-12
133	DEL	ACTCTGCCTCGTGCCGCTGAGCCTGGCGCAGATCGGTGAGTGCCCGCCGCAGCCTGGGCAGCAAGATGGGTGCGGGGTG	A	93361	6	6.43E-05	-78
133	DEL	ACTCTGCCTCGTGCCGCTGAG	A	93361	21	0.00022499	-20
133	DEL	ACTCTGCCTCGTGCCGCTGAGCCTGG	A	93361	3	3.21E-05	-25
133	DEL	ACTCTGCCTCGTGCC	A	93361	25	0.00026784	-14
133	DEL	ACTCTGCCTCG	A	93361	9	9.64E-05	-10
133	DEL	ACTCTGC	A	93361	1	1.07E-05	-6
133	DEL	ACTCTGCCTCGTGCCGCTGAGC	A	93361	106	0.00113566	-21
133	DEL	ACTCTGCCTCGTGCCGCTGAGCCTGGCGCAGATCGGTGAGTGCCCGCCGCAGC	A	93361	2	2.14E-05	-52
133	DEL	ACTCTGCC	A	93361	12	0.00012857	-7
133	DEL	ACT	A	93361	11	0.00011785	-2
133	INS	A	AC	93361	7	7.50E-05	1
133	INS	A	AG	93361	1	1.07E-05	1
134	REF	C	C	92776	92577	0.99787656	0
134	SNV	C	A	92776	10	0.00010779	0
134	SNV	C	T	92776	9	9.70E-05	0
134	DEL	CTCTGCCTCGTGCCGCTGAGCCTGGCGCAG	C	92776	3	3.23E-05	-29
134	DEL	CTCTGCCTCGT	C	92776	40	0.00043116	-10
134	DEL	CTCTGCCTCGTGCCGCTGAGCCTGGCGCAGATCGGTGAGTGCCCGCCGCAGCCTGGGCAGCAAGA	C	92776	6	6.47E-05	-64
134	DEL	CTCTGCCTCGTGCCGCTGAGCCTGGCGCAGA	C	92776	14	0.0001509	-30
134	DEL	CTCTGCCTCGTGCCGCT	C	92776	4	4.31E-05	-16
134	DEL	CTCTGCCTCGTGCCGCTGAG	C	92776	6	6.47E-05	-19
134	DEL	CTCTGCCTCGTG	C	92776	20	0.00021558	-11
134	DEL	CTCTGCCTCG	C	92776	58	0.00062518	-9
134	INS	C	CA	92776	7	7.55E-05	1
134	INS	C	CTCACCGA	92776	6	6.47E-05	7
134	INS	C	CTCACNGN	92776	1	1.08E-05	7
134	INS	C	CAAGT	92776	6	6.47E-05	4
134	INS	C	CTAA	92776	7	7.55E-05	3
135	REF	T	T	92640	91406	0.98683941	0
135	SNV	T	A	92640	17	0.00018354	0
135	SNV	T	C	92640	1	1.08E-05	0
135	SNV	T	G	92640	50	0.00053981	0
135	DEL	TCTGCCTCGTGCCGCTGAGCCTG	T	92640	8	8.64E-05	-22
135	DEL	TCTGCCTCGTGCCGCTGAGC	T	92640	159	0.0017166	-19
135	DEL	TCTGCCTCGTGCCGC	T	92640	1	1.08E-05	-14
135	DEL	TCTGCCTCG	T	92640	9	9.72E-05	-8
135	DEL	TCTGCCTC	T	92640	41	0.00044265	-7
135	DEL	TCTGCCTCGTGCCGCTGAG	T	92640	24	0.00025911	-18
135	DEL	TCTGCCTCGTGCCGCTGAGCCTGG	T	92640	8	8.64E-05	-23
135	DEL	TCTGCCTCGTG	T	92640	294	0.00317409	-10
135	DEL	TCTGCCTCGTGCCGCTGAGCCTGGCGCAGATCGGTGAGTGCCCGCCGCAGC	T	92640	3	3.24E-05	-50
135	DEL	TCTGCCTCGTGCCG	T	92640	532	0.00574359	-13
135	DEL	TCTGCCTCGTGC	T	92640	25	0.00026991	-11
135	DEL	TCTGCCTCGTGCC	T	92640	6	6.48E-05	-12
135	DEL	TCTGCCTCGTGCCGCTGAGCCTGGCGCAGATC	T	92640	3	3.24E-05	-31
135	DEL	TCTGCCTCGTGCCGCTGAGCCTGGCG	T	92640	5	5.40E-05	-25
135	INS	T	TA	92640	6	6.48E-05	1
135	INS	T	TCCGGACACCATGGACAAGTTTTGGTGGCACG	92640	5	5.40E-05	31
135	INS	T	TTTTGGTGGCACG	92640	10	0.00010796	12
135	INS	T	TGGCG	92640	9	9.72E-05	4
135	INS	T	TG	92640	3	3.24E-05	1
136	REF	C	C	91529	86282	0.94274601	0
136	SNV	C	A	91529	7	7.65E-05	0
136	SNV	C	T	91529	6	6.56E-05	0
136	DEL	CTGCCTCGTGCCGCTGAGCCTGGCGCAGATCGGTG	C	91529	4	4.37E-05	-34
136	DEL	CTGCCTCGTGCCGCTGAGCCTGGCGCAGATCGGTGAGTGCCCGCCGCAGCCTGGGCAGCAAGATGGGTGCGGGG	C	91529	1	1.09E-05	-73
136	DEL	CTGCCTCGTGCCGCT	C	91529	7	7.65E-05	-14
136	DEL	CTGCCTCGTGCCGCTGAGCCTGGCGCAGATCGGTGAGTGCCCGCCGCAGCCTGGG	C	91529	5	5.46E-05	-54
136	DEL	CTGCCTCG	C	91529	4965	0.05424925	-7
136	DEL	CTGCCTCGTGCCGCTGAGCCTGGCGCAGATCGG	C	91529	12	0.00013112	-32
136	DEL	CTGCCTCGTGCCGCTGAGCCTGG	C	91529	12	0.00013112	-22
136	DEL	CTGCCTCGTG	C	91529	8	8.74E-05	-9
136	DEL	CT	C	91529	1	1.09E-05	-1
136	DEL	CTGCCTCGTGCCGCTGAGCCTGGCGCAGATCGGTGAGTGCCCGCCGCAGCCTGGGCAGCAAGATGGG	C	91529	3	3.28E-05	-66
136	DEL	CTGCCTCGTGCCGCTGAGCCTGGCGCAGATCGGTGAGTGCCCGCCGCAGCCTGGGCAGCAAGA	C	91529	8	8.74E-05	-62
136	DEL	CTGCCTCGTGCCGCTG	C	91529	70	0.00076484	-15
136	DEL	CTGCCTCGTGCCGCTGA	C	91529	4	4.37E-05	-16
136	DEL	CTGCCTCGTGCCGCTGAGCCTGGCGCAGATCGGTGAG	C	91529	41	0.00044798	-36
136	DEL	CTGCCTCGTGCCGCTGAGCCTGGCGCAGATCGGTGAGTGCCCGCCGCAGCCTG	C	91529	6	6.56E-05	-52
136	DEL	CTGCCTCGT	C	91529	63	0.00068836	-8
136	INS	C	CGAG	91529	5	5.46E-05	3
136	INS	C	CAGCGGCAG	91529	9	9.83E-05	8
136	INS	C	CG	91529	3	3.28E-05	1
137	REF	T	T	86297	84602	0.98060852	0
137	SNV	T	A	86297	192	0.00222544	0
137	SNV	T	G	86297	12	0.00013909	0
137	DEL	TGCCTC	T	86297	16	0.00018545	-5
137	DEL	TGCCTCGTGCCGCTGAGCCTGGCGCAGATCGGTGAGTGCCC	T	86297	15	0.00017386	-40
137	DEL	TGCCTCGTGCCGCTGAGCCTGGCGCAGATCGGTGAGTGCCCGCCGCAGCCTGGG	T	86297	8	9.27E-05	-53
137	DEL	TGCCTCGTGCCGCTGAGCCTGGCGCAGATCGGTGAGTGCCCGCCGCAGCCTGGGCAGCAAGATGG	T	86297	2	2.32E-05	-64
137	DEL	TGCCTCGTGCCGCTGAGCCTGGCGCAGATCGGTGAGTGCCCGCCGCAGCCTGG	T	86297	4	4.64E-05	-52
137	DEL	TGCCTCGTGCCGCTGAGCCTGGCGCAGATCGGTGAGTGCCCGCCGCAGCCTGGGCAGCAAGATGGGTGCGGGGTGCTCA	T	86297	3	3.48E-05	-78
137	DEL	TGCCTCGTGCCGCTG	T	86297	1	1.16E-05	-14
137	DEL	TGCCTCGTGCCGCTGAGCCTGGCGCA	T	86297	25	0.00028977	-25
137	DEL	TGCCTCGTGCCGCTGA	T	86297	782	0.00906404	-15
137	DEL	TGCCTCGTGCCGCTGAGCCTGGCGCAGATCGGTGAGTGCCCGCCGCA	T	86297	56	0.00064909	-46
137	DEL	TGCCTCGTGCC	T	86297	314	0.00363952	-10
137	DEL	TGCCTCGTGCCGC	T	86297	1	1.16E-05	-12
137	DEL	TGCCTCGTGCCGCTGAGCCTGGCGCAGATCG	T	86297	5	5.80E-05	-30
137	DEL	TGCC	T	86297	6	6.96E-05	-3
137	DEL	TGCCTCGTGCCGCTGAGCCTGG	T	86297	7	8.11E-05	-21
137	DEL	TGCCTCGTGCCGCTGAGCCTG	T	86297	94	0.00108954	-20
137	DEL	TGCCTCGTGCCGCTGAGCCTGGCGCAGATCGGTGAGTGCCCGCCGCAGCCTGGGCA	T	86297	9	0.00010432	-55
137	DEL	TGCCTCGTG	T	86297	22	0.000255	-8
137	DEL	TGCCTCG	T	86297	6	6.96E-05	-6
137	DEL	TGCCTCGTGCCGCTGAGCCTGGCGCAGATCGGTGAGTGCCCGCC	T	86297	9	0.00010432	-43
137	DEL	TGCCTCGTGCCGCTGAGC	T	86297	3	3.48E-05	-17
137	DEL	TGCCTCGTGCCGCTGAGCCTGGC	T	86297	34	0.00039409	-22
137	DEL	TGCCTCGTGCCGCTGAGCCTGGCGCAGATCGGTGAGTGCCCGCCGCAGCCTGGGCAGCAAGATGGGTGCGGGGTGCTCAGC	T	86297	17	0.00019704	-80
137	INS	T	TG	86297	12	0.00013909	1
137	INS	T	TTGGTGGCACGCA	86297	1	1.16E-05	12
137	INS	T	TGAGCACGCA	86297	1	1.16E-05	9
137	INS	T	TCA	86297	1	1.16E-05	2
137	INS	T	TGGCACNCA	86297	1	1.16E-05	8
137	INS	T	TGGG	86297	7	8.11E-05	3
137	INS	T	TGC	86297	5	5.80E-05	2
137	INS	T	TGGCACGCA	86297	2	2.32E-05	8
138	REF	G	G	84849	84002	0.99025098	0
138	SNV	G	A	84849	23	0.00027113	0
138	SNV	G	C	84849	5	5.89E-05	0
138	SNV	G	T	84849	2	2.36E-05	0
138	DEL	GCCTCGT	G	84849	98	0.00115527	-6
138	DEL	GCCTCGTGCCGCTGAGCCTGGCGCAGATCGGTGAGTGCCCGCCGCAGCCT	G	84849	7	8.25E-05	-49
138	DEL	GCCTCGTGCCGCTGAGCC	G	84849	5	5.89E-05	-17
138	DEL	GCCT	G	84849	13	0.00015325	-3
138	DEL	GCCTCGTGC	G	84849	580	0.00683728	-8
138	DEL	GC	G	84849	14	0.00016504	-1
138	DEL	GCCTCGTGCCGCTGAGCCTGGCGCAGATCGGTGAGTGCCCGCCGCAGCCTGGGCAGCAAGATGGGTGCGGGGTGCTCAGCGCGGA	G	84849	4	4.72E-05	-84
138	DEL	GCCTCGTGCCGCTGAGCCTGGCGCAGAT	G	84849	17	0.0002004	-27
138	DEL	GCCTCGTGCCGCTGAGC	G	84849	20	0.00023577	-16
138	DEL	GCCTC	G	84849	23	0.00027113	-4
138	INS	G	GA	84849	12	0.00014146	1
138	INS	G	GCCTCGTC	84849	2	2.36E-05	7
138	INS	G	GC	84849	1	1.18E-05	1
138	INS	G	GN	84849	1	1.18E-05	1
139	REF	C	C	84066	82732	0.98433057	0
139	SNV	C	A	84066	67	0.00079715	0
139	SNV	C	G	84066	17	0.00020226	0
139	SNV	C	T	84066	13	0.00015467	0
139	DEL	CCTCGT	C	84066	726	0.00863782	-5
139	DEL	CCTCGTGCCGCTGA	C	84066	22	0.00026175	-13
139	DEL	CCTCGTGCCGCTGAGCCTGGCGCAGATCG	C	84066	3	3.57E-05	-28
139	DEL	CCTCGTGCCGCTGAGCCT	C	84066	8	9.52E-05	-17
139	DEL	CCTCGTGCCGCTGAG	C	84066	12	0.00014277	-14
139	DEL	CCTCGTGCCGCTGAGCCTGGCG	C	84066	37	0.00044022	-21
139	DEL	CCTCGTG	C	84066	94	0.0011184	-6
139	DEL	CCTCGTGCCGCTGAGCCTGGCGCAGAT	C	84066	14	0.00016657	-26
139	DEL	CCTCGTGCCGCTGAGCCTGG	C	84066	30	0.00035693	-19
139	DEL	CCTCGTGCCGCTGAGCCTGGCGCAGATCGGTGAGTGCCCGCCGCAGCCTGGGCAGCAAGATGGGTGCGGGGTG	C	84066	4	4.76E-05	-72
139	DEL	CCTCGTGCCG	C	84066	154	0.00183226	-9
139	DEL	CCTCGTGCCGCTGAGCCTGGCGCAGATCGGTGAGTG	C	84066	1	1.19E-05	-35
139	DEL	CCT	C	84066	16	0.00019037	-2
139	DEL	CCTCG	C	84066	21	0.00024985	-4
139	INS	C	CA	84066	17	0.00020226	1
139	INS	C	CGCAGGA	84066	3	3.57E-05	6
139	INS	C	CAG	84066	5	5.95E-05	2
139	INS	C	CG	84066	12	0.00014277	1
139	INS	C	CTCANGGGN	84066	1	1.19E-05	8
139	INS	C	CGANNCAGA	84066	1	1.19E-05	8
139	INS	C	CCAGGCAGG	84066	10	0.00011898	8
139	INS	C	CT	84066	2	2.38E-05	1
139	INS	C	CTCAGGGGA	84066	3	3.57E-05	8
139	INS	C	CTCCCGAGTT	84066	5	5.95E-05	9
139	INS	C	CTCAGNNGA	84066	1	1.19E-05	8
139	INS	C	CGCCG	84066	8	9.52E-05	4
139	INS	C	CACGCAGCCTGGGGA	84066	10	0.00011898	14
140	REF	C	C	82941	82415	0.99377796	0
140	SNV	C	A	82941	30	0.00036175	0
140	SNV	C	G	82941	14	0.00016882	0
140	SNV	C	T	82941	9	0.00010852	0
140	DEL	CTCGTGCCGCTGAGCCTGGCGCAGATCGGTGAGTGCCCGCCGCAGCCTGGGCAGCAAGA	C	82941	6	7.24E-05	-58
140	DEL	CTCGTGCCGCTGAGCCTGGCGCAGATCGG	C	82941	5	6.03E-05	-28
140	DEL	CTCGTG	C	82941	71	0.00085613	-5
140	DEL	CTCGTGCCGCT	C	82941	13	0.00015676	-10
140	DEL	CTCGTGCCGCTGAG	C	82941	4	4.82E-05	-13
140	DEL	CT	C	82941	6	7.24E-05	-1
140	DEL	CTCG	C	82941	137	0.00165198	-3
140	DEL	CTCGTGCCGCTGAGCCTGGCGCAGA	C	82941	174	0.00209813	-24
140	DEL	CTCGT	C	82941	19	0.00022911	-4
140	INS	C	CNCGT	82941	1	1.21E-05	4
140	INS	C	CG	82941	1	1.21E-05	1
140	INS	C	CAG	82941	1	1.21E-05	2
140	INS	C	CGCTGA	82941	6	7.24E-05	5
140	INS	C	CGA	82941	8	9.65E-05	2
140	INS	C	CCAG	82941	5	6.03E-05	3
140	INS	C	CTCGT	82941	6	7.24E-05	4
141	REF	T	T	82499	80412	0.97496272	0
141	SNV	T	A	82499	15	0.00018187	0
141	SNV	T	C	82499	58	0.00070323	0
141	SNV	T	G	82499	18	0.00021824	0
141	DEL	TCGTGCCGCTGAGCCTGGCGCAGATCGGTGAGTGCCCGCCGCAGCCTGGGCAGCAA	T	82499	6	7.28E-05	-55
141	DEL	TC	T	82499	62	0.00075172	-1
141	DEL	TCGTGCCGCTGAGCCTGGCGCA	T	82499	5	6.06E-05	-21
141	DEL	TCGTGCCGCTGAGCCTGG	T	82499	50	0.00060623	-17
141	DEL	TCGTGCC	T	82499	10	0.00012125	-6
141	DEL	TCG	T	82499	1	1.21E-05	-2
141	DEL	TCGTGCCGCTGAGCCTG	T	82499	7	8.49E-05	-16
141	DEL	TCGTGCCGCTGAGC	T	82499	12	0.0001455	-13
141	DEL	TCGTGCCGCTGAGCCTGGCGCAGATCGGTGAGTGCCCGCCG	T	82499	2	2.43E-05	-40
141	DEL	TCGTGC	T	82499	873	0.01058477	-5
141	DEL	TCGTGCCGCTGAGCCTGGCGCAGATCGGTGAGTGC	T	82499	7	8.49E-05	-34
141	DEL	TCGTGCCGCTGAGCCTGGCGCAG	T	82499	9	0.00010912	-22
141	DEL	TCGTGCCGCTGAGCCTGGCG	T	82499	45	0.00054561	-19
141	DEL	TCGTG	T	82499	161	0.00195206	-4
141	DEL	TCGTGCCGCTGAG	T	82499	7	8.49E-05	-12
141	DEL	TCGTGCCGCTGAGCCTGGCGCAGATCGGTGAGTGCCCGCCGCAGCCTGGGCAGCAAGATGGGTGCG	T	82499	4	4.85E-05	-65
141	DEL	TCGTGCCG	T	82499	566	0.00686252	-7
141	DEL	TCGTGCCGCTGAGCCTGGCGCAGATC	T	82499	5	6.06E-05	-25
141	DEL	TCGTGCCGCTGAGCCTGGCGCAGATCGGTGAGTGCCCGCCGCAGCCTGGGCAGCAAGATGGGTGCGGGGTGCTCAGC	T	82499	6	7.28E-05	-76
141	INS	T	TC	82499	2	2.43E-05	1
141	INS	T	TCAGAGTCCCCTGGCGCAGAGTCCC	82499	3	3.64E-05	24
141	INS	T	TCTGAGCAGAG	82499	7	8.49E-05	10
141	INS	T	TG	82499	21	0.00025462	1
141	INS	T	TGCGC	82499	7	8.49E-05	4
141	INS	T	TGCG	82499	12	0.0001455	3
141	INS	T	TGGGGATC	82499	9	0.00010912	7
141	INS	T	TCCAACGAGGAGCGCTGAG	82499	8	9.70E-05	18
141	INS	T	TTAGAGACATGTCTCTAAGGACTCTAAGGGGACTC	82499	5	6.06E-05	34
141	INS	T	TCTGAG	82499	13	0.00015762	5
141	INS	T	TGGGGAC	82499	9	0.00010912	6
141	INS	T	TGGGGACTC	82499	19	0.00023037	8
141	INS	T	TGGGGACTN	82499	1	1.21E-05	8
141	INS	T	TGGGGA	82499	6	7.28E-05	5
141	INS	T	TN	82499	1	1.21E-05	1
141	INS	T	TCAG	82499	6	7.28E-05	3
141	INS	T	TCTGAGCCGCTGAG	82499	7	8.49E-05	13
142	REF	C	C	80683	78875	0.97779734	0
142	SNV	C	A	80683	25	0.00030992	0
142	SNV	C	G	80683	278	0.00344631	0
142	SNV	C	T	80683	65	0.00080579	0
142	DEL	CGTGCCGCTGAGCCTG	C	80683	189	0.00234299	-15
142	DEL	CGTGCCGCTGAGCCTGGCGCAGATCGGTGAGTGCCCGCCGCAGCCTG	C	80683	3	3.72E-05	-46
142	DEL	CGT	C	80683	313	0.0038802	-2
142	DEL	CG	C	80683	245	0.00303722	-1
142	DEL	CGTGCCGCTGA	C	80683	46	0.00057025	-10
142	DEL	CGTG	C	80683	8	9.92E-05	-3
142	DEL	CGTGCCGCTGAGCCTGGCGCAGATCGGTGAGTGCCCGCCGCAGCCTGGGCAGCAAGA	C	80683	5	6.20E-05	-56
142	DEL	CGTGCCGCTGAGCCTGGCGCAGATCGGTGAGTGCCCGCCGCAGCCTGGGCAGCAAGATGG	C	80683	7	8.68E-05	-59
142	DEL	CGTGCCGCTGAGCCTGGCGCAGATCGGTGAGTGCCCGCCGCAGCCTGGGCA	C	80683	8	9.92E-05	-50
142	DEL	CGTGCCGCTGAGCCT	C	80683	39	0.00048348	-14
142	DEL	CGTGCCGCTGAGCCTGGCGCAGATCG	C	80683	44	0.00054546	-25
142	DEL	CGTGCCGCTGAGCCTGGCGCAGATCGGTGA	C	80683	11	0.00013636	-29
142	DEL	CGTGCCGCT	C	80683	54	0.00066943	-8
142	DEL	CGTGCCGCTGAGCCTGGCGCAGAT	C	80683	7	8.68E-05	-23
142	DEL	CGTGCCGCTGAGCCTGGCGCAGATCGGTGAGTGCCCGCCGCAGCCTGGGCAGCAAGATGGGTGCGGG	C	80683	4	4.96E-05	-66
142	DEL	CGTGCCGCTGAGCCTGGCGCAGATCGGT	C	80683	3	3.72E-05	-27
142	DEL	CGTGCCGCTGAGCCTGGCGCAGATCGGTGAGTGCCCGCCGCAGCCTGGGCAGCAAGATGGGTGCGGGGTGCTCAGCGCGGACCCG	C	80683	3	3.72E-05	-84
142	DEL	CGTGCCGCTG	C	80683	16	0.00019835	-9
142	DEL	CGTGCCG	C	80683	8	9.92E-05	-6
142	INS	C	CAAAGCTTACA	80683	3	3.72E-05	10
142	INS	C	CTGAGTCTG	80683	10	0.00012397	8
142	INS	C	CCCGATCT	80683	4	4.96E-05	7
142	INS	C	CG	80683	24	0.00029752	1
142	INS	C	CTGAGCCTGGGGACT	80683	8	9.92E-05	14
142	INS	C	CAGCCTGG	80683	5	6.20E-05	7
142	INS	C	CGTCCCCT	80683	4	4.96E-05	7
142	INS	C	CGCTGAGCCTGGAGCCTCT	80683	13	0.00016116	18
142	INS	C	CAGGGACT	80683	2	2.48E-05	7
142	INS	C	CTGACTCT	80683	3	3.72E-05	7
142	INS	C	CGATCT	80683	6	7.44E-05	5
142	INS	C	CTCCCTCAGACT	80683	1	1.24E-05	11
142	INS	C	CGCTGAGTCTG	80683	15	0.00018595	10
142	INS	C	CTGCCGCNGACTCNGCCTCTGAGTCTGNCTCTGACTCTGACT	80683	1	1.24E-05	41
142	INS	C	CAG	80683	26	0.00032232	2
142	INS	C	CGCTGAGCCTGGGCAGA	80683	2	2.48E-05	16
142	INS	C	CAGCGGACT	80683	8	9.92E-05	8
142	INS	C	CCGG	80683	5	6.20E-05	3
142	INS	C	CGCTGNGCCTGGAGCCTCT	80683	1	1.24E-05	18
142	INS	C	CAGAGT	80683	6	7.44E-05	5
142	INS	C	CTGA	80683	12	0.00014876	3
142	INS	C	CGTGGCAGAGTCCTGAGGTCAG	80683	6	7.44E-05	21
142	INS	C	CTGCCGCTGACTCTGCCTCTGAGTCTGACTCTGACTCTGACT	80683	4	4.96E-05	41
142	INS	C	CAGCT	80683	5	6.20E-05	4
142	INS	C	CTNNGCCTGGGGACT	80683	1	1.24E-05	14
142	INS	C	CA	80683	38	0.00047108	1
142	INS	C	CGT	80683	52	0.00064463	2
142	INS	C	CGCCA	80683	10	0.00012397	4
142	INS	C	CGTG	80683	5	6.20E-05	3
142	INS	C	CGCTGA	80683	4	4.96E-05	5
142	INS	C	CTGACACCATGGACAAGTTTTGGTGGCACGCAGCCTGGGGACT	80683	5	6.20E-05	42
142	INS	C	CGCTGAGCCTGGCGATCT	80683	4	4.96E-05	17
142	INS	C	CT	80683	65	0.00080579	1
142	INS	C	CGGTGGACAAGTTTTGGACAAGTTTTG	80683	7	8.68E-05	26
142	INS	C	CGCACGCAGCCTGGGGATCT	80683	3	3.72E-05	19
142	INS	C	CTGAGCCT	80683	7	8.68E-05	7
142	INS	C	CAAAA	80683	4	4.96E-05	4
142	INS	C	CCCGNTCT	80683	1	1.24E-05	7
142	INS	C	CCATG	80683	3	3.72E-05	4
142	INS	C	CAAGGCACGCAGCCTGGGGACTCTGCCTCA	80683	11	0.00013636	29
142	INS	C	CGCTGANTCTG	80683	1	1.24E-05	10
142	INS	C	CGTCCCTCAGCAT	80683	5	6.20E-05	12
142	INS	C	CAGGACT	80683	5	6.20E-05	6
142	INS	C	CGCAGCCTGGGGACTCTGCCACGCAGCCTGGGGACT	80683	5	6.20E-05	35
143	REF	G	G	79768	78065	0.97901879	0
143	SNV	G	A	79768	79	0.00099074	0
143	SNV	G	C	79768	141	0.00176829	0
143	SNV	G	T	79768	23	0.00028844	0
143	DEL	GTGCCGCTGA	G	79768	2	2.51E-05	-9
143	DEL	GTGCC	G	79768	11	0.00013795	-4
143	DEL	GTGCCGCTGAGCC	G	79768	33	0.00041386	-12
143	DEL	GTGCCGCTGAGCCT	G	79768	7	8.78E-05	-13
143	DEL	GTGCCGC	G	79768	168	0.0021069	-6
143	DEL	GTGC	G	79768	58	0.00072738	-3
143	DEL	GTGCCGCTGAGCCTGGCGCAGATC	G	79768	6	7.53E-05	-23
143	DEL	GTGCCGCTGAGCCTGGCGCAGAT	G	79768	5	6.27E-05	-22
143	DEL	GT	G	79768	82	0.00102837	-1
143	DEL	GTGCCGCTGAGCCTGGCGCAGATCGGTGAGTGCCCGCCGCAGCC	G	79768	3	3.76E-05	-43
143	DEL	GTGCCGCTGAGC	G	79768	9	0.00011287	-11
143	INS	G	GATC	79768	38	0.00047656	3
143	INS	G	GGGACTCTGCCTGGGGACTC	79768	1	1.25E-05	19
143	INS	G	GTGCGACTC	79768	5	6.27E-05	8
143	INS	G	GTGCCTCACAGCTGAGTTCCATGATTATTGCCTGCTGACTGT	79768	4	5.02E-05	41
143	INS	G	GNGNN	79768	1	1.25E-05	4
143	INS	G	GNGATC	79768	2	2.51E-05	5
143	INS	G	GGGATC	79768	9	0.00011287	5
143	INS	G	GCTGNGTGGACTC	79768	1	1.25E-05	12
143	INS	G	GTTATGTCCCAGGGCCAAGT	79768	6	7.53E-05	19
143	INS	G	GTCCCCAGAGCCTGGCGCAGATCGGTGAGCC	79768	12	0.00015049	30
143	INS	G	GGGAC	79768	9	0.00011287	4
143	INS	G	GTGT	79768	16	0.00020066	3
143	INS	G	GTT	79768	95	0.0011914	2
143	INS	G	GNGACTC	79768	1	1.25E-05	6
143	INS	G	GCAGCCTGGGGACTC	79768	6	7.53E-05	14
143	INS	G	GTGA	79768	12	0.00015049	3
143	INS	G	GGGA	79768	1	1.25E-05	3
143	INS	G	GGGACTC	79768	64	0.00080263	6
143	INS	G	GTTC	79768	3	3.76E-05	3
143	INS	G	GCTGAGCC	79768	6	7.53E-05	7
143	INS	G	GGGACTN	79768	1	1.25E-05	6
143	INS	G	GTTATC	79768	6	7.53E-05	5
143	INS	G	GTC	79768	3	3.76E-05	2
143	INS	G	GTA	79768	5	6.27E-05	2
143	INS	G	GA	79768	53	0.00066468	1
143	INS	G	GC	79768	13	0.00016303	1
143	INS	G	GCTGAGCCTGGCGCAGATCGGTGAGTGCC	79768	4	5.02E-05	28
143	INS	G	GTTGAGCC	79768	4	5.02E-05	7
143	INS	G	GTCCCCAGCCTGGGGACTC	79768	5	6.27E-05	18
143	INS	G	GN	79768	2	2.51E-05	1
143	INS	G	GTGATCAGCGATC	79768	7	8.78E-05	12
143	INS	G	GGGGGACTC	79768	6	7.53E-05	8
143	INS	G	GT	79768	568	0.00712333	1
143	INS	G	GCAGCC	79768	8	0.00010033	5
143	INS	G	GCT	79768	5	6.27E-05	2
143	INS	G	GTGAGTGGCACGCAGCCTGGGGACTC	79768	5	6.27E-05	25
143	INS	G	GGGGACTC	79768	6	7.53E-05	7
143	INS	G	GCCATGGACAAGTTTTGGTGGCACGCAGCC	79768	7	8.78E-05	29
143	INS	G	GTAAA	79768	5	6.27E-05	4
143	INS	G	GGGACNC	79768	1	1.25E-05	6
143	INS	G	GAGGACTC	79768	4	5.02E-05	7
143	INS	G	GCTGAGTGGACTC	79768	13	0.00016303	12
143	INS	G	GCCAAGTTTTGGTGGCACGCCAGCCTGGGGACTC	79768	4	5.02E-05	33
143	INS	G	GCTGAGTCCGC	79768	5	6.27E-05	10
143	INS	G	GTCTC	79768	5	6.27E-05	4
143	INS	G	GTCT	79768	5	6.27E-05	3
143	INS	G	GTGTT	79768	4	5.02E-05	4
144	REF	T	T	84856	61363	0.72359468	0
144	SNV	T	A	84856	375	0.00442201	0
144	SNV	T	C	84856	377	0.0044456	0
144	SNV	T	G	84856	284	0.00334894	0
144	DEL	TGCCG	T	84856	111	0.00130892	-4
144	DEL	TGCCGCTGAG	T	84856	49	0.00057781	-9
144	DEL	TGCC	T	84856	105	0.00123816	-3
144	DEL	TGCCGCTGAGCCTGGCGCAGATCGGTGA	T	84856	8	9.43E-05	-27
144	DEL	TGCCGCTGAGCCTGGCGCA	T	84856	14	0.00016509	-18
144	DEL	TG	T	84856	221	0.00260604	-1
144	DEL	TGCCGCTGAGCCTGGCGC	T	84856	11	0.00012971	-17
144	DEL	TGCCGC	T	84856	56	0.00066035	-5
144	DEL	TGCCGCTG	T	84856	33	0.00038914	-7
144	DEL	TGCCGCTGAGCCTG	T	84856	47	0.00055423	-13
144	DEL	TGCCGCTGA	T	84856	133	0.00156834	-8
144	DEL	TGCCGCTGAGCCTGGCGCAGATCGGTGAGTGCCCGC	T	84856	5	5.90E-05	-35
144	DEL	TGCCGCTGAGC	T	84856	35	0.00041272	-10
144	DEL	TGC	T	84856	97	0.00114383	-2
144	DEL	TGCCGCTGAGCCTGG	T	84856	7	8.25E-05	-14
144	DEL	TGCCGCTGAGCCTGGCGCAG	T	84856	2	2.36E-05	-19
144	DEL	TGCCGCTGAGCC	T	84856	6	7.08E-05	-11
144	DEL	TGCCGCTGAGCCTGGC	T	84856	35	0.00041272	-15
144	DEL	TGCCGCTGAGCCTGGCGCAGA	T	84856	4	4.72E-05	-20
144	DEL	TGCCGCTGAGCCTGGCGCAGATC	T	84856	9	0.00010613	-22
144	DEL	TGCCGCTGAGCCTGGCGCAGATCGGTGAGTGCCCGCC	T	84856	12	0.0001415	-36
144	INS	T	TAC	84856	5	5.90E-05	2
144	INS	T	TAA	84856	112	0.00132071	2
144	INS	T	TAAA	84856	8	9.43E-05	3
144	INS	T	TAAC	84856	7	8.25E-05	3
144	INS	T	TTAACCCTAACCCTAACCCTAACCCTAACCCTAACCCTAACCCTAACCCTAACCCTAACCCTAAC	84856	1	1.18E-05	64
144	INS	T	TAAN	84856	1	1.18E-05	3
144	INS	T	TAN	84856	4	4.72E-05	2
144	INS	T	TGCC	84856	1	1.18E-05	3
144	INS	T	TCTGGGGACTCTGCA	84856	4	4.72E-05	14
144	INS	T	TGCGTGAAAGAAACGAAAAAAAACGATCAGGC	84856	1	1.18E-05	31
144	INS	T	TCTC	84856	12	0.0001415	3
144	INS	T	TCCCCAGATGCTGC	84856	13	0.0001533	13
144	INS	T	TGGAC	84856	5	5.90E-05	4
144	INS	T	TNGGNCAAGNNTTGGACAAGNNTTGGTG	84856	1	1.18E-05	27
144	INS	T	TGGGTTAGGGTTAGGGTTAGGGTTAGGGTTAGG	84856	3	3.54E-05	32
144	INS	T	TAG	84856	10	0.00011792	2
144	INS	T	TGCGGCCAGACTCTGC	84856	4	4.72E-05	15
144	INS	T	TTN	84856	3	3.54E-05	2
144	INS	T	TTAA	84856	3	3.54E-05	3
144	INS	T	TCCCCAG	84856	6	7.08E-05	6
144	INS	T	TGTGCTGC	84856	4	4.72E-05	7
144	INS	T	TGCGGCCAGACTCTNC	84856	1	1.18E-05	15
144	INS	T	TTTA	84856	4	4.72E-05	3
144	INS	T	TGAC	84856	6	7.08E-05	3
144	INS	T	TTC	84856	29	0.00034197	2
144	INS	T	TGAA	84856	8	9.43E-05	3
144	INS	T	TTA	84856	41	0.00048347	2
144	INS	T	TA	84856	2206	0.02601323	1
144	INS	T	TGTA	84856	3	3.54E-05	3
144	INS	T	TC	84856	890	0.01049491	1
144	INS	T	TCCGC	84856	6	7.08E-05	4
144	INS	T	TG	84856	17535	0.20677335	1
144	INS	T	TGTG	84856	3	3.54E-05	3
144	INS	T	TCC	84856	52	0.00061319	2
144	INS	T	TGCTGC	84856	6	7.08E-05	5
144	INS	T	TCA	84856	31	0.00036555	2
144	INS	T	TCG	84856	16	0.00018867	2
144	INS	T	TGCAC	84856	4	4.72E-05	4
144	INS	T	TN	84856	129	0.00152117	1
144	INS	T	TGG	84856	43	0.00050706	2
144	INS	T	TNANAA	84856	1	1.18E-05	5
144	INS	T	TTGAG	84856	13	0.0001533	4
144	INS	T	TGC	84856	39	0.00045989	2
144	INS	T	TGA	84856	67	0.00079007	2
144	INS	T	TTG	84856	7	8.25E-05	2
144	INS	T	TAANAA	84856	1	1.18E-05	5
144	INS	T	TGAGTGAAAGAAACGAAAAAAAACGATCAGGC	84856	6	7.08E-05	31
144	INS	T	TCCTCTGGGGACGCAGCCTGGG	84856	5	5.90E-05	21
144	INS	T	TCTGCCTCG	84856	7	8.25E-05	8
144	INS	T	TCCTTCCCTCCTTCCTTCCTTCCTTCCTTCCTCTCTCTCTCTGTC	84856	6	7.08E-05	44
144	INS	T	TCTGNA	84856	1	1.18E-05	5
144	INS	T	TAAAAA	84856	16	0.00018867	5
144	INS	T	TACTTA	84856	3	3.54E-05	5
144	INS	T	TCGC	84856	7	8.25E-05	3
144	INS	T	TCCCCAGCCTGGG	84856	4	4.72E-05	12
145	REF	G	G	85519	84290	0.98612476	0
145	SNV	G	A	85519	177	0.00207076	0
145	SNV	G	C	85519	121	0.0014156	0
145	SNV	G	T	85519	90	0.00105293	0
145	DEL	GCCGCTGAGCCTGGCGCAGA	G	85519	8	9.36E-05	-19
145	DEL	GC	G	85519	85	0.00099443	-1
145	DEL	GCCGCTGAGCCTGGCGCAGATCGGTGA	G	85519	9	0.00010529	-26
145	DEL	GCC	G	85519	180	0.00210585	-2
145	DEL	GCCGCT	G	85519	10	0.00011699	-5
145	DEL	GCCGC	G	85519	17	0.00019889	-4
145	DEL	GCCGCTGA	G	85519	24	0.00028078	-7
145	DEL	GCCGCTGAGCC	G	85519	31	0.00036267	-10
145	DEL	GCCGCTGAGCCT	G	85519	17	0.00019889	-11
145	DEL	GCCGCTGAGCCTGGC	G	85519	29	0.00033928	-14
145	DEL	GCCGCTGAGC	G	85519	72	0.00084234	-9
145	DEL	GCCGCTGAGCCTGGCGCAGAT	G	85519	15	0.00017549	-20
145	DEL	GCCGCTGAGCCTGGCGCA	G	85519	10	0.00011699	-17
145	DEL	GCCGCTGAGCCTGGCGC	G	85519	17	0.00019889	-16
145	INS	G	GA	85519	13	0.00015209	1
145	INS	G	GACA	85519	10	0.00011699	3
145	INS	G	GCAGAGTCT	85519	14	0.00016379	8
145	INS	G	GGGGA	85519	2	2.34E-05	4
145	INS	G	GACT	85519	37	0.00043287	3
145	INS	G	GCAGCCTGGGGACT	85519	1	1.17E-05	13
145	INS	G	GAGT	85519	5	5.85E-05	3
145	INS	G	GAAGTTGAATCACTGAATAGACTAATAACACATTCTGAAATTGAGGCAGTAATTAATAGC	85519	3	3.51E-05	59
145	INS	G	GTCT	85519	2	2.34E-05	3
145	INS	G	GCTCAGCCTGGGGACA	85519	4	4.68E-05	15
145	INS	G	GAGCGCTGAGCTCATAGAA	85519	7	8.19E-05	18
145	INS	G	GCCACTGGGGA	85519	7	8.19E-05	10
145	INS	G	GGCA	85519	18	0.00021059	3
145	INS	G	GC	85519	28	0.00032758	1
145	INS	G	GCN	85519	1	1.17E-05	2
145	INS	G	GGGGACT	85519	15	0.00017549	6
145	INS	G	GN	85519	19	0.00022228	1
145	INS	G	GGC	85519	15	0.00017549	2
145	INS	G	GT	85519	21	0.00024568	1
145	INS	G	GAGTCAGACT	85519	3	3.51E-05	9
145	INS	G	GCT	85519	1	1.17E-05	2
145	INS	G	GTGGC	85519	2	2.34E-05	4
145	INS	G	GCCTGGGGACA	85519	17	0.00019889	10
145	INS	G	GACTCTGA	85519	5	5.85E-05	7
145	INS	G	GGCGCAGATCGCGCAGA	85519	6	7.02E-05	16
145	INS	G	GCCGGGT	85519	5	5.85E-05	6
145	INS	G	GCTCCTTTCGCCCGCGCCCT	85519	9	0.00010529	19
145	INS	G	GAT	85519	4	4.68E-05	2
146	REF	C	C	86038	85481	0.99387266	0
146	SNV	C	A	86038	143	0.00166264	0
146	SNV	C	G	86038	212	0.00246489	0
146	SNV	C	T	86038	23	0.00026742	0
146	DEL	CCGCTGA	C	86038	28	0.00032555	-6
146	DEL	CCGCTGAGCCT	C	86038	2	2.33E-05	-10
146	DEL	CCG	C	86038	16	0.00018603	-2
146	DEL	CCGCTGAG	C	86038	11	0.0001279	-7
146	INS	C	CA	86038	14	0.00016278	1
146	INS	C	CTGAGCCTCGCTGCCTG	86038	2	2.33E-05	16
146	INS	C	CCCAGGCTG	86038	7	8.14E-05	8
146	INS	C	CG	86038	14	0.00016278	1
146	INS	C	CACATATG	86038	1	1.16E-05	7
146	INS	C	CTCT	86038	1	1.16E-05	3
146	INS	C	CCAGGTGGCA	86038	4	4.65E-05	9
146	INS	C	CCCAGGCTGAGTCCCCA	86038	8	9.30E-05	16
146	INS	C	CCCAGTCTGAGTCCCCA	86038	1	1.16E-05	16
146	INS	C	CCTG	86038	2	2.33E-05	3
146	INS	C	CT	86038	5	5.81E-05	1
146	INS	C	CATCAAGGACCTG	86038	11	0.0001279	12
146	INS	C	CAGAT	86038	14	0.00016278	4
146	INS	C	CACATATT	86038	1	1.16E-05	7
146	INS	C	CCAG	86038	3	3.49E-05	3
146	INS	C	CCCAGAT	86038	4	4.65E-05	6
147	REF	C	C	87948	87506	0.99530249	0
147	SNV	C	A	87948	172	0.00195635	0
147	SNV	C	G	87948	70	0.00079619	0
147	SNV	C	T	87948	37	0.00042084	0
147	DEL	CGCTG	C	87948	4	4.55E-05	-4
147	DEL	CGCTGA	C	87948	1	1.14E-05	-5
147	DEL	CGCTGAGCCTGGCG	C	87948	19	0.00021611	-13
147	DEL	CGCT	C	87948	8	9.10E-05	-3
147	DEL	CG	C	87948	26	0.00029573	-1
147	INS	C	CTGNGGACGCAGCTGGGG	87948	1	1.14E-05	17
147	INS	C	CAGGA	87948	12	0.00013649	4
147	INS	C	CAG	87948	18	0.00020473	2
147	INS	C	CAGAGTCCCCAG	87948	6	6.82E-05	11
147	INS	C	CTGGGGACTCT	87948	1	1.14E-05	10
147	INS	C	CTGGGG	87948	9	0.00010237	5
147	INS	C	CAGA	87948	8	9.10E-05	3
147	INS	C	CN	87948	1	1.14E-05	1
147	INS	C	CCTG	87948	1	1.14E-05	3
147	INS	C	CT	87948	1	1.14E-05	1
147	INS	C	CTCGCAGCCT	87948	6	6.82E-05	9
147	INS	C	CTGGGGACGCAGCCTGGGG	87948	6	6.82E-05	18
147	INS	C	CCAG	87948	6	6.82E-05	3
148	REF	G	G	88652	88295	0.99636639	0
148	SNV	G	A	88652	105	0.00118487	0
148	SNV	G	C	88652	10	0.00011285	0
148	SNV	G	T	88652	124	0.00139928	0
148	DEL	GCTGAGC	G	88652	6	6.77E-05	-6
148	DEL	GC	G	88652	1	1.13E-05	-1
148	DEL	GCTGAGCCTGGCGCAGAT	G	88652	3	3.39E-05	-17
148	DEL	GCTGA	G	88652	6	6.77E-05	-4
148	INS	G	GA	88652	22	0.00024826	1
148	INS	G	GCCAGGGGA	88652	3	3.39E-05	8
148	INS	G	GAT	88652	41	0.00046267	2
148	INS	G	GAN	88652	1	1.13E-05	2
149	REF	C	C	90335	90256	0.9992029	0
149	SNV	C	G	90335	38	0.00042069	0
149	SNV	C	T	90335	19	0.00021034	0
149	DEL	CTG	C	90335	13	0.00014392	-2
149	DEL	CTGAGCCTGGCGCAGA	C	90335	1	1.11E-05	-15
149	INS	C	CT	90335	1	1.11E-05	1
150	REF	T	T	90585	90450	0.99874122	0
150	SNV	T	A	90585	71	0.00078398	0
150	SNV	T	C	90585	6	6.63E-05	0
150	SNV	T	G	90585	26	0.00028709	0
150	DEL	TGA	T	90585	1	1.10E-05	-2
150	DEL	TGAGC	T	90585	6	6.63E-05	-4
150	INS	T	TA	90585	2	2.21E-05	1
150	INS	T	TCNGGCTGNGNC	90585	1	1.10E-05	11
150	INS	T	TG	90585	1	1.10E-05	1
151	REF	G	G	90821	90757	0.99947139	0
151	SNV	G	A	90821	1	1.10E-05	0
151	SNV	G	C	90821	38	0.00041848	0
151	SNV	G	T	90821	7	7.71E-05	0
151	INS	G	GCCTACGC	90821	2	2.20E-05	7
152	REF	A	A	91305	91134	0.99843334	0
152	SNV	A	C	91305	77	0.00084359	0
152	SNV	A	G	91305	26	0.00028485	0
152	SNV	A	T	91305	18	0.0001972	0
152	DEL	AG	A	91305	10	0.00010956	-1
152	DEL	AGCCTG	A	91305	11	0.00012051	-5
152	INS	A	AC	91305	1	1.10E-05	1
153	REF	G	G	92401	92316	0.99919905	0
153	SNV	G	A	92401	8	8.66E-05	0
153	SNV	G	C	92401	29	0.00031389	0
153	SNV	G	T	92401	14	0.00015153	0
153	DEL	GCCT	G	92401	9	9.74E-05	-3
153	INS	G	GA	92401	1	1.08E-05	1
153	INS	G	GTGCC	92401	4	4.33E-05	4
153	INS	G	GCA	92401	1	1.08E-05	2
153	INS	G	GTCGNN	92401	1	1.08E-05	5
153	INS	G	GTC	92401	7	7.58E-05	2
154	REF	C	C	92554	92368	0.99816292	0
154	SNV	C	A	92554	5	5.40E-05	0
154	SNV	C	G	92554	65	0.00070241	0
154	SNV	C	T	92554	79	0.0008537	0
154	DEL	CCTG	C	92554	5	5.40E-05	-3
154	DEL	CCT	C	92554	8	8.65E-05	-2
154	INS	C	CA	92554	7	7.56E-05	1
154	INS	C	CT	92554	1	1.08E-05	1
155	REF	C	C	92989	92941	0.9995698	0
155	SNV	C	A	92989	1	1.08E-05	0
155	SNV	C	G	92989	5	5.38E-05	0
155	SNV	C	T	92989	2	2.15E-05	0
155	DEL	CTG	C	92989	1	1.08E-05	-2
155	DEL	CTGGCGCAGATCGG	C	92989	10	0.00010755	-13
155	DEL	CTGG	C	92989	5	5.38E-05	-3
155	DEL	CTGGCGCAGAT	C	92989	7	7.53E-05	-10
155	INS	C	CCTT	92989	5	5.38E-05	3
155	INS	C	CCCAGGGTTAGGGTT	92989	4	4.30E-05	14
156	REF	T	T	93065	92904	0.99840949	0
156	SNV	T	A	93065	65	0.00069853	0
156	SNV	T	C	93065	18	0.00019344	0
156	SNV	T	G	93065	42	0.00045136	0
156	DEL	TGG	T	93065	3	3.22E-05	-2
156	DEL	TGGCGCAGATC	T	93065	7	7.52E-05	-10
156	DEL	TGGCG	T	93065	7	7.52E-05	-4
156	DEL	TGGCGCAGATCGGTGAGTGCCCGCCGCAGCC	T	93065	5	5.37E-05	-30
156	INS	T	TCGTCCCGTCCTCCG	93065	1	1.08E-05	14
157	REF	G	G	93199	93137	0.99951707	0
157	SNV	G	A	93199	24	0.00025756	0
157	SNV	G	C	93199	6	6.44E-05	0
157	SNV	G	T	93199	3	3.22E-05	0
157	DEL	GGC	G	93199	7	7.51E-05	-2
157	DEL	GGCGCAGAT	G	93199	4	4.29E-05	-8
157	INS	G	GGT	93199	1	1.07E-05	2
158	REF	G	G	93560	93505	0.99952966	0
158	SNV	G	A	93560	8	8.55E-05	0
158	SNV	G	C	93560	6	6.41E-05	0
158	SNV	G	T	93560	8	8.55E-05	0
158	DEL	GC	G	93560	1	1.07E-05	-1
158	DEL	GCGCAGATCGGTGAGTGCC	G	93560	7	7.48E-05	-18
158	DEL	GCGCAGATC	G	93560	2	2.14E-05	-8
158	DEL	GCGCAGATCGGTGAGTGCCCGC	G	93560	8	8.55E-05	-21
158	INS	G	GC	93560	1	1.07E-05	1
158	INS	G	GGA	93560	3	3.21E-05	2
159	REF	C	C	93681	93643	0.99964772	0
159	SNV	C	A	93681	5	5.34E-05	0
159	SNV	C	G	93681	8	8.54E-05	0
159	SNV	C	T	93681	10	0.00010675	0
159	DEL	CGCAGATCGGTG	C	93681	2	2.14E-05	-11
159	INS	C	CA	93681	1	1.07E-05	1
159	INS	C	CG	93681	7	7.47E-05	1
160	REF	G	G	93823	93714	0.99904055	0
160	SNV	G	A	93823	48	0.00051171	0
160	SNV	G	C	93823	6	6.40E-05	0
160	SNV	G	T	93823	26	0.00027717	0
160	DEL	GCAGATC	G	93823	1	1.07E-05	-6
160	INS	G	GC	93823	3	3.20E-05	1
160	INS	G	GGGCACTCA	93823	6	6.40E-05	8
161	REF	C	C	93957	93933	0.99978713	0
161	SNV	C	A	93957	7	7.45E-05	0
161	SNV	C	G	93957	5	5.32E-05	0
161	SNV	C	T	93957	8	8.52E-05	0
162	REF	A	A	93990	93863	0.9992016	0
162	SNV	A	C	93990	15	0.00015968	0
162	SNV	A	G	93990	3	3.19E-05	0
162	SNV	A	T	93990	39	0.00041517	0
162	DEL	AGATCGGTGAGTGCCCGCCGCAGCCTGGGCAGCAAGATGGGTGCGGGGTGCTCAGCGCG	A	93990	4	4.26E-05	-58
162	DEL	AGATCGGT	A	93990	8	8.52E-05	-7
162	DEL	AGATC	A	93990	6	6.39E-05	-4
163	REF	G	G	94036	93993	0.99961714	0
163	SNV	G	C	94036	25	0.00026588	0
163	DEL	GA	G	94036	1	1.06E-05	-1
163	DEL	GAT	G	94036	9	9.57E-05	-2
163	INS	G	GCCC	94036	1	1.06E-05	3
164	REF	A	A	94040	93959	0.99939372	0
164	SNV	A	C	94040	9	9.57E-05	0
164	SNV	A	G	94040	29	0.00030846	0
164	SNV	A	T	94040	11	0.000117	0
164	DEL	ATCGGTGAGTGCCCGCCGCAGCCTGGGCAGCAAGATGG	A	94040	6	6.38E-05	-37
164	DEL	ATCGGTGAGTGCCCGCCGCAGCC	A	94040	2	2.13E-05	-22
165	REF	T	T	94239	94190	0.99962855	0
165	SNV	T	C	94239	26	0.00027594	0
165	SNV	T	G	94239	8	8.49E-05	0
165	INS	T	TC	94239	1	1.06E-05	1
166	REF	C	C	94325	94300	0.99976676	0
166	SNV	C	A	94325	7	7.42E-05	0
166	SNV	C	G	94325	9	9.54E-05	0
166	SNV	C	T	94325	3	3.18E-05	0
166	DEL	CGGTGAGTGCCCG	C	94325	2	2.12E-05	-12
166	INS	C	CCG	94325	1	1.06E-05	2
167	REF	G	G	94383	94361	0.99984106	0
167	SNV	G	A	94383	8	8.48E-05	0
167	SNV	G	C	94383	1	1.06E-05	0
167	SNV	G	T	94383	6	6.36E-05	0
168	REF	G	G	94435	94372	0.99944929	0
168	SNV	G	A	94435	26	0.00027535	0
168	SNV	G	C	94435	12	0.00012709	0
168	SNV	G	T	94435	8	8.47E-05	0
168	DEL	GTGAGTGCC	G	94435	6	6.35E-05	-8
169	REF	T	T	94471	94433	0.99970358	0
169	SNV	T	A	94471	4	4.24E-05	0
169	SNV	T	C	94471	2	2.12E-05	0
169	SNV	T	G	94471	5	5.29E-05	0
169	DEL	TGAGTGCCCG	T	94471	9	9.53E-05	-9
169	INS	T	TGAGGCA	94471	8	8.47E-05	6
170	REF	G	G	94484	94444	0.99972478	0
170	SNV	G	C	94484	19	0.00020112	0
170	SNV	G	T	94484	4	4.23E-05	0
170	DEL	GA	G	94484	1	1.06E-05	-1
170	INS	G	GA	94484	1	1.06E-05	1
170	INS	G	GC	94484	1	1.06E-05	1
171	REF	A	A	94489	94451	0.99968248	0
171	SNV	A	C	94489	9	9.53E-05	0
171	SNV	A	G	94489	5	5.29E-05	0
171	SNV	A	T	94489	16	0.00016935	0
172	REF	G	G	94518	94493	0.99979897	0
172	SNV	G	C	94518	7	7.41E-05	0
172	SNV	G	T	94518	11	0.00011639	0
172	DEL	GT	G	94518	1	1.06E-05	-1
173	REF	T	T	94558	94518	0.99961927	0
173	SNV	T	C	94558	17	0.00017979	0
173	DEL	TGCCCGC	T	94558	5	5.29E-05	-6
173	DEL	TGCCCG	T	94558	8	8.46E-05	-5
173	DEL	TGCCC	T	94558	4	4.23E-05	-4
173	INS	T	TC	94558	2	2.12E-05	1
174	REF	G	G	94543	94525	0.99993653	0
174	SNV	G	A	94543	1	1.06E-05	0
174	SNV	G	C	94543	1	1.06E-05	0
174	SNV	G	T	94543	4	4.23E-05	0
175	REF	C	C	94544	94520	0.99982018	0
175	SNV	C	A	94544	2	2.12E-05	0
175	SNV	C	T	94544	14	0.00014809	0
175	INS	C	CAGAG	94544	1	1.06E-05	4
176	REF	C	C	94549	94535	0.99987308	0
176	SNV	C	T	94549	2	2.12E-05	0
176	INS	C	CA	94549	10	0.00010577	1
177	REF	C	C	94569	94534	0.9997039	0
177	SNV	C	A	94569	14	0.00014805	0
177	SNV	C	G	94569	8	8.46E-05	0
177	SNV	C	T	94569	4	4.23E-05	0
177	INS	C	CAG	94569	1	1.06E-05	2
177	INS	C	CAN	94569	1	1.06E-05	2
178	REF	G	G	94597	94583	0.99996828	0
178	SNV	G	C	94597	2	2.11E-05	0
178	INS	G	GAT	94597	1	1.06E-05	2
179	REF	C	C	94611	94586	0.99976746	0
179	SNV	C	A	94611	9	9.51E-05	0
179	SNV	C	G	94611	7	7.40E-05	0
179	DEL	CCG	C	94611	6	6.34E-05	-2
180	REF	C	C	94676	94653	0.99983099	0
180	SNV	C	T	94676	15	0.00015845	0
180	DEL	CG	C	94676	1	1.06E-05	-1
181	REF	G	G	94709	94658	0.99959872	0
181	SNV	G	A	94709	6	6.34E-05	0
181	SNV	G	C	94709	9	9.50E-05	0
181	SNV	G	T	94709	23	0.00024288	0
182	REF	C	C	94718	94698	0.9997994	0
182	SNV	C	G	94718	7	7.39E-05	0
182	SNV	C	T	94718	12	0.00012669	0
183	REF	A	A	94718	94690	0.99988384	0
183	SNV	A	C	94718	5	5.28E-05	0
183	SNV	A	G	94718	5	5.28E-05	0
183	DEL	AGC	A	94718	1	1.06E-05	-2
184	REF	G	G	94786	94779	0.99996835	0
184	SNV	G	A	94786	2	2.11E-05	0
184	SNV	G	C	94786	1	1.06E-05	0
185	REF	C	C	94786	94777	0.99992615	0
185	SNV	C	G	94786	7	7.39E-05	0
186	REF	C	C	94792	94784	0.9999578	0
186	SNV	C	A	94792	3	3.17E-05	0
186	SNV	C	T	94792	1	1.06E-05	0
187	REF	T	T	94801	94764	0.99971516	0
187	SNV	T	C	94801	8	8.44E-05	0
187	SNV	T	G	94801	1	1.06E-05	0
187	DEL	TGGG	T	94801	6	6.33E-05	-3
187	DEL	TG	T	94801	11	0.00011604	-1
187	INS	T	TG	94801	1	1.06E-05	1
188	REF	G	G	94799	94783	0.9999367	0
188	SNV	G	T	94799	5	5.28E-05	0
188	INS	G	GGA	94799	1	1.06E-05	2
189	REF	G	G	94819	94802	0.99993671	0
189	SNV	G	A	94819	6	6.33E-05	0
190	REF	G	G	94822	94801	0.99989453	0
190	SNV	G	A	94822	3	3.16E-05	0
190	SNV	G	C	94822	4	4.22E-05	0
190	SNV	G	T	94822	1	1.06E-05	0
190	INS	G	GCACT	94822	1	1.06E-05	4
190	INS	G	GC	94822	1	1.06E-05	1
191	REF	C	C	94831	94825	0.99997891	0
191	SNV	C	T	94831	1	1.06E-05	0
191	INS	C	CN	94831	1	1.06E-05	1
192	REF	A	A	94831	94816	0.99996836	0
192	SNV	A	C	94831	2	2.11E-05	0
192	SNV	A	G	94831	1	1.06E-05	0
193	REF	G	G	94848	94831	0.99991565	0
193	SNV	G	A	94848	2	2.11E-05	0
193	SNV	G	C	94848	4	4.22E-05	0
193	SNV	G	T	94848	1	1.05E-05	0
193	INS	G	GC	94848	1	1.05E-05	1
194	REF	C	C	94841	94839	1	0
195	REF	A	A	94841	94719	0.99952514	0
195	SNV	A	C	94841	38	0.000401	0
195	SNV	A	G	94841	4	4.22E-05	0
195	DEL	AAGAT	A	94841	1	1.06E-05	-4
195	INS	A	AC	94841	1	1.06E-05	1
195	INS	A	AG	94841	1	1.06E-05	1
196	REF	A	A	94840	94806	0.99988399	0
196	SNV	A	C	94840	9	9.49E-05	0
196	SNV	A	G	94840	2	2.11E-05	0
197	REF	G	G	94844	94838	1	0
198	REF	A	A	94844	94696	0.99958833	0
198	SNV	A	C	94844	33	0.00034834	0
198	SNV	A	G	94844	1	1.06E-05	0
198	SNV	A	T	94844	5	5.28E-05	0
199	REF	T	T	94881	94844	0.99985241	0
199	SNV	T	C	94881	3	3.16E-05	0
199	SNV	T	G	94881	5	5.27E-05	0
199	DEL	TG	T	94881	4	4.22E-05	-1
199	INS	T	TG	94881	2	2.11E-05	1
200	REF	G	G	94878	94861	0.99994729	0
200	SNV	G	C	94878	1	1.05E-05	0
200	SNV	G	T	94878	4	4.22E-05	0
201	REF	G	G	94879	94859	0.99989459	0
201	SNV	G	A	94879	9	9.49E-05	0
201	SNV	G	C	94879	1	1.05E-05	0
202	REF	G	G	94894	94873	0.9999473	0
202	SNV	G	A	94894	1	1.05E-05	0
202	SNV	G	C	94894	1	1.05E-05	0
202	SNV	G	T	94894	2	2.11E-05	0
202	INS	G	GT	94894	1	1.05E-05	1
203	REF	T	T	94897	94855	0.99983135	0
203	SNV	T	C	94897	3	3.16E-05	0
203	SNV	T	G	94897	5	5.27E-05	0
203	INS	T	TGCGGGGTGCTCAGC	94897	8	8.43E-05	14
204	REF	G	G	94899	94840	0.9998524	0
204	SNV	G	A	94899	1	1.05E-05	0
204	SNV	G	T	94899	12	0.00012651	0
204	INS	G	GC	94899	1	1.05E-05	1
205	REF	C	C	94898	94887	0.99998946	0
205	SNV	C	T	94898	1	1.05E-05	0
206	REF	G	G	94905	94887	0.99995785	0
206	SNV	G	A	94905	1	1.05E-05	0
206	SNV	G	T	94905	3	3.16E-05	0
207	REF	G	G	94909	94900	0.99998946	0
207	SNV	G	T	94909	1	1.05E-05	0
208	REF	G	G	94909	94892	0.99994731	0
208	SNV	G	C	94909	2	2.11E-05	0
208	SNV	G	T	94909	3	3.16E-05	0
209	REF	G	G	94913	94895	0.99994731	0
209	SNV	G	A	94913	1	1.05E-05	0
209	SNV	G	T	94913	4	4.22E-05	0
210	REF	T	T	94910	94872	0.99981031	0
210	SNV	T	C	94910	5	5.27E-05	0
210	SNV	T	G	94910	11	0.00011592	0
210	INS	T	TGC	94910	1	1.05E-05	2
210	INS	T	TG	94910	1	1.05E-05	1
211	REF	G	G	94910	94882	0.99986301	0
211	SNV	G	A	94910	5	5.27E-05	0
211	SNV	G	T	94910	5	5.27E-05	0
211	INS	G	GT	94910	3	3.16E-05	1
212	REF	C	C	94920	94903	0.99989464	0
212	SNV	C	G	94920	2	2.11E-05	0
212	SNV	C	T	94920	8	8.43E-05	0
213	REF	T	T	94921	94787	0.9996098	0
213	SNV	T	C	94921	31	0.00032692	0
213	SNV	T	G	94921	3	3.16E-05	0
213	INS	T	TC	94921	3	3.16E-05	1
214	REF	C	C	94921	94901	0.99995785	0
214	SNV	C	T	94921	4	4.22E-05	0
215	REF	A	A	94918	94845	0.99962058	0
215	SNV	A	C	94918	9	9.49E-05	0
215	SNV	A	G	94918	9	9.49E-05	0
215	SNV	A	T	94918	17	0.00017917	0
215	DEL	AGC	A	94918	1	1.05E-05	-2
216	REF	G	G	94920	94904	0.99993678	0
216	SNV	G	A	94920	4	4.22E-05	0
216	SNV	G	C	94920	1	1.05E-05	0
216	SNV	G	T	94920	1	1.05E-05	0
217	REF	C	C	94913	94901	0.99996839	0
217	SNV	C	T	94913	3	3.16E-05	0
218	REF	G	G	94939	94897	0.99987356	0
218	SNV	G	A	94939	5	5.27E-05	0
218	SNV	G	C	94939	3	3.16E-05	0
218	SNV	G	T	94939	2	2.11E-05	0
218	INS	G	GC	94939	2	2.11E-05	1
219	REF	C	C	94937	94920	0.99991573	0
219	SNV	C	G	94937	7	7.37E-05	0
219	SNV	C	T	94937	1	1.05E-05	0
220	REF	G	G	94929	94906	0.99995785	0
220	SNV	G	T	94929	4	4.22E-05	0
221	REF	G	G	94946	94927	0.99994733	0
221	SNV	G	A	94946	1	1.05E-05	0
221	SNV	G	C	94946	2	2.11E-05	0
221	SNV	G	T	94946	2	2.11E-05	0
222	REF	A	A	94946	94869	0.99975762	0
222	SNV	A	C	94946	22	0.00023184	0
222	INS	A	AN	94946	1	1.05E-05	1
223	REF	C	C	94950	94944	1	0
224	REF	C	C	94950	94940	0.99997893	0
224	SNV	C	A	94950	1	1.05E-05	0
224	SNV	C	G	94950	1	1.05E-05	0
225	REF	C	C	94950	94947	1	0
226	REF	G	G	94943	94907	0.99991571	0
226	SNV	G	A	94943	1	1.05E-05	0
226	SNV	G	C	94943	5	5.27E-05	0
226	SNV	G	T	94943	2	2.11E-05	0
227	REF	G	G	94945	94880	0.99984193	0
227	SNV	G	C	94945	9	9.48E-05	0
227	SNV	G	T	94945	4	4.22E-05	0
227	INS	G	GA	94945	2	2.11E-05	1
228	REF	C	C	94945	94933	0.99994733	0
228	SNV	C	A	94945	3	3.16E-05	0
228	SNV	C	T	94945	2	2.11E-05	0
229	REF	G	G	94946	94823	0.99972588	0
229	SNV	G	A	94946	1	1.05E-05	0
229	SNV	G	C	94946	15	0.00015815	0
229	SNV	G	T	94946	10	0.00010543	0
230	REF	G	G	94949	94916	0.99992626	0
230	SNV	G	A	94949	1	1.05E-05	0
230	SNV	G	C	94949	5	5.27E-05	0
230	SNV	G	T	94949	1	1.05E-05	0
231	REF	C	C	94957	94942	0.99997893	0
231	SNV	C	T	94957	1	1.05E-05	0
231	INS	C	CG	94957	1	1.05E-05	1
232	REF	A	A	94957	94754	0.99929341	0
232	SNV	A	C	94957	65	0.0006855	0
232	SNV	A	T	94957	1	1.06E-05	0
232	INS	A	AC	94957	1	1.06E-05	1
233	REF	G	G	94962	94916	0.99985252	0
233	SNV	G	A	94962	1	1.05E-05	0
233	SNV	G	C	94962	2	2.11E-05	0
233	SNV	G	T	94962	1	1.05E-05	0
233	INS	G	GA	94962	1	1.05E-05	1
233	INS	G	GC	94962	7	7.37E-05	1
233	INS	G	GT	94962	1	1.05E-05	1
233	INS	G	GN	94962	1	1.05E-05	1
234	REF	C	C	94954	94945	0.99997894	0
234	SNV	C	T	94954	2	2.11E-05	0
235	REF	C	C	94949	94933	0.99998947	0
235	SNV	C	G	94949	1	1.05E-05	0
236	REF	C	C	94984	94972	0.99998947	0
236	SNV	C	G	94984	1	1.05E-05	0
237	REF	C	C	94988	94971	0.99998947	0
237	SNV	C	T	94988	1	1.05E-05	0
238	REF	T	T	94970	94643	0.9987653	0
238	SNV	T	C	94970	105	0.00110806	0
238	SNV	T	G	94970	3	3.17E-05	0
238	DEL	TC	T	94970	1	1.06E-05	-1
238	INS	T	TG	94970	8	8.44E-05	1
239	REF	C	C	94972	94953	0.99994735	0
239	SNV	C	A	94972	2	2.11E-05	0
239	SNV	C	G	94972	1	1.05E-05	0
239	SNV	C	T	94972	2	2.11E-05	0
240	REF	C	C	94973	94964	0.99997894	0
240	SNV	C	G	94973	1	1.05E-05	0
240	INS	C	CN	94973	1	1.05E-05	1
241	REF	G	G	94979	94943	0.99992628	0
241	SNV	G	C	94979	1	1.05E-05	0
241	SNV	G	T	94979	6	6.32E-05	0
242	REF	G	G	94979	94889	0.99965235	0
242	SNV	G	A	94979	14	0.00014749	0
242	SNV	G	C	94979	13	0.00013695	0
242	SNV	G	T	94979	3	3.16E-05	0
242	INS	G	GC	94979	3	3.16E-05	1
243	REF	C	C	94989	94962	0.99990523	0
243	SNV	C	T	94989	5	5.27E-05	0
243	DEL	CT	C	94989	1	1.05E-05	-1
243	INS	C	CT	94989	2	2.11E-05	1
243	INS	C	CN	94989	1	1.05E-05	1
244	REF	T	T	94973	94758	0.99936721	0
244	SNV	T	A	94973	3	3.16E-05	0
244	SNV	T	C	94973	32	0.00033749	0
244	SNV	T	G	94973	15	0.0001582	0
244	INS	T	TC	94973	2	2.11E-05	1
244	INS	T	TG	94973	6	6.33E-05	1
244	INS	T	TN	94973	2	2.11E-05	1
245	REF	G	G	94969	94904	0.99975771	0
245	SNV	G	A	94969	1	1.05E-05	0
245	SNV	G	C	94969	1	1.05E-05	0
245	SNV	G	T	94969	17	0.00017908	0
245	DEL	GA	G	94969	1	1.05E-05	-1
245	INS	G	GC	94969	3	3.16E-05	1
246	REF	A	A	94967	94620	0.9993874	0
246	SNV	A	C	94967	40	0.00042248	0
246	SNV	A	G	94967	12	0.00012675	0
246	INS	A	AC	94967	2	2.11E-05	1
246	INS	A	AT	94967	1	1.06E-05	1
246	INS	A	AG	94967	3	3.17E-05	1
247	REF	G	G	94968	94893	0.99987356	0
247	SNV	G	A	94968	1	1.05E-05	0
247	SNV	G	C	94968	1	1.05E-05	0
247	SNV	G	T	94968	9	9.48E-05	0
247	INS	G	GC	94968	1	1.05E-05	1
248	REF	T	T	94969	94809	0.99956774	0
248	SNV	T	C	94969	16	0.00016869	0
248	SNV	T	G	94969	18	0.00018977	0
248	INS	T	TC	94969	3	3.16E-05	1
248	INS	T	TG	94969	3	3.16E-05	1
248	INS	T	TN	94969	1	1.05E-05	1
249	REF	C	C	94957	94915	0.99988412	0
249	SNV	C	G	94957	3	3.16E-05	0
249	SNV	C	T	94957	4	4.21E-05	0
249	INS	C	CT	94957	2	2.11E-05	1
249	INS	C	CG	94957	2	2.11E-05	1
250	REF	G	G	94953	94856	0.9997892	0
250	SNV	G	A	94953	1	1.05E-05	0
250	SNV	G	C	94953	10	0.0001054	0
250	SNV	G	T	94953	7	7.38E-05	0
250	INS	G	GT	94953	1	1.05E-05	1
250	INS	G	GNN	94953	1	1.05E-05	2
251	REF	G	G	94943	94887	0.99971553	0
251	SNV	G	A	94943	8	8.43E-05	0
251	SNV	G	C	94943	3	3.16E-05	0
251	SNV	G	T	94943	9	9.48E-05	0
251	DEL	GC	G	94943	1	1.05E-05	-1
251	INS	G	GC	94943	6	6.32E-05	1
252	REF	C	C	94942	94894	0.99982088	0
252	SNV	C	G	94942	11	0.0001159	0
252	SNV	C	T	94942	6	6.32E-05	0
253	REF	C	C	94942	94873	0.99991568	0
253	SNV	C	A	94942	2	2.11E-05	0
253	SNV	C	G	94942	3	3.16E-05	0
253	SNV	C	T	94942	3	3.16E-05	0
254	REF	C	C	94937	94880	0.99985247	0
254	SNV	C	G	94937	3	3.16E-05	0
254	SNV	C	T	94937	7	7.38E-05	0
254	INS	C	CT	94937	1	1.05E-05	1
254	INS	C	CG	94937	2	2.11E-05	1
254	INS	C	CN	94937	1	1.05E-05	1
255	REF	T	T	94929	94497	0.99874228	0
255	SNV	T	C	94929	34	0.00035935	0
255	SNV	T	G	94929	61	0.00064471	0
255	DEL	TG	T	94929	6	6.34E-05	-1
255	INS	T	TC	94929	1	1.06E-05	1
255	INS	T	TG	94929	17	0.00017967	1
256	REF	G	G	94913	94834	0.99982077	0
256	SNV	G	C	94913	4	4.22E-05	0
256	SNV	G	T	94913	13	0.00013706	0
257	REF	G	G	94927	94880	0.99991569	0
257	SNV	G	C	94927	1	1.05E-05	0
257	SNV	G	T	94927	6	6.32E-05	0
257	INS	G	GT	94927	1	1.05E-05	1
258	REF	G	G	94917	94854	0.99985243	0
258	SNV	G	T	94917	12	0.00012649	0
258	INS	G	GT	94917	2	2.11E-05	1
259	REF	G	G	94914	94872	0.99987353	0
259	SNV	G	C	94914	4	4.22E-05	0
259	SNV	G	T	94914	5	5.27E-05	0
259	INS	G	GC	94914	1	1.05E-05	1
259	INS	G	GT	94914	2	2.11E-05	1
260	REF	G	G	94895	94774	0.99973628	0
260	SNV	G	C	94895	7	7.38E-05	0
260	SNV	G	T	94895	12	0.00012658	0
260	DEL	GA	G	94895	2	2.11E-05	-1
260	INS	G	GC	94895	2	2.11E-05	1
260	INS	G	GN	94895	2	2.11E-05	1
261	REF	A	A	94847	93636	0.99735844	0
261	SNV	A	C	94847	143	0.00152316	0
261	SNV	A	G	94847	94	0.00100124	0
261	SNV	A	T	94847	3	3.20E-05	0
261	DEL	AC	A	94847	1	1.07E-05	-1
261	INS	A	AC	94847	3	3.20E-05	1
261	INS	A	AT	94847	2	2.13E-05	1
261	INS	A	AN	94847	2	2.13E-05	1
262	REF	C	C	94844	94768	0.99975736	0
262	SNV	C	A	94844	6	6.33E-05	0
262	SNV	C	G	94844	2	2.11E-05	0
262	SNV	C	T	94844	8	8.44E-05	0
262	DEL	CT	C	94844	2	2.11E-05	-1
262	INS	C	CT	94844	1	1.06E-05	1
262	INS	C	CG	94844	2	2.11E-05	1
262	INS	C	CN	94844	2	2.11E-05	1
263	REF	T	T	94826	94501	0.99913304	0
263	SNV	T	C	94826	19	0.00020088	0
263	SNV	T	G	94826	42	0.00044405	0
263	INS	T	TG	94826	19	0.00020088	1
263	INS	T	TN	94826	2	2.12E-05	1
264	REF	G	G	94819	94745	0.99976785	0
264	SNV	G	C	94819	1	1.06E-05	0
264	SNV	G	T	94819	15	0.00015828	0
264	INS	G	GT	94819	5	5.28E-05	1
264	INS	G	GN	94819	1	1.06E-05	1
265	REF	G	G	94794	94709	0.99978887	0
265	SNV	G	C	94794	1	1.06E-05	0
265	SNV	G	T	94794	7	7.39E-05	0
265	DEL	GA	G	94794	5	5.28E-05	-1
265	INS	G	GC	94794	2	2.11E-05	1
265	INS	G	GN	94794	5	5.28E-05	1
266	REF	A	A	94707	91729	0.99272735	0
266	SNV	A	C	94707	125	0.0013528	0
266	SNV	A	G	94707	500	0.0054112	0
266	SNV	A	T	94707	15	0.00016234	0
266	DEL	AG	A	94707	1	1.08E-05	-1
266	INS	A	AC	94707	4	4.33E-05	1
266	INS	A	AT	94707	1	1.08E-05	1
266	INS	A	AG	94707	17	0.00018398	1
266	INS	A	AN	94707	9	9.74E-05	1
267	REF	G	G	94683	94434	0.99936504	0
267	SNV	G	A	94683	1	1.06E-05	0
267	SNV	G	C	94683	7	7.41E-05	0
267	SNV	G	T	94683	39	0.00041272	0
267	DEL	GT	G	94683	1	1.06E-05	-1
267	INS	G	GC	94683	4	4.23E-05	1
267	INS	G	GT	94683	2	2.12E-05	1
267	INS	G	GN	94683	6	6.35E-05	1
268	REF	T	T	94661	93345	0.99626448	0
268	SNV	T	C	94661	73	0.00077912	0
268	SNV	T	G	94661	198	0.00211324	0
268	DEL	TC	T	94661	1	1.07E-05	-1
268	INS	T	TA	94661	1	1.07E-05	1
268	INS	T	TC	94661	35	0.00037355	1
268	INS	T	TG	94661	17	0.00018144	1
268	INS	T	TN	94661	25	0.00026682	1
269	REF	C	C	94624	94503	0.99972495	0
269	SNV	C	A	94624	9	9.52E-05	0
269	SNV	C	G	94624	7	7.41E-05	0
269	SNV	C	T	94624	2	2.12E-05	0
269	DEL	CA	C	94624	2	2.12E-05	-1
269	INS	C	CT	94624	1	1.06E-05	1
269	INS	C	CG	94624	1	1.06E-05	1
269	INS	C	CN	94624	4	4.23E-05	1
270	REF	A	A	94543	93395	0.99641527	0
270	SNV	A	C	94543	315	0.00336068	0
270	SNV	A	G	94543	5	5.33E-05	0
270	SNV	A	T	94543	1	1.07E-05	0
270	INS	A	AC	94543	13	0.00013869	1
270	INS	A	AG	94543	1	1.07E-05	1
270	INS	A	AN	94543	1	1.07E-05	1
271	REF	A	A	94435	93764	0.99843469	0
271	SNV	A	C	94435	100	0.00106484	0
271	SNV	A	G	94435	27	0.00028751	0
271	SNV	A	T	94435	4	4.26E-05	0
271	INS	A	AC	94435	2	2.13E-05	1
271	INS	A	AT	94435	2	2.13E-05	1
271	INS	A	AG	94435	7	7.45E-05	1
271	INS	A	AN	94435	5	5.32E-05	1
272	REF	G	G	94345	94083	0.99954317	0
272	SNV	G	A	94345	2	2.13E-05	0
272	SNV	G	C	94345	7	7.44E-05	0
272	SNV	G	T	94345	32	0.00033997	0
272	INS	G	GC	94345	1	1.06E-05	1
272	INS	G	GT	94345	1	1.06E-05	1
273	REF	T	T	94214	93743	0.99890246	0
273	SNV	T	C	94214	3	3.20E-05	0
273	SNV	T	G	94214	98	0.00104426	0
273	INS	T	TG	94214	2	2.13E-05	1
274	REF	G	G	94065	93684	0.99938128	0
274	SNV	G	C	94065	1	1.07E-05	0
274	SNV	G	T	94065	54	0.00057605	0
274	INS	G	GC	94065	1	1.07E-05	1
274	INS	G	GT	94065	2	2.13E-05	1
275	REF	A	A	93717	92218	0.99898171	0
275	SNV	A	C	93717	31	0.00033582	0
275	SNV	A	G	93717	46	0.00049831	0
275	SNV	A	T	93717	14	0.00015166	0
275	INS	A	AC	93717	2	2.17E-05	1
275	INS	A	AG	93717	1	1.08E-05	1
276	REF	G	G	93473	93264	0.99987135	0
276	SNV	G	A	93473	1	1.07E-05	0
276	SNV	G	C	93473	4	4.29E-05	0
276	SNV	G	T	93473	2	2.14E-05	0
276	INS	G	GC	93473	4	4.29E-05	1
276	INS	G	GN	93473	1	1.07E-05	1
277	REF	C	C	92677	92554	0.99995678	0
277	SNV	C	G	92677	2	2.16E-05	0
277	DEL	CT	C	92677	1	1.08E-05	-1
277	INS	C	CG	92677	1	1.08E-05	1
278	REF	T	T	71966	71533	0.99917589	0
278	SNV	T	C	71966	29	0.00040507	0
278	SNV	T	G	71966	25	0.0003492	0
278	INS	T	TNN	71966	1	1.40E-05	2
278	INS	T	TG	71966	2	2.79E-05	1
278	INS	T	TN	71966	2	2.79E-05	1
279	REF	G	G	19035	18852	0.99941685	0
279	SNV	G	T	19035	9	0.00047712	0
279	DEL	GT	G	19035	1	5.30E-05	-1
279	INS	G	GN	19035	1	5.30E-05	1
280	REF	T	T	17345	16905	0.9987003	0
280	SNV	T	C	17345	8	0.00047262	0
280	SNV	T	G	17345	13	0.000768	0
280	INS	T	TN	17345	1	5.91E-05	1
281	REF	C	C	16610	16436	0.99969588	0
281	SNV	C	G	16610	3	0.00018247	0
281	INS	C	CG	16610	1	6.08E-05	1
281	INS	C	CN	16610	1	6.08E-05	1
282	REF	T	T	16204	15775	0.99917659	0
282	SNV	T	G	16204	10	0.00063339	0
282	INS	T	TG	16204	2	0.00012668	1
282	INS	T	TN	16204	1	6.33E-05	1
283	REF	G	G	15889	15787	0.99968338	0
283	SNV	G	T	15889	5	0.00031662	0
284	REF	C	C	14195	14104	0.99964562	0
284	SNV	C	G	14195	4	0.00028351	0
284	INS	C	CG	14195	1	7.09E-05	1
285	REF	G	G	13599	13520	0.99963031	0
285	SNV	G	C	13599	3	0.00022181	0
285	SNV	G	T	13599	2	0.00014787	0
286	REF	A	A	8152	7711	0.99535304	0
286	SNV	A	C	8152	23	0.00296889	0
286	SNV	A	G	8152	9	0.00116174	0
286	SNV	A	T	8152	3	0.00038725	0
286	INS	A	AC	8152	1	0.00012908	1
287	REF	A	A	7172	6968	0.99871005	0
287	SNV	A	C	7172	3	0.00042998	0
287	SNV	A	G	7172	4	0.00057331	0
287	SNV	A	T	7172	1	0.00014333	0
287	INS	A	AT	7172	1	0.00014333	1
288	REF	G	G	6749	6681	0.99955117	0
288	SNV	G	T	6749	3	0.00044883	0
289	REF	T	T	6017	5908	0.99864773	0
289	SNV	T	C	6017	1	0.00016903	0
289	SNV	T	G	6017	6	0.0010142	0
289	DEL	TG	T	6017	1	0.00016903	-1
290	REF	G	G	5869	5781	0.99930856	0
290	SNV	G	A	5869	1	0.00017286	0
290	SNV	G	C	5869	3	0.00051858	0
291	REF	C	C	5676	5648	0.99982298	0
291	INS	C	CA	5676	1	0.00017702	1
292	REF	A	A	4936	4824	0.99958558	0
292	SNV	A	C	4936	1	0.00020721	0
292	INS	A	AN	4936	1	0.00020721	1
293	REF	T	T	4712	4661	0.9997855	0
293	SNV	T	G	4712	1	0.0002145	0
294	REF	T	T	3447	3419	0.99912332	0
294	SNV	T	C	3447	2	0.00058445	0
294	SNV	T	G	3447	1	0.00029223	0
295	REF	G	G	3294	3224	0.99968992	0
295	INS	G	GC	3294	1	0.00031008	1
296	REF	G	G	3194	3153	0.99968294	0
296	SNV	G	T	3194	1	0.00031706	0
297	REF	G	G	3094	3051	0.99901768	0
297	SNV	G	T	3094	2	0.00065488	0
297	INS	G	GT	3094	1	0.00032744	1
298	REF	C	C	2770	2747	1	0
299	REF	T	T	2570	2451	0.99512789	0
299	SNV	T	C	2570	8	0.00324807	0
299	SNV	T	G	2570	3	0.00121803	0
299	INS	T	TN	2570	1	0.00040601	1
300	REF	C	C	2399	2373	0.99957877	0
300	SNV	C	G	2399	1	0.00042123	0
301	REF	C	C	2255	2234	1	0
302	REF	G	G	2181	2174	1	0
303	REF	G	G	1975	1963	0.99898219	0
303	SNV	G	A	1975	2	0.00101781	0
304	REF	A	A	1881	1812	0.99779736	0
304	SNV	A	C	1881	2	0.00110132	0
304	SNV	A	G	1881	2	0.00110132	0
305	REF	A	A	1684	1642	0.99939136	0
305	SNV	A	C	1684	1	0.00060864	0
306	REF	A	A	1578	1545	0.99935317	0
306	SNV	A	C	1578	1	0.00064683	0
307	REF	G	G	1259	1251	0.99840383	0
307	SNV	G	T	1259	2	0.00159617	0
308	REF	C	C	1199	1194	1	0
309	REF	A	A	1167	1150	0.99826389	0
309	DEL	AG	A	1167	2	0.00173611	-1
310	REF	G	G	1140	1125	1	0
311	REF	G	G	1117	1109	0.9990991	0
311	SNV	G	T	1117	1	0.0009009	0
312	REF	G	G	1101	1090	0.9981685	0
312	SNV	G	C	1101	2	0.0018315	0
313	REF	C	C	1080	1073	1	0
314	REF	T	T	1042	1021	0.99707031	0
314	SNV	T	C	1042	2	0.00195313	0
314	SNV	T	G	1042	1	0.00097656	0
315	REF	G	G	981	977	1	0
316	REF	G	G	971	967	1	0
317	REF	G	G	944	944	1	0
318	REF	A	A	926	867	0.99426606	0
318	SNV	A	C	926	1	0.00114679	0
318	SNV	A	G	926	4	0.00458716	0
319	REF	T	T	887	871	1	0
320	REF	T	T	875	869	1	0
321	REF	T	T	852	843	1	0
322	REF	G	G	827	827	1	0
323	REF	C	C	812	812	1	0
