# Supplementary material for: Pathways and signatures of mutagenesis at targeted DNA nicks
Source: PLoS Genet. 2021 Apr 15;17(4):e1009329. doi: 10.1371/journal.pgen.1009329 (PMC8078790; doi:10.1371/journal.pgen.1009329)
Supplement: S1 Data — (ZIP) [file pgen.1009329.s008.zip › DSB_siDNA2.vcf]

POS	ID	Reference	Alternate allele	Read Depth	Alternate allele observation count	Allele Frequency	Indel Size
1	REF	T	T	2	2	1	0
2	REF	T	T	2	2	1	0
3	REF	C	C	2	2	1	0
4	REF	G	G	2	2	1	0
5	REF	G	G	3	3	1	0
6	REF	T	T	4	4	1	0
7	REF	C	C	5	4	1	0
8	REF	C	C	14	14	1	0
9	REF	G	G	112	112	1	0
10	REF	C	C	73761	73761	1	0
11	REF	C	C	75071	75071	1	0
12	REF	A	A	75163	75162	1	0
13	REF	T	T	75275	75275	1	0
14	REF	C	C	75375	75374	0.99998673	0
14	SNV	C	T	75375	1	1.33E-05	0
15	REF	C	C	75405	75403	0.99998674	0
15	SNV	C	T	75405	1	1.33E-05	0
16	REF	T	T	75415	75397	0.99976132	0
16	SNV	T	A	75415	1	1.33E-05	0
16	SNV	T	C	75415	17	0.00022542	0
17	REF	C	C	75421	75421	1	0
18	REF	G	G	75430	75390	0.99946971	0
18	SNV	G	A	75430	19	0.00025189	0
18	SNV	G	T	75430	21	0.0002784	0
19	REF	T	T	75436	75429	0.99990721	0
19	SNV	T	C	75436	7	9.28E-05	0
20	REF	C	C	75438	75438	1	0
21	REF	C	C	75441	75441	1	0
22	REF	C	C	75443	75443	1	0
23	REF	G	G	75443	75428	0.99980117	0
23	SNV	G	A	75443	2	2.65E-05	0
23	SNV	G	T	75443	13	0.00017232	0
24	REF	T	T	75446	75445	0.99998675	0
24	SNV	T	C	75446	1	1.33E-05	0
25	REF	C	C	75448	75444	0.99994698	0
25	SNV	C	A	75448	4	5.30E-05	0
26	REF	C	C	75449	75448	0.99998675	0
26	SNV	C	T	75449	1	1.33E-05	0
27	REF	T	T	75450	75448	0.99997349	0
27	SNV	T	A	75450	1	1.33E-05	0
27	SNV	T	C	75450	1	1.33E-05	0
28	REF	C	C	75452	75452	1	0
29	REF	C	C	75452	75450	0.99998675	0
29	SNV	C	T	75452	1	1.33E-05	0
30	REF	G	G	75452	75450	0.99997349	0
30	SNV	G	A	75452	2	2.65E-05	0
31	REF	C	C	75452	75451	0.99998675	0
31	SNV	C	T	75452	1	1.33E-05	0
32	REF	C	C	75452	75451	0.99998675	0
32	SNV	C	A	75452	1	1.33E-05	0
33	REF	G	G	75453	75452	0.99998675	0
33	SNV	G	A	75453	1	1.33E-05	0
34	REF	G	G	75453	75445	0.99989397	0
34	SNV	G	A	75453	7	9.28E-05	0
34	DEL	GC	G	75453	1	1.33E-05	-1
35	REF	C	C	75453	75452	1	0
36	REF	C	C	75454	75454	1	0
37	REF	C	C	75454	75452	0.99997349	0
37	SNV	C	A	75454	2	2.65E-05	0
38	REF	C	C	75454	75453	0.99998675	0
38	SNV	C	A	75454	1	1.33E-05	0
39	REF	T	T	75454	75446	0.99990723	0
39	SNV	T	C	75454	7	9.28E-05	0
40	REF	G	G	75447	75442	0.99996024	0
40	SNV	G	A	75447	2	2.65E-05	0
40	DEL	GC	G	75447	1	1.33E-05	-1
41	REF	C	C	75446	75445	0.99998675	0
41	SNV	C	T	75446	1	1.33E-05	0
42	REF	C	C	75446	75446	1	0
43	REF	C	C	75446	75446	1	0
44	REF	C	C	75446	75445	1	0
45	REF	G	G	75446	75444	0.99998675	0
45	SNV	G	A	75446	1	1.33E-05	0
46	REF	C	C	75446	75443	0.99997349	0
46	SNV	C	T	75446	2	2.65E-05	0
47	REF	G	G	75446	75437	0.99990722	0
47	SNV	G	A	75446	2	2.65E-05	0
47	DEL	GC	G	75446	5	6.63E-05	-1
48	REF	C	C	75441	75440	0.99998674	0
48	SNV	C	T	75441	1	1.33E-05	0
49	REF	C	C	75445	75445	1	0
50	REF	C	C	75445	75445	1	0
51	REF	A	A	75445	75435	0.99988071	0
51	SNV	A	C	75445	1	1.33E-05	0
51	SNV	A	G	75445	8	0.00010604	0
52	REF	G	G	75445	75443	0.99998675	0
52	SNV	G	T	75445	1	1.33E-05	0
53	REF	G	G	75444	75442	1	0
54	REF	G	G	75435	75435	1	0
55	REF	A	A	75435	75430	0.99993372	0
55	SNV	A	G	75435	4	5.30E-05	0
55	SNV	A	T	75435	1	1.33E-05	0
56	REF	T	T	75435	75435	1	0
57	REF	C	C	75435	75435	1	0
58	REF	C	C	75435	75432	0.99996023	0
58	SNV	C	A	75435	2	2.65E-05	0
58	SNV	C	T	75435	1	1.33E-05	0
59	REF	T	T	75435	75429	0.99992046	0
59	SNV	T	A	75435	6	7.95E-05	0
60	REF	C	C	75435	75435	1	0
61	REF	C	C	75435	75435	1	0
62	REF	A	A	75436	75436	1	0
63	REF	G	G	75436	75436	1	0
64	REF	C	C	75434	75433	0.99998674	0
64	SNV	C	T	75434	1	1.33E-05	0
65	REF	T	T	75430	75429	1	0
66	REF	C	C	75429	75429	1	0
67	REF	C	C	75429	75429	1	0
68	REF	T	T	75429	75428	0.99998674	0
68	SNV	T	A	75429	1	1.33E-05	0
69	REF	T	T	75429	75422	0.99994697	0
69	SNV	T	C	75429	4	5.30E-05	0
70	REF	T	T	75429	75422	0.99993371	0
70	SNV	T	C	75429	5	6.63E-05	0
71	REF	C	C	75429	75429	1	0
72	REF	G	G	75424	75421	0.99997348	0
72	SNV	G	C	75424	2	2.65E-05	0
73	REF	C	C	75424	75414	0.99986742	0
73	SNV	C	A	75424	1	1.33E-05	0
73	SNV	C	T	75424	9	0.00011933	0
74	REF	C	C	75420	75416	0.99997348	0
74	SNV	C	T	75420	2	2.65E-05	0
75	REF	C	C	75420	75414	0.99997348	0
75	SNV	C	A	75420	2	2.65E-05	0
76	REF	G	G	75420	75406	0.99982763	0
76	SNV	G	A	75420	13	0.00017237	0
77	REF	C	C	75416	75415	1	0
78	REF	G	G	75415	75399	0.9998011	0
78	SNV	G	A	75415	15	0.0001989	0
79	REF	C	C	75415	75413	0.99998674	0
79	SNV	C	G	75415	1	1.33E-05	0
80	REF	C	C	75410	75407	0.99998674	0
80	INS	C	CA	75410	1	1.33E-05	1
81	REF	C	C	75410	75409	1	0
82	REF	T	T	75409	75406	0.99998674	0
82	SNV	T	A	75409	1	1.33E-05	0
83	REF	C	C	75409	75407	0.99998674	0
83	SNV	C	T	75409	1	1.33E-05	0
84	REF	C	C	75407	75403	0.99996022	0
84	SNV	C	T	75407	3	3.98E-05	0
85	REF	G	G	75407	75406	1	0
86	REF	T	T	75407	75403	0.99996022	0
86	SNV	T	A	75407	3	3.98E-05	0
87	REF	T	T	75407	75395	0.99984086	0
87	DEL	TCGCTCCGGACACCATGGACAAGTTTTGGTGGCACGCAGCCTGGGGACTCTGCCTCGTGC	T	75407	3	3.98E-05	-59
87	DEL	TCGCTCCGGACAC	T	75407	9	0.00011935	-12
88	REF	C	C	75395	75382	0.9998541	0
88	SNV	C	A	75395	8	0.00010611	0
88	DEL	CGCTCCGGACACCATGGACAAGTTTTGGTGGCACGCAGCCTGGGGACTCTGCCTCGTGCCGCTGA	C	75395	3	3.98E-05	-64
89	REF	G	G	75392	75382	0.99986736	0
89	SNV	G	A	75392	10	0.00013264	0
90	REF	C	C	75392	75387	0.99993368	0
90	DEL	CTCCGGACACCATGGACAAGTTTTGGTGGCACG	C	75392	5	6.63E-05	-32
91	REF	T	T	75387	75385	0.99997347	0
91	SNV	T	A	75387	2	2.65E-05	0
92	REF	C	C	75386	75386	1	0
93	REF	C	C	75386	75369	0.99977449	0
93	SNV	C	A	75386	1	1.33E-05	0
93	SNV	C	G	75386	1	1.33E-05	0
93	SNV	C	T	75386	2	2.65E-05	0
93	DEL	CGGACACCATGGACAAGTTTTGGTGGCACGCAGCCTGGGGACTCTGCCTCGTGCCGCTGAGCCT	C	75386	3	3.98E-05	-63
93	INS	C	CGGACACCAT	75386	10	0.00013265	9
94	REF	G	G	75383	75382	0.99998673	0
94	SNV	G	A	75383	1	1.33E-05	0
95	REF	G	G	75383	75377	0.99994694	0
95	SNV	G	A	75383	4	5.31E-05	0
96	REF	A	A	75381	75379	1	0
97	REF	C	C	75381	75379	0.99998673	0
97	SNV	C	T	75381	1	1.33E-05	0
98	REF	A	A	75381	75368	0.99984081	0
98	SNV	A	G	75381	3	3.98E-05	0
98	DEL	ACCATGGACAAGTTTTGGTGGCACGCAG	A	75381	7	9.29E-05	-27
98	DEL	ACCATGGACAAGTTTTGGTGGCACGCAGCCTGGGGACTCTGCCTCGTGCCGCTGAGCCTGGCGCAGATCGGTGAGTGCCCG	A	75381	2	2.65E-05	-80
99	REF	C	C	75372	75370	1	0
100	REF	C	C	75380	75376	0.99994694	0
100	SNV	C	T	75380	4	5.31E-05	0
101	REF	A	A	75380	75373	0.9999204	0
101	SNV	A	G	75380	3	3.98E-05	0
101	DEL	ATGGACAAGTTTTGGTGGCACGCAGCCTGGGGACTCTGCCTCGTGCCGCTGAGCCTGGCGCAGATCGGTGAGTGCCCGCCGCAGCC	A	75380	3	3.98E-05	-85
102	REF	T	T	75377	75375	1	0
103	REF	G	G	75377	75367	0.99986733	0
103	SNV	G	T	75377	10	0.00013267	0
104	REF	G	G	75377	75367	0.99986733	0
104	SNV	G	A	75377	1	1.33E-05	0
104	SNV	G	T	75377	9	0.0001194	0
105	REF	A	A	75377	75371	0.9999602	0
105	SNV	A	G	75377	1	1.33E-05	0
105	DEL	ACAAGTTTTGGTGGCACGCAGCCTGGGGACTCTGCCTCGTGCCGCTGAGCCTGGC	A	75377	2	2.65E-05	-54
106	REF	C	C	75373	75373	1	0
107	REF	A	A	75373	75360	0.99985406	0
107	SNV	A	C	75373	1	1.33E-05	0
107	SNV	A	G	75373	1	1.33E-05	0
107	DEL	AAGTTTTGGTGGCACGCAGCCTGGGGACTCTGCCTCGT	A	75373	9	0.00011941	-37
108	REF	A	A	75364	75353	0.99988058	0
108	DEL	AGTTTTGGTGGCACGCAGCCTGGGGACTCTGCCTCGTGCCGCTGAGCCT	A	75364	4	5.31E-05	-48
108	DEL	AGTTTTGGTGGCACGCAGCCTGGGGACTCTGCCTCGT	A	75364	5	6.64E-05	-36
109	REF	G	G	75355	75344	0.99986729	0
109	DEL	GT	G	75355	9	0.00011944	-1
109	INS	G	GA	75355	1	1.33E-05	1
110	REF	T	T	75346	75336	0.99989382	0
110	SNV	T	C	75346	7	9.29E-05	0
110	SNV	T	G	75346	1	1.33E-05	0
111	REF	T	T	75355	75353	1	0
112	REF	T	T	75355	75333	0.99973458	0
112	SNV	T	C	75355	6	7.96E-05	0
112	DEL	TTGGTGGCACGCAGCCTGGGGACTCTGCCTCGTGCCGCTGAGCC	T	75355	4	5.31E-05	-43
112	DEL	TTGGTGGCACGCAGCC	T	75355	3	3.98E-05	-15
112	DEL	TTGGTGGCACGCAGCCTGGGGACTCTGCCTCGTGCCGCTGAGCCTGGCGCAGATCGG	T	75355	7	9.29E-05	-56
113	REF	T	T	75341	75316	0.99968144	0
113	SNV	T	C	75341	1	1.33E-05	0
113	DEL	TGGTGGCACGCAGCCTGGGGACTCTGCCTCGTGCC	T	75341	10	0.00013273	-34
113	DEL	TGGTGGCACGCAGCCTGGGGACTCTGCCTCGTGCCGCTGAGCCTGGCGCAGATC	T	75341	13	0.00017255	-53
114	REF	G	G	75313	75304	0.9998805	0
114	SNV	G	A	75313	6	7.97E-05	0
114	DEL	GGTGGCACGCAGCCTGGGGACTCTGCCTC	G	75313	3	3.98E-05	-28
115	REF	G	G	75310	75283	0.99965476	0
115	DEL	GTGGCACGCAGCCTGGGGACTCTGCCTCGTGCCGC	G	75310	9	0.00011951	-34
115	DEL	GTGGCACGCAGCCTGGGGACTCTGCCTCGTGCCGCTGAGCCTGGCGCAGATCGGTGA	G	75310	8	0.00010623	-56
115	DEL	GTGGCACGCAGCCTGGGGACTCTGCCTCGTGCCGCTGAGCC	G	75310	9	0.00011951	-40
116	REF	T	T	75284	75264	0.99977418	0
116	DEL	TGGCACGCAGCCTGGGGACTCTGCCTCGTGCCGCTGAGCCTGGCGCA	T	75284	6	7.97E-05	-46
116	DEL	TGGCAC	T	75284	6	7.97E-05	-5
116	INS	T	TGGCACGCAGCCTGG	75284	4	5.31E-05	14
116	INS	T	TCCATCCTGTGATGAAGGGCAGCTACATGCCAAGGACG	75284	1	1.33E-05	37
117	REF	G	G	75272	75268	0.99996014	0
117	DEL	GGCACGCAGCCTGGGGACTCTGCCTCGTGCCGCTGA	G	75272	1	1.33E-05	-35
117	INS	G	GA	75272	2	2.66E-05	1
118	REF	G	G	75271	75265	0.99994686	0
118	SNV	G	A	75271	2	2.66E-05	0
118	SNV	G	C	75271	1	1.33E-05	0
118	SNV	G	T	75271	1	1.33E-05	0
119	REF	C	C	75271	75268	0.99998671	0
119	SNV	C	G	75271	1	1.33E-05	0
120	REF	A	A	75271	75120	0.99800717	0
120	SNV	A	G	75271	4	5.31E-05	0
120	DEL	ACGCAGCCTGGGGACTCTGCCTCGTGCCGCTGAGCCTGGCGCAGAT	A	75271	5	6.64E-05	-45
120	DEL	ACGCAGCCTGGGGACTCTGCCTCGTGC	A	75271	49	0.00065099	-26
120	DEL	ACGCAGCCTGGGGACTCTGCCTCGTGCCGCTGAGCCTGGCGCAGATCGGTGAGTGCCCGC	A	75271	59	0.00078384	-59
120	DEL	ACGCAGCCTGGGGACTCTGCCTCGTGCCGCTGAG	A	75271	11	0.00014614	-33
120	DEL	ACGCAGCCTGGGGACTCTGCCTCGTGCCGCTGAGCCTGG	A	75271	22	0.00029228	-38
121	REF	C	C	75125	75094	0.99962727	0
121	SNV	C	A	75125	6	7.99E-05	0
121	SNV	C	T	75125	1	1.33E-05	0
121	DEL	CGCAGCCTGGGGACTCTGCCTCGTGCCGCTGAGCCTG	C	75125	11	0.00014643	-36
121	DEL	CGCAGCCTGGGGACTCTGCCTCGT	C	75125	10	0.00013312	-23
122	REF	G	G	75106	75096	0.99994674	0
122	SNV	G	A	75106	3	4.00E-05	0
122	SNV	G	T	75106	1	1.33E-05	0
123	REF	C	C	75109	74903	0.99728388	0
123	DEL	CAGCCTGGGGACTCTGCCTCGTGCCGCTG	C	75109	193	0.00256967	-28
123	DEL	CAGCCTGGGGACTCTGCCTCGTGCCGCTGA	C	75109	8	0.00010651	-29
123	INS	C	CAGCCTGGGGAG	75109	3	3.99E-05	11
124	REF	A	A	74908	74785	0.99838464	0
124	DEL	AGCCTGGGGACTCTGCCTCGTGCCGCTGAGCCTGGC	A	74908	22	0.0002937	-35
124	DEL	AGCCTGGGGACTCTGCCTCGTG	A	74908	6	8.01E-05	-21
124	DEL	AGCCTGGGGACTCTGCCTCGTGCCGCT	A	74908	8	0.0001068	-26
124	DEL	AGCCTGGGGACTCTGCCTCGTGCCGCTGAGCCTG	A	74908	6	8.01E-05	-33
124	DEL	AGCCTGGGGACTCTGCCTCGTGCCGCTGAGCCT	A	74908	7	9.35E-05	-32
124	DEL	AGCCTGGGGACTCTGCCTCGTGCC	A	74908	11	0.00014685	-23
124	DEL	AGCCT	A	74908	7	9.35E-05	-4
124	DEL	AGCCTGGGGACTCTGCCTCGT	A	74908	39	0.00052065	-20
124	DEL	AGCCTGGGG	A	74908	11	0.00014685	-8
124	DEL	AGCCTGGGGACTCTGCCTCGTGCCGCTGAGCCTGGCGCAGATCGGTGAGTGCCCGCCGCAGCCTGGGCAG	A	74908	4	5.34E-05	-69
125	REF	G	G	74787	74764	0.99969246	0
125	SNV	G	A	74787	1	1.34E-05	0
125	DEL	GCCTGGGGACTCTGCCTCGT	G	74787	5	6.69E-05	-19
125	DEL	GCCTGGGGACTCTGCCTCGTGCCGCTGAGCCTGGCGCAGATCGGTGAGTGCCCGC	G	74787	7	9.36E-05	-54
125	DEL	GCCTGGGGACTCTGCCTCGTGC	G	74787	3	4.01E-05	-21
125	DEL	GCCTGGGGACTCTGCCTCGTGCCGCTGAGCCTGGC	G	74787	6	8.02E-05	-34
125	INS	G	GA	74787	1	1.34E-05	1
126	REF	C	C	74767	74666	0.99867585	0
126	SNV	C	A	74767	5	6.69E-05	0
126	SNV	C	T	74767	7	9.36E-05	0
126	DEL	CCTGGGGACTCTGCCTCGTGCCGCTGAGCCTGGCGCAGATCGGTGAGT	C	74767	4	5.35E-05	-47
126	DEL	CCTGGGGACTCTGCCTCGTGCCGCTGAGCCTGGCGCA	C	74767	14	0.00018725	-36
126	DEL	CCTGGGGACTCTGCCTCGTGCCGCTGAGCCT	C	74767	16	0.000214	-30
126	DEL	CCTGGGGACTCTGCCTCGTGCCG	C	74767	28	0.00037451	-22
126	DEL	CCTGGGGACTCTGCCTCGT	C	74767	13	0.00017388	-18
126	DEL	CCTGGGGACTCTGCCTCGTGCCGCTGAG	C	74767	4	5.35E-05	-27
126	INS	C	CCTGGGGA	74767	8	0.000107	7
127	REF	C	C	74668	74588	0.99892859	0
127	SNV	C	A	74668	3	4.02E-05	0
127	SNV	C	G	74668	5	6.70E-05	0
127	SNV	C	T	74668	2	2.68E-05	0
127	DEL	CTGGGGACTCTGCCTCG	C	74668	35	0.00046874	-16
127	DEL	CTGGGGACTCTGCCTCGTGCCGCTGAGCCTGGCGCAGATCGG	C	74668	4	5.36E-05	-41
127	DEL	CTGGGGACTCTGCCTCGTGCCGCTGAGCCTGGCGCAGATCGGTGAGTGCCCGCCGCAGCCTGGGCAGCAAGA	C	74668	7	9.38E-05	-71
127	DEL	CTGGGGACTCTGCCTCGTGCCGCTG	C	74668	24	0.00032142	-24
128	REF	T	T	74587	74489	0.99869949	0
128	SNV	T	C	74587	6	8.04E-05	0
128	DEL	TGGGGACTCTGCCTCGTGCCGCTGAGCCTG	T	74587	10	0.00013407	-29
128	DEL	TGGGGACTCTGCCTC	T	74587	3	4.02E-05	-14
128	DEL	TG	T	74587	20	0.00026815	-1
128	DEL	TGGGGACTCTGCCTCG	T	74587	7	9.39E-05	-15
128	DEL	TGGGGACTCTGCCTCGTGCCGCTGAGCCTGGCGCAGATCG	T	74587	2	2.68E-05	-39
128	DEL	TGGGGACTCTGCCTCGTGCCGCTGAGCCTGGCGCAGATCGGTGAGTGCCCGCCGCAGCCTGGGCAGCAAGATGGGTGC	T	74587	6	8.04E-05	-77
128	DEL	TGGGGACTCTGCCTCGTGCC	T	74587	8	0.00010726	-19
128	DEL	TGGGGACTCTGCCTCGTGCCGCTG	T	74587	15	0.00020111	-23
128	DEL	TGGGGACTCTGCCTCGTGCCGCTGAGCCTGGCGCAG	T	74587	8	0.00010726	-35
128	DEL	TGGGGACTCTGCCTCGTGCCGCTGAGCCTGGCG	T	74587	8	0.00010726	-32
128	INS	T	TG	74587	4	5.36E-05	1
129	REF	G	G	74497	74365	0.99825492	0
129	SNV	G	A	74497	2	2.69E-05	0
129	SNV	G	T	74497	3	4.03E-05	0
129	DEL	GGGGACTCTGCCT	G	74497	26	0.00034902	-12
129	DEL	GGGGACTC	G	74497	9	0.00012081	-7
129	DEL	GGGGACTCTGCCTCGTGCCGCT	G	74497	6	8.05E-05	-21
129	DEL	GGGGACTCTGCCTCGTGCCGCTGAGCCTGGCGCAGATCGGTGA	G	74497	8	0.00010739	-42
129	DEL	GGGGACTCTGCCTCGTGCCGCTGAGCCTGGC	G	74497	8	0.00010739	-30
129	DEL	GGGGACTCTGCCTCGTGCC	G	74497	5	6.71E-05	-18
129	DEL	GGGGACTCTGCCTC	G	74497	8	0.00010739	-13
129	DEL	GGGGACTCTGCCTCGT	G	74497	21	0.0002819	-15
129	DEL	GGGGACTCTGCCTCGTGCCGCTGAGCCT	G	74497	15	0.00020136	-27
129	DEL	GGGGACTCTGCCTCGTGC	G	74497	2	2.69E-05	-17
129	DEL	GGGGACTCTGCCTCGTGCCGCTGAGCCTGGCGCAGATCGGTGAGTGCCCGCCGCAGCCT	G	74497	16	0.00021478	-58
129	INS	G	GA	74497	1	1.34E-05	1
130	REF	G	G	74379	74276	0.99866891	0
130	DEL	GGGACTCTGCCTCGTGCCGCTGAGCCTGGCGCAGATC	G	74379	8	0.00010756	-36
130	DEL	GGGACTCTGCCTCGTGCCGCTGAGCCTGGCGCAGATCGGTGAGTGCCCGCCGC	G	74379	4	5.38E-05	-52
130	DEL	GGGACTCTGCCTCGTGCCGCT	G	74379	13	0.00017479	-20
130	DEL	GGGACTCTGCCTCGTGCCGCTGA	G	74379	9	0.00012101	-22
130	DEL	GGGACTCTGCCTC	G	74379	8	0.00010756	-12
130	DEL	GGGACTCTGCCTCGT	G	74379	44	0.0005916	-14
130	DEL	GGGACTCTGCCTCGTGCCGCTGAGCCTGGCGCAGATCGGTGAGTGCCCGCCGCAGCCTGGGCAGCAAGAT	G	74379	5	6.72E-05	-69
130	INS	G	GT	74379	8	0.00010756	1
131	REF	G	G	74271	74083	0.99748216	0
131	SNV	G	T	74271	4	5.39E-05	0
131	DEL	GGACTCTGCCTCGT	G	74271	44	0.00059243	-13
131	DEL	GGACTCTGCCTCGTGCC	G	74271	21	0.00028275	-16
131	DEL	GGACTCTGCCTCGTGCCGCTGAGCCTGGCGCA	G	74271	9	0.00012118	-31
131	DEL	GGACTCTGCCTCGTGCCGCTGA	G	74271	24	0.00032315	-21
131	DEL	GGACTCTGCCTCGTGCCGCT	G	74271	28	0.000377	-19
131	DEL	GGACTCTGCCTCGTGCCGCTGAGCCTGGCGCAGATCGGT	G	74271	3	4.04E-05	-38
131	DEL	GGACTCTGCCTCGTGCCGCTGAGCCTGGCGCAGATCGGTGAGTGCCC	G	74271	10	0.00013464	-46
131	DEL	GGACTCTGCCTCGTGCCGCTGAGCCTGGC	G	74271	44	0.00059243	-28
132	REF	G	G	74078	73980	0.99871752	0
132	SNV	G	A	74078	5	6.75E-05	0
132	SNV	G	C	74078	6	8.10E-05	0
132	DEL	GACTCTGCCTCGT	G	74078	16	0.000216	-12
132	DEL	GACTCTGCCTCGTGCCGCTGAGCCTGGCGC	G	74078	6	8.10E-05	-29
132	DEL	GACTCTGCCTCGTGC	G	74078	17	0.0002295	-14
132	DEL	GACTCTGCCTCGTGCCGCTGAGC	G	74078	14	0.000189	-22
132	DEL	GACTCTGCCTCGTGCCGC	G	74078	8	0.000108	-17
132	DEL	GACTCTGCCTCGTGCCGCTGA	G	74078	14	0.000189	-20
132	DEL	GACTCTGCCTC	G	74078	5	6.75E-05	-10
132	INS	G	GGAATATCTTCATATAA	74078	4	5.40E-05	16
133	REF	A	A	73999	73681	0.99572956	0
133	SNV	A	G	73999	11	0.00014865	0
133	DEL	ACTCTGCCTCGTGCCG	A	73999	41	0.00055408	-15
133	DEL	AC	A	73999	7	9.46E-05	-1
133	DEL	ACTCTGCCTCGTGC	A	73999	84	0.00113518	-13
133	DEL	ACTCTGCCTCGT	A	73999	11	0.00014865	-11
133	DEL	ACTCTGC	A	73999	4	5.41E-05	-6
133	DEL	ACTCTGCCTCGTG	A	73999	46	0.00062165	-12
133	DEL	ACTCTGCCTCGTGCCGCTGAG	A	73999	1	1.35E-05	-20
133	DEL	ACTCTGCCTCGTGCCGCTGAGCCTGG	A	73999	13	0.00017568	-25
133	DEL	ACTCTGCCTCGTGCCGCTGAGCCTGGCGCAGAT	A	73999	6	8.11E-05	-32
133	DEL	ACTCTGCCTCG	A	73999	9	0.00012163	-10
133	DEL	ACTCTGCCTCGTGCCGCTGAGCCTGGC	A	73999	6	8.11E-05	-26
133	DEL	ACTCTGCCTCGTGCCGCTGAGC	A	73999	63	0.00085139	-21
133	DEL	ACTCTGCCTCGTGCCGCTGAGCCTGGCG	A	73999	1	1.35E-05	-27
133	DEL	ACTCTGCC	A	73999	7	9.46E-05	-7
133	INS	A	ATGAAAGTATATAATTTTAGG	73999	6	8.11E-05	20
134	REF	C	C	73687	73573	0.99846647	0
134	SNV	C	A	73687	19	0.00025785	0
134	SNV	C	T	73687	9	0.00012214	0
134	DEL	CTCTGCCTCGTGCCGCTGAGCCTGGCGCAGA	C	73687	11	0.00014928	-30
134	DEL	CTCTGCCTCGTGCCGCTGAGCCTGGCGCAGATCGG	C	73687	2	2.71E-05	-34
134	DEL	CTCTGCCTCGT	C	73687	17	0.00023071	-10
134	DEL	CTCTGCCTCG	C	73687	41	0.00055642	-9
134	INS	C	CA	73687	9	0.00012214	1
134	INS	C	CG	73687	5	6.79E-05	1
135	REF	T	T	73619	72948	0.99093935	0
135	SNV	T	A	73619	1	1.36E-05	0
135	SNV	T	G	73619	4	5.43E-05	0
135	DEL	TCTGCCTCGTGCCGCTGAGC	T	73619	102	0.00138559	-19
135	DEL	TCTGCCTCGTGCCGCTGAGCCTGGCGCAGATCGGTGAGTGCCCGCCGCAGCCTG	T	73619	3	4.08E-05	-53
135	DEL	TCTGCCTCGTGCCGCTG	T	73619	15	0.00020376	-16
135	DEL	TCTGCCTC	T	73619	22	0.00029885	-7
135	DEL	TCTGCCTCGTGCCGCTGAGCCTGG	T	73619	3	4.08E-05	-23
135	DEL	TCTGCCTCGTGCCGCTGAG	T	73619	10	0.00013584	-18
135	DEL	TCTGCCTCG	T	73619	15	0.00020376	-8
135	DEL	TCTGCCTCGTG	T	73619	160	0.00217347	-10
135	DEL	TCTGCCTCGTGCCGCTGAGCC	T	73619	11	0.00014943	-20
135	DEL	TCTGCCTCGTGCCGCTGAGCCTGGCGCAGATCGGTGAGTG	T	73619	7	9.51E-05	-39
135	DEL	TCTGCCTCGTGCCG	T	73619	252	0.00342322	-13
135	DEL	TCTGCCTCGTGCC	T	73619	9	0.00012226	-12
135	DEL	TCTGCCTCGTGCCGCTGA	T	73619	5	6.79E-05	-17
135	DEL	TCTGCCTCGTGC	T	73619	31	0.00042111	-11
135	DEL	TCTGCCTCGTGCCGCTGAGCCTGGCG	T	73619	9	0.00012226	-25
135	DEL	TCTGCC	T	73619	7	9.51E-05	-5
135	INS	T	TG	73619	1	1.36E-05	1
136	REF	C	C	72929	71295	0.97760805	0
136	SNV	C	G	72929	11	0.00015083	0
136	DEL	CTGCCTCG	C	72929	1517	0.02080134	-7
136	DEL	CTGCCTCGTGCCGCTGAGCCTGGCGCAGATCGG	C	72929	5	6.86E-05	-32
136	DEL	CTGCCTCGTGCCGCTGAGCCTGG	C	72929	27	0.00037023	-22
136	DEL	CTGCCTCGTGCCGCTGAGCCT	C	72929	16	0.00021939	-20
136	DEL	CTGCCTCGTGCCGCTG	C	72929	18	0.00024682	-15
136	DEL	CTGCCTCGTGCCGCTGAGCCTGGCGCAGATCGGTGAG	C	72929	26	0.00035652	-36
136	DEL	CTGCCTCGT	C	72929	5	6.86E-05	-8
136	INS	C	CAAATA	72929	8	0.0001097	5
137	REF	T	T	71299	70641	0.99084074	0
137	SNV	T	A	71299	22	0.00030858	0
137	SNV	T	C	71299	1	1.40E-05	0
137	SNV	T	G	71299	1	1.40E-05	0
137	DEL	TGCCTC	T	71299	47	0.00065924	-5
137	DEL	TGCCTCGTGCCGCTGAGCCTG	T	71299	38	0.000533	-20
137	DEL	TGCCTCGTGCCGCTGAGCCTGGC	T	71299	15	0.0002104	-22
137	DEL	TGCCTCGTGCCGCTGAGCCTGGCGCAGATCGGTGA	T	71299	4	5.61E-05	-34
137	DEL	TGCCTCGTGCCGCTGAGCCTGGCGCA	T	71299	14	0.00019637	-25
137	DEL	TGCCTCGTGCCGCTGA	T	71299	322	0.00451651	-15
137	DEL	TGCCTCGTGCCGCTGAGCCTGGCGCAGATCGGTGAGTGCCCGCCGCA	T	71299	4	5.61E-05	-46
137	DEL	TGCCTCGTGCC	T	71299	125	0.0017533	-10
137	DEL	TGCCTCGTGCCGCTG	T	71299	2	2.81E-05	-14
137	DEL	TGCCTCGTGCCGCTGAGCCTGGCG	T	71299	8	0.00011221	-23
137	DEL	TGCCTCGTGCCGCTGAGCCTGGCGCAGATCG	T	71299	31	0.00043482	-30
137	INS	T	TTTGA	71299	1	1.40E-05	4
137	INS	T	TTTGAGGTCAGTAAGATTGCGTCGATTCCGGTTCACGCGCCGGCGACCTCCACCG	71299	9	0.00012624	54
137	INS	T	TGA	71299	9	0.00012624	2
138	REF	G	G	70686	70243	0.99377502	0
138	SNV	G	A	70686	12	0.00016977	0
138	SNV	G	C	70686	23	0.0003254	0
138	DEL	GC	G	70686	9	0.00012733	-1
138	DEL	GCCTCGTGCCGCTGAGCCT	G	70686	18	0.00025466	-18
138	DEL	GCCTCGTGC	G	70686	241	0.00340959	-8
138	DEL	GCCTCGTGCC	G	70686	6	8.49E-05	-9
138	DEL	GCCTCGT	G	70686	44	0.0006225	-6
138	DEL	GCCTCGTGCCGCTGAGC	G	70686	16	0.00022636	-16
138	DEL	GCCTC	G	70686	25	0.00035369	-4
138	INS	G	GA	70686	41	0.00058005	1
138	INS	G	GCCC	70686	1	1.42E-05	3
138	INS	G	GTGT	70686	4	5.66E-05	3
139	REF	C	C	70309	69760	0.9922904	0
139	SNV	C	A	70309	39	0.00055475	0
139	SNV	C	T	70309	12	0.00017069	0
139	DEL	CCTCGT	C	70309	250	0.00355609	-5
139	DEL	CCTCGTGCCGCTG	C	70309	6	8.54E-05	-12
139	DEL	CCTCGTGCCGCTGAG	C	70309	32	0.00045518	-14
139	DEL	CCTCGTGCCGCTGA	C	70309	7	9.96E-05	-13
139	DEL	CCTCGTG	C	70309	34	0.00048363	-6
139	DEL	CCTCGTGCCGCTGAGCCTGG	C	70309	5	7.11E-05	-19
139	DEL	CCTCGTGCCG	C	70309	69	0.00098148	-9
139	DEL	CCT	C	70309	18	0.00025604	-2
139	INS	C	CA	70309	4	5.69E-05	1
139	INS	C	CCTGGGGA	70309	5	7.11E-05	7
139	INS	C	CG	70309	3	4.27E-05	1
139	INS	C	CCAGAGGCAGGTGTT	70309	17	0.00024181	14
139	INS	C	CCGCTGAGCCTGGGGA	70309	7	9.96E-05	15
139	INS	C	CTGCTGCAGAGTCCTAT	70309	9	0.00012802	16
139	INS	C	CAGAATCTGTTGAAT	70309	7	9.96E-05	14
139	INS	C	CCTGAGGACTCTGCCTGGGGA	70309	10	0.00014224	20
139	INS	C	CACGCAGCCTGGGGA	70309	8	0.00011379	14
140	REF	C	C	69875	69641	0.99673675	0
140	SNV	C	G	69875	12	0.00017175	0
140	SNV	C	T	69875	10	0.00014312	0
140	DEL	CTCGTGCCGCTGAGCCTGGCGCAGATCGG	C	69875	6	8.59E-05	-28
140	DEL	CTCGTG	C	69875	20	0.00028625	-5
140	DEL	CTCGTGCCGCTGAGCCTGGCG	C	69875	1	1.43E-05	-20
140	DEL	CT	C	69875	4	5.73E-05	-1
140	DEL	CTCG	C	69875	73	0.00104481	-3
140	DEL	CTCGTGCCGCTGAGCCTGGCGCAGA	C	69875	83	0.00118794	-24
140	DEL	CTCGT	C	69875	18	0.00025762	-4
140	INS	C	CA	69875	1	1.43E-05	1
141	REF	T	T	69656	68878	0.98893021	0
141	SNV	T	A	69656	22	0.00031587	0
141	SNV	T	C	69656	13	0.00018665	0
141	SNV	T	G	69656	10	0.00014358	0
141	DEL	TCGTGCCGCTGAGCCTGGCGCAGATCGGTGAGTGCCCGCCGCAGCCTGGGCAGCAAGATGGGTGCGGGGTGCTCAGCGCGGACC	T	69656	7	0.0001005	-83
141	DEL	TC	T	69656	7	0.0001005	-1
141	DEL	TCGTGCCGCTGAGCCTGG	T	69656	25	0.00035894	-17
141	DEL	TCG	T	69656	9	0.00012922	-2
141	DEL	TCGTGCCGCTGAGC	T	69656	31	0.00044509	-13
141	DEL	TCGTGC	T	69656	331	0.0047524	-5
141	DEL	TCGTGCCGCTGAGCCTGGCG	T	69656	16	0.00022972	-19
141	DEL	TCGTG	T	69656	96	0.00137834	-4
141	DEL	TCGTGCCGCTGAG	T	69656	22	0.00031587	-12
141	DEL	TCGTGCCG	T	69656	138	0.00198136	-7
141	DEL	TCGTGCCGCTGAGCCTGGCGCAGATCGGTGA	T	69656	4	5.74E-05	-30
141	INS	T	TGGGACTC	69656	1	1.44E-05	7
141	INS	T	TTAAAAAGAAAA	69656	2	2.87E-05	11
141	INS	T	TCTGAG	69656	5	7.18E-05	5
141	INS	T	TGGGGACTC	69656	18	0.00025844	8
141	INS	T	TGC	69656	7	0.0001005	2
141	INS	T	TATCAG	69656	6	8.62E-05	5
141	INS	T	TGGGGACTN	69656	1	1.44E-05	8
142	REF	C	C	68996	68240	0.98912886	0
142	SNV	C	A	68996	26	0.00037687	0
142	SNV	C	G	68996	57	0.00082621	0
142	SNV	C	T	68996	23	0.00033338	0
142	DEL	CGTGCCGCTGAGCCTG	C	68996	52	0.00075373	-15
142	DEL	CGT	C	68996	105	0.00152196	-2
142	DEL	CG	C	68996	103	0.00149297	-1
142	DEL	CGTGCCGCTGA	C	68996	14	0.00020293	-10
142	DEL	CGTG	C	68996	14	0.00020293	-3
142	DEL	CGTGCCGCTGAGCCTGGCGCAGATCGGTGAGTGCCCGCCGCAGCCTGGGCAGCAAGATGG	C	68996	16	0.00023192	-59
142	DEL	CGTGCC	C	68996	2	2.90E-05	-5
142	DEL	CGTGCCGCTGAGCCTGGCGCAGATCGGTGA	C	68996	3	4.35E-05	-29
142	DEL	CGTGCCGCTGAGCCT	C	68996	30	0.00043485	-14
142	DEL	CGTGCCG	C	68996	5	7.25E-05	-6
142	DEL	CGTGCCGCT	C	68996	37	0.00053631	-8
142	DEL	CGTGCCGCTGAGCCTGGCGCA	C	68996	11	0.00015944	-20
142	DEL	CGTGCCGCTG	C	68996	7	0.00010146	-9
142	INS	C	CGT	68996	68	0.00098565	2
142	INS	C	CG	68996	43	0.00062328	1
142	INS	C	CAG	68996	20	0.0002899	2
142	INS	C	CTGGGGACTCT	68996	1	1.45E-05	10
142	INS	C	CGGATTCCATTGA	68996	5	7.25E-05	12
142	INS	C	CGG	68996	13	0.00018843	2
142	INS	C	CGGGGCCCCAGAGCCTG	68996	6	8.70E-05	16
142	INS	C	CGGTTA	68996	5	7.25E-05	5
142	INS	C	CGCT	68996	12	0.00017394	3
142	INS	C	CAT	68996	21	0.00030439	2
142	INS	C	CTAAATG	68996	4	5.80E-05	6
142	INS	C	CCATTCCAAATAATCCCTTCTCCCAG	68996	5	7.25E-05	25
142	INS	C	CCATTTTCTCG	68996	11	0.00015944	10
142	INS	C	CTCTAGG	68996	6	8.70E-05	6
142	INS	C	CGAGGCAGAGGCTCATTTCAACCAAATG	68996	5	7.25E-05	27
142	INS	C	CT	68996	20	0.0002899	1
143	REF	G	G	68671	67410	0.98170856	0
143	SNV	G	A	68671	53	0.00077185	0
143	SNV	G	C	68671	70	0.00101943	0
143	SNV	G	T	68671	31	0.00045146	0
143	DEL	GTGCCGCTGAGCCTGGCGCAGA	G	68671	7	0.00010194	-21
143	DEL	GTGCCGCTGAGCC	G	68671	25	0.00036408	-12
143	DEL	GTGCCGCTGAGCCT	G	68671	3	4.37E-05	-13
143	DEL	GTGCCGC	G	68671	106	0.0015437	-6
143	DEL	GTGC	G	68671	11	0.0001602	-3
143	DEL	GT	G	68671	37	0.00053884	-1
143	DEL	GTGCCGCTGAGCCTGGCGCAGATCGGTGAGTGCCCGCCGCAGCC	G	68671	2	2.91E-05	-43
143	INS	G	GA	68671	25	0.00036408	1
143	INS	G	GTCCTGCTCAGACTT	68671	6	8.74E-05	14
143	INS	G	GC	68671	13	0.00018932	1
143	INS	G	GTCCCCATCTC	68671	6	8.74E-05	10
143	INS	G	GGGGACTC	68671	8	0.00011651	7
143	INS	G	GTGT	68671	17	0.00024758	3
143	INS	G	GTTTTTT	68671	6	8.74E-05	6
143	INS	G	GTTTT	68671	2	2.91E-05	4
143	INS	G	GTT	68671	99	0.00144176	2
143	INS	G	GTGAAT	68671	11	0.0001602	5
143	INS	G	GTTT	68671	10	0.00014563	3
143	INS	G	GTGAGGTCAA	68671	7	0.00010194	9
143	INS	G	GATC	68671	19	0.0002767	3
143	INS	G	GT	68671	632	0.00920397	1
143	INS	G	GGGACTC	68671	2	2.91E-05	6
143	INS	G	GGGATC	68671	9	0.00013107	5
143	INS	G	GTGTAACCCTAACCCTAACCCTAACCCTAACCCTAACCCTAACCCTAACCCTAACCCTAACCC	68671	5	7.28E-05	62
143	INS	G	GTTCTT	68671	6	8.74E-05	5
143	INS	G	GTA	68671	28	0.00040777	2
144	REF	T	T	70293	49074	0.69818461	0
144	SNV	T	A	70293	147	0.0020914	0
144	SNV	T	C	70293	203	0.00288812	0
144	SNV	T	G	70293	125	0.0017784	0
144	DEL	TGCCG	T	70293	72	0.00102436	-4
144	DEL	TGCCGCTGAG	T	70293	42	0.00059754	-9
144	DEL	TGCC	T	70293	94	0.00133735	-3
144	DEL	TGCCGCTGAGCCTGGCGCA	T	70293	6	8.54E-05	-18
144	DEL	TG	T	70293	172	0.00244707	-1
144	DEL	TGCCGCTGAGCCTGG	T	70293	24	0.00034145	-14
144	DEL	TGCCGCTG	T	70293	58	0.00082518	-7
144	DEL	TGCCGCTGAGCCTG	T	70293	13	0.00018495	-13
144	DEL	TGCCGCTGA	T	70293	85	0.00120931	-8
144	DEL	TGCCGCTGAGCCTGGCGCAGATCGGTGAGTGCCCGC	T	70293	6	8.54E-05	-35
144	DEL	TGCCGCTGAGC	T	70293	33	0.0004695	-10
144	DEL	TGC	T	70293	66	0.00093899	-2
144	DEL	TGCCGCTGAGCC	T	70293	59	0.0008394	-11
144	DEL	TGCCGCTGAGCCTGGC	T	70293	7	9.96E-05	-15
144	DEL	TGCCGCTGAGCCTGGCGCAGA	T	70293	6	8.54E-05	-20
144	DEL	TGCCGCTGAGCCTGGCG	T	70293	3	4.27E-05	-16
144	DEL	TGCCGC	T	70293	31	0.00044104	-5
144	INS	T	TAA	70293	240	0.00341452	2
144	INS	T	TGTTACAG	70293	6	8.54E-05	7
144	INS	T	TAAACA	70293	10	0.00014227	5
144	INS	T	TCANA	70293	1	1.42E-05	4
144	INS	T	TAC	70293	36	0.00051218	2
144	INS	T	TAAA	70293	4	5.69E-05	3
144	INS	T	TGCA	70293	5	7.11E-05	3
144	INS	T	TAGNG	70293	1	1.42E-05	4
144	INS	T	TACCCTAACCCTAACCCTAACCCTAACCCTAACCCTAACCCTAACC	70293	8	0.00011382	45
144	INS	T	TTN	70293	1	1.42E-05	2
144	INS	T	TGCGC	70293	13	0.00018495	4
144	INS	T	TGAAA	70293	9	0.00012804	4
144	INS	T	TCCCCAGGCTCTGCGCCGCTGACTCTGC	70293	3	4.27E-05	27
144	INS	T	TGGC	70293	8	0.00011382	3
144	INS	T	TACCGGTTGTTCCTTTCCATGTTTAGCGCTTCCTTCAGGA	70293	7	9.96E-05	39
144	INS	T	TTG	70293	20	0.00028454	2
144	INS	T	TTC	70293	30	0.00042682	2
144	INS	T	TGAA	70293	14	0.00019918	3
144	INS	T	TCCCCAGGACGCAGCCGCTAGACGCA	70293	14	0.00019918	25
144	INS	T	TA	70293	2172	0.03090143	1
144	INS	T	TGTA	70293	7	9.96E-05	3
144	INS	T	TC	70293	727	0.01034316	1
144	INS	T	TAGGGA	70293	5	7.11E-05	5
144	INS	T	TG	70293	16279	0.23160426	1
144	INS	T	TCC	70293	48	0.0006829	2
144	INS	T	TCA	70293	11	0.0001565	2
144	INS	T	TCAAA	70293	5	7.11E-05	4
144	INS	T	TN	70293	29	0.00041259	1
144	INS	T	TGG	70293	33	0.0004695	2
144	INS	T	TCCCCTGAGCCTG	70293	4	5.69E-05	12
144	INS	T	TGC	70293	45	0.00064022	2
144	INS	T	TGA	70293	18	0.00025609	2
144	INS	T	TNCA	70293	1	1.42E-05	3
144	INS	T	TGN	70293	1	1.42E-05	2
144	INS	T	TANA	70293	1	1.42E-05	3
144	INS	T	TAAAAAA	70293	8	0.00011382	6
144	INS	T	TCGACAG	70293	9	0.00012804	6
144	INS	T	TTA	70293	121	0.00172149	2
144	INS	T	TCCCCAACCCTA	70293	8	0.00011382	11
145	REF	G	G	69983	69274	0.98989726	0
145	SNV	G	A	69983	75	0.00107172	0
145	SNV	G	C	69983	68	0.00097169	0
145	SNV	G	T	69983	28	0.00040011	0
145	DEL	GCCGCTGAGCCTGGCGCAGA	G	69983	11	0.00015719	-19
145	DEL	GC	G	69983	86	0.0012289	-1
145	DEL	GCCGCTGAGCCTGGCGCAGATCGGTGA	G	69983	11	0.00015719	-26
145	DEL	GCC	G	69983	148	0.00211486	-2
145	DEL	GCCGCT	G	69983	14	0.00020005	-5
145	DEL	GCCGC	G	69983	11	0.00015719	-4
145	DEL	GCCGCTGA	G	69983	18	0.00025721	-7
145	DEL	GCCGCTGAGCC	G	69983	37	0.00052871	-10
145	DEL	GCCGCTGAGCCT	G	69983	10	0.0001429	-11
145	DEL	GCCGCTGAGC	G	69983	58	0.0008288	-9
145	DEL	GCCGCTGAGCCTGGCGCA	G	69983	6	8.57E-05	-17
145	DEL	GCCGCTGAGCCTGGCGC	G	69983	11	0.00015719	-16
145	INS	G	GA	69983	32	0.00045727	1
145	INS	G	GTGC	69983	6	8.57E-05	3
145	INS	G	GACA	69983	4	5.72E-05	3
145	INS	G	GCAGAGTCC	69983	7	0.00010003	8
145	INS	G	GCC	69983	4	5.72E-05	2
145	INS	G	GAGTGC	69983	9	0.00012861	5
145	INS	G	GC	69983	5	7.15E-05	1
145	INS	G	GN	69983	6	8.57E-05	1
145	INS	G	GGGGAC	69983	3	4.29E-05	5
145	INS	G	GATTTA	69983	9	0.00012861	5
145	INS	G	GGC	69983	6	8.57E-05	2
145	INS	G	GT	69983	17	0.00024292	1
145	INS	G	GGACTCT	69983	7	0.00010003	6
146	REF	C	C	69828	69617	0.9971068	0
146	SNV	C	A	69828	43	0.00061588	0
146	SNV	C	G	69828	81	0.00116014	0
146	SNV	C	T	69828	17	0.00024349	0
146	DEL	CCG	C	69828	20	0.00028645	-2
146	DEL	CCGCTG	C	69828	9	0.0001289	-5
146	INS	C	CTTCCACAGACACATTCTCCAACAGTTTTN	69828	1	1.43E-05	29
146	INS	C	CA	69828	4	5.73E-05	1
146	INS	C	CG	69828	7	0.00010026	1
146	INS	C	CTTCCACAGACACATTCTCCAACAGTTTTG	69828	4	5.73E-05	29
146	INS	C	CAGCAAGAT	69828	6	8.59E-05	8
146	INS	C	CTG	69828	9	0.0001289	2
146	INS	C	CCTGGCGCTCTG	69828	1	1.43E-05	11
147	REF	C	C	70689	70491	0.99731187	0
147	SNV	C	A	70689	65	0.00091962	0
147	SNV	C	G	70689	23	0.00032541	0
147	SNV	C	T	70689	12	0.00016978	0
147	DEL	CGCTGA	C	70689	8	0.00011318	-5
147	DEL	CG	C	70689	36	0.00050933	-1
147	INS	C	CCATNAGGNACTCTTCCCATNAGGAACCGA	70689	1	1.42E-05	29
147	INS	C	CCATAAGGAACTCTTCCCATAAGGAACCGA	70689	10	0.00014148	29
147	INS	C	CGGCAGCGCTCTGGTAAGG	70689	11	0.00015563	18
147	INS	C	CCA	70689	6	8.49E-05	2
147	INS	C	CCATAAGGNACTCTTCCCATAAGGAACCGA	70689	1	1.42E-05	29
147	INS	C	CTG	70689	17	0.00024052	2
148	REF	G	G	71054	70944	0.99850809	0
148	SNV	G	A	71054	48	0.00067558	0
148	SNV	G	C	71054	8	0.0001126	0
148	SNV	G	T	71054	35	0.00049261	0
148	INS	G	GCCAGAGCCTGGGGACT	71054	1	1.41E-05	16
148	INS	G	GCTGAGTATATTC	71054	14	0.00019704	12
149	REF	C	C	71730	71682	0.99938655	0
149	SNV	C	A	71730	10	0.00013942	0
149	SNV	C	T	71730	17	0.00023701	0
149	DEL	CTG	C	71730	3	4.18E-05	-2
149	DEL	CTGAGCCTGGCGCAGAT	C	71730	9	0.00012548	-16
149	INS	C	CAGTT	71730	4	5.58E-05	4
149	INS	C	CA	71730	1	1.39E-05	1
150	REF	T	T	71903	71846	0.99923506	0
150	SNV	T	A	71903	23	0.00031988	0
150	SNV	T	C	71903	3	4.17E-05	0
150	SNV	T	G	71903	1	1.39E-05	0
150	DEL	TGAGCC	T	71903	1	1.39E-05	-5
150	DEL	TGAGC	T	71903	10	0.00013908	-4
150	INS	T	TAACATG	71903	17	0.00023644	6
151	REF	G	G	71998	71962	0.99955552	0
151	SNV	G	C	71998	17	0.00023613	0
151	SNV	G	T	71998	15	0.00020835	0
152	REF	A	A	72350	72297	0.99935033	0
152	SNV	A	G	72350	21	0.00029028	0
152	SNV	A	T	72350	4	5.53E-05	0
152	DEL	AGCC	A	72350	10	0.00013823	-3
152	DEL	AGCCTGGC	A	72350	1	1.38E-05	-7
152	INS	A	AGACCCT	72350	6	8.29E-05	6
152	INS	A	AT	72350	4	5.53E-05	1
152	INS	A	AAG	72350	1	1.38E-05	2
153	REF	G	G	72865	72829	0.99950594	0
153	SNV	G	A	72865	9	0.00012352	0
153	SNV	G	T	72865	1	1.37E-05	0
153	DEL	GCCT	G	72865	4	5.49E-05	-3
153	DEL	GC	G	72865	1	1.37E-05	-1
153	DEL	GCCTGGCGCAGATC	G	72865	6	8.23E-05	-13
153	DEL	GCCTGGC	G	72865	7	9.61E-05	-6
153	INS	G	GTGT	72865	8	0.00010979	3
154	REF	C	C	72969	72949	0.99978072	0
154	SNV	C	T	72969	8	0.00010964	0
154	DEL	CCT	C	72969	7	9.59E-05	-2
154	INS	C	CT	72969	1	1.37E-05	1
155	REF	C	C	73296	73274	0.99976805	0
155	SNV	C	A	73296	1	1.36E-05	0
155	SNV	C	T	73296	16	0.00021831	0
156	REF	T	T	73452	73409	0.99949623	0
156	SNV	T	A	73452	11	0.00014977	0
156	SNV	T	G	73452	11	0.00014977	0
156	INS	T	TTTCTA	73452	8	0.00010892	5
156	INS	T	TG	73452	7	9.53E-05	1
157	REF	G	G	73588	73527	0.9992118	0
157	SNV	G	A	73588	28	0.00038051	0
157	SNV	G	C	73588	3	4.08E-05	0
157	SNV	G	T	73588	17	0.00023103	0
157	INS	G	GGGGACTCT	73588	9	0.00012231	8
157	INS	G	GTAA	73588	1	1.36E-05	3
158	REF	G	G	73728	73713	0.99981011	0
158	SNV	G	A	73728	3	4.07E-05	0
158	SNV	G	T	73728	11	0.0001492	0
159	REF	C	C	73847	73821	0.99967499	0
159	SNV	C	A	73847	10	0.00013542	0
159	SNV	C	G	73847	12	0.0001625	0
159	SNV	C	T	73847	1	1.35E-05	0
159	INS	C	CG	73847	1	1.35E-05	1
160	REF	G	G	73970	73937	0.9995809	0
160	SNV	G	A	73970	5	6.76E-05	0
160	SNV	G	C	73970	6	8.11E-05	0
160	SNV	G	T	73970	15	0.00020279	0
160	DEL	GCA	G	73970	4	5.41E-05	-2
160	INS	G	GT	73970	1	1.35E-05	1
161	REF	C	C	74012	73981	0.99960816	0
161	SNV	C	A	74012	15	0.00020268	0
161	INS	C	CCAG	74012	9	0.00012161	3
161	INS	C	CAG	74012	5	6.76E-05	2
162	REF	A	A	74030	74011	0.99982438	0
162	SNV	A	C	74030	2	2.70E-05	0
162	SNV	A	G	74030	2	2.70E-05	0
162	DEL	AGATCGGTGAGTG	A	74030	8	0.00010807	-12
162	INS	A	ATGG	74030	1	1.35E-05	3
163	REF	G	G	74092	74083	0.99987853	0
163	SNV	G	A	74092	1	1.35E-05	0
163	SNV	G	T	74092	8	0.00010797	0
164	REF	A	A	74100	74084	0.99983805	0
164	SNV	A	C	74100	2	2.70E-05	0
164	SNV	A	G	74100	2	2.70E-05	0
164	SNV	A	T	74100	1	1.35E-05	0
164	DEL	ATC	A	74100	6	8.10E-05	-2
164	DEL	AT	A	74100	1	1.35E-05	-1
165	REF	T	T	74213	74196	0.99985177	0
165	SNV	T	C	74213	9	0.00012128	0
165	DEL	TCGGTGAGTGCCCGCCG	T	74213	1	1.35E-05	-16
165	INS	T	TTC	74213	1	1.35E-05	2
166	REF	C	C	74233	74229	0.99997306	0
166	SNV	C	A	74233	1	1.35E-05	0
166	DEL	CGG	C	74233	1	1.35E-05	-2
167	REF	G	G	74265	74260	0.99997307	0
167	SNV	G	T	74265	1	1.35E-05	0
167	INS	G	GC	74265	1	1.35E-05	1
168	REF	G	G	74298	74274	0.99974426	0
168	SNV	G	A	74298	3	4.04E-05	0
168	SNV	G	C	74298	9	0.00012114	0
168	INS	G	GT	74298	7	9.42E-05	1
169	REF	T	T	74323	74318	0.99997309	0
169	SNV	T	C	74323	1	1.35E-05	0
169	INS	T	TN	74323	1	1.35E-05	1
170	REF	G	G	74327	74310	0.99982509	0
170	SNV	G	A	74327	4	5.38E-05	0
170	SNV	G	T	74327	9	0.00012109	0
171	REF	A	A	74327	74318	0.99997309	0
171	SNV	A	G	74327	2	2.69E-05	0
172	REF	G	G	74365	74351	0.99987897	0
172	SNV	G	A	74365	8	0.00010758	0
172	DEL	GTGCC	G	74365	1	1.35E-05	-4
173	REF	T	T	74391	74381	0.99991934	0
173	INS	T	TGAG	74391	6	8.07E-05	3
174	REF	G	G	74395	74388	0.99997311	0
174	SNV	G	A	74395	1	1.34E-05	0
174	SNV	G	T	74395	1	1.34E-05	0
175	REF	C	C	74416	74388	0.99963717	0
175	SNV	C	G	74416	1	1.34E-05	0
175	SNV	C	T	74416	25	0.00033595	0
175	INS	C	CG	74416	1	1.34E-05	1
176	REF	C	C	74404	74393	0.9998656	0
176	SNV	C	A	74404	1	1.34E-05	0
176	SNV	C	T	74404	9	0.00012096	0
177	REF	C	C	74392	74382	0.9999059	0
177	SNV	C	A	74392	6	8.07E-05	0
177	SNV	C	T	74392	1	1.34E-05	0
178	REF	G	G	74402	74399	0.99998656	0
178	SNV	G	A	74402	1	1.34E-05	0
179	REF	C	C	74405	74401	1	0
180	REF	C	C	74477	74471	0.99997314	0
180	SNV	C	A	74477	2	2.69E-05	0
181	REF	G	G	74477	74467	0.99991943	0
181	SNV	G	A	74477	5	6.71E-05	0
181	INS	G	GATCGGTGAGTGC	74477	1	1.34E-05	12
182	REF	C	C	74478	74474	0.99994629	0
182	SNV	C	T	74478	3	4.03E-05	0
182	INS	C	CAG	74478	1	1.34E-05	2
183	REF	A	A	74482	74474	0.99997315	0
183	SNV	A	C	74482	1	1.34E-05	0
183	SNV	A	T	74482	1	1.34E-05	0
184	REF	G	G	74486	74481	0.99995972	0
184	SNV	G	C	74486	1	1.34E-05	0
184	SNV	G	T	74486	2	2.69E-05	0
185	REF	C	C	74484	74479	1	0
186	REF	C	C	74485	74478	0.99995972	0
186	SNV	C	T	74485	2	2.69E-05	0
186	DEL	CTGG	C	74485	1	1.34E-05	-3
187	REF	T	T	74483	74477	0.99991944	0
187	SNV	T	A	74483	1	1.34E-05	0
187	SNV	T	C	74483	4	5.37E-05	0
187	INS	T	TGC	74483	1	1.34E-05	2
188	REF	G	G	74484	74481	0.99998657	0
188	SNV	G	T	74484	1	1.34E-05	0
189	REF	G	G	74482	74478	0.99997315	0
189	SNV	G	A	74482	2	2.69E-05	0
190	REF	G	G	74481	74467	0.99989258	0
190	SNV	G	A	74481	3	4.03E-05	0
190	SNV	G	T	74481	5	6.71E-05	0
191	REF	C	C	74481	74476	0.99994629	0
191	SNV	C	T	74481	1	1.34E-05	0
191	DEL	CAGCAAGA	C	74481	3	4.03E-05	-7
192	REF	A	A	74478	74471	0.99995972	0
192	SNV	A	G	74478	3	4.03E-05	0
193	REF	G	G	74478	74474	0.99995972	0
193	SNV	G	C	74478	1	1.34E-05	0
193	INS	G	GA	74478	1	1.34E-05	1
193	INS	G	GC	74478	1	1.34E-05	1
194	REF	C	C	74482	74480	0.99998657	0
194	DEL	CAAG	C	74482	1	1.34E-05	-3
195	REF	A	A	74481	74472	0.99998657	0
195	SNV	A	G	74481	1	1.34E-05	0
196	REF	A	A	74481	74477	0.99998657	0
196	SNV	A	G	74481	1	1.34E-05	0
197	REF	G	G	74482	74478	1	0
198	REF	A	A	74474	74458	0.99995971	0
198	SNV	A	C	74474	2	2.69E-05	0
198	SNV	A	T	74474	1	1.34E-05	0
199	REF	T	T	74478	74469	0.99993286	0
199	SNV	T	C	74478	2	2.69E-05	0
199	SNV	T	G	74478	2	2.69E-05	0
199	INS	T	TG	74478	1	1.34E-05	1
200	REF	G	G	74483	74453	0.99966433	0
200	SNV	G	A	74483	13	0.00017455	0
200	SNV	G	C	74483	1	1.34E-05	0
200	DEL	GGGTGCGGGGTGCTCAGCGCGGACCCGGC	G	74483	10	0.00013427	-28
200	INS	G	GA	74483	1	1.34E-05	1
201	REF	G	G	74473	74464	0.999906	0
201	SNV	G	A	74473	2	2.69E-05	0
201	SNV	G	C	74473	3	4.03E-05	0
201	SNV	G	T	74473	2	2.69E-05	0
202	REF	G	G	74489	74485	0.99998657	0
202	INS	G	GCAGCA	74489	1	1.34E-05	5
203	REF	T	T	74488	74482	0.99998657	0
203	SNV	T	A	74488	1	1.34E-05	0
204	REF	G	G	74488	74481	0.99998657	0
204	SNV	G	A	74488	1	1.34E-05	0
205	REF	C	C	74481	74468	0.99985231	0
205	SNV	C	A	74481	1	1.34E-05	0
205	SNV	C	G	74481	1	1.34E-05	0
205	SNV	C	T	74481	7	9.40E-05	0
205	DEL	CG	C	74481	2	2.69E-05	-1
206	REF	G	G	74479	74474	0.99994629	0
206	SNV	G	A	74479	3	4.03E-05	0
206	SNV	G	T	74479	1	1.34E-05	0
207	REF	G	G	74481	74473	0.99994629	0
207	SNV	G	T	74481	4	5.37E-05	0
208	REF	G	G	74481	74474	1	0
209	REF	G	G	74481	74474	0.99997315	0
209	SNV	G	A	74481	2	2.69E-05	0
210	REF	T	T	74481	74474	0.99998657	0
210	INS	T	TG	74481	1	1.34E-05	1
211	REF	G	G	74494	74488	0.99998658	0
211	DEL	GC	G	74494	1	1.34E-05	-1
212	REF	C	C	74492	74485	0.99995973	0
212	SNV	C	A	74492	1	1.34E-05	0
212	SNV	C	T	74492	2	2.69E-05	0
213	REF	T	T	74491	74471	0.99997314	0
213	SNV	T	G	74491	1	1.34E-05	0
213	INS	T	TC	74491	1	1.34E-05	1
214	REF	C	C	74481	74477	0.99998657	0
214	SNV	C	G	74481	1	1.34E-05	0
215	REF	A	A	74481	74458	0.99978516	0
215	SNV	A	G	74481	2	2.69E-05	0
215	SNV	A	T	74481	14	0.00018799	0
216	REF	G	G	74481	74478	0.99998657	0
216	INS	G	GC	74481	1	1.34E-05	1
217	REF	C	C	74476	74458	0.99977174	0
217	SNV	C	T	74476	9	0.00012085	0
217	DEL	CGCGGACCCG	C	74476	8	0.00010742	-9
218	REF	G	G	74468	74457	0.99994628	0
218	SNV	G	A	74468	3	4.03E-05	0
218	SNV	G	T	74468	1	1.34E-05	0
219	REF	C	C	74468	74458	0.99993285	0
219	SNV	C	A	74468	3	4.03E-05	0
219	SNV	C	T	74468	2	2.69E-05	0
220	REF	G	G	74468	74466	0.99998657	0
220	SNV	G	T	74468	1	1.34E-05	0
221	REF	G	G	74468	74462	0.99997314	0
221	SNV	G	C	74468	1	1.34E-05	0
221	INS	G	GC	74468	1	1.34E-05	1
222	REF	A	A	74468	74465	0.99998657	0
222	SNV	A	C	74468	1	1.34E-05	0
223	REF	C	C	74463	74457	0.99997314	0
223	SNV	C	G	74463	2	2.69E-05	0
224	REF	C	C	74463	74461	0.99998657	0
224	DEL	CCG	C	74463	1	1.34E-05	-2
225	REF	C	C	74454	74450	0.99994628	0
225	SNV	C	T	74454	3	4.03E-05	0
225	DEL	CG	C	74454	1	1.34E-05	-1
226	REF	G	G	74451	74444	0.9999597	0
226	SNV	G	A	74451	3	4.03E-05	0
227	REF	G	G	74461	74456	0.99995971	0
227	SNV	G	T	74461	2	2.69E-05	0
227	DEL	GC	G	74461	1	1.34E-05	-1
228	REF	C	C	74462	74451	0.99989256	0
228	SNV	C	T	74462	8	0.00010744	0
229	REF	G	G	74472	74468	0.99997314	0
229	SNV	G	C	74472	1	1.34E-05	0
229	INS	G	GT	74472	1	1.34E-05	1
230	REF	G	G	74472	74470	1	0
231	REF	C	C	74486	74483	0.99998657	0
231	SNV	C	T	74486	1	1.34E-05	0
232	REF	A	A	74486	74475	0.99997315	0
232	SNV	A	C	74486	2	2.69E-05	0
233	REF	G	G	74486	74481	0.99997315	0
233	SNV	G	A	74486	1	1.34E-05	0
233	SNV	G	T	74486	1	1.34E-05	0
234	REF	C	C	74478	74475	1	0
235	REF	C	C	74478	74475	1	0
236	REF	C	C	74478	74469	0.99987916	0
236	INS	C	CCTCCTAA	74478	8	0.00010741	7
236	INS	C	CCNCCNAA	74478	1	1.34E-05	7
237	REF	C	C	74480	74477	0.99998657	0
237	SNV	C	T	74480	1	1.34E-05	0
238	REF	T	T	74480	74427	0.99975821	0
238	SNV	T	C	74480	17	0.00022836	0
238	SNV	T	G	74480	1	1.34E-05	0
239	REF	C	C	74480	74477	0.99998657	0
239	SNV	C	A	74480	1	1.34E-05	0
240	REF	C	C	74473	74471	0.99997314	0
240	SNV	C	T	74473	1	1.34E-05	0
240	INS	C	CA	74473	1	1.34E-05	1
241	REF	G	G	74473	74470	1	0
242	REF	G	G	74476	74467	0.99990601	0
242	SNV	G	A	74476	5	6.71E-05	0
242	SNV	G	C	74476	2	2.69E-05	0
243	REF	C	C	74478	74474	0.99997315	0
243	SNV	C	T	74478	1	1.34E-05	0
243	INS	C	CN	74478	1	1.34E-05	1
244	REF	T	T	74478	74468	0.99995972	0
244	SNV	T	C	74478	1	1.34E-05	0
244	SNV	T	G	74478	2	2.69E-05	0
245	REF	G	G	74481	74477	0.99997315	0
245	SNV	G	T	74481	2	2.69E-05	0
246	REF	A	A	74474	74458	0.99998657	0
246	SNV	A	G	74474	1	1.34E-05	0
247	REF	G	G	74482	74477	0.99998657	0
247	SNV	G	T	74482	1	1.34E-05	0
248	REF	T	T	74485	74472	0.99995972	0
248	SNV	T	C	74485	3	4.03E-05	0
249	REF	C	C	74486	74478	0.9999463	0
249	SNV	C	T	74486	4	5.37E-05	0
250	REF	G	G	74473	74469	1	0
251	REF	G	G	74463	74453	0.99989256	0
251	SNV	G	A	74463	5	6.72E-05	0
251	SNV	G	T	74463	3	4.03E-05	0
252	REF	C	C	74460	74453	0.99994628	0
252	SNV	C	G	74460	1	1.34E-05	0
252	SNV	C	T	74460	3	4.03E-05	0
253	REF	C	C	74460	74456	0.99998657	0
253	INS	C	CN	74460	1	1.34E-05	1
254	REF	C	C	74446	74439	0.99997313	0
254	SNV	C	T	74446	1	1.34E-05	0
254	INS	C	CT	74446	1	1.34E-05	1
255	REF	T	T	74440	74391	0.99974466	0
255	SNV	T	C	74440	4	5.38E-05	0
255	SNV	T	G	74440	5	6.72E-05	0
255	DEL	TG	T	74440	8	0.00010751	-1
255	INS	T	TG	74440	1	1.34E-05	1
255	INS	T	TN	74440	1	1.34E-05	1
256	REF	G	G	74425	74423	1	0
257	REF	G	G	74422	74417	0.99997313	0
257	SNV	G	T	74422	2	2.69E-05	0
258	REF	G	G	74421	74417	1	0
259	REF	G	G	74412	74409	0.99998656	0
259	SNV	G	T	74412	1	1.34E-05	0
260	REF	G	G	74405	74397	0.9999328	0
260	SNV	G	A	74405	5	6.72E-05	0
261	REF	A	A	74403	74280	0.99950213	0
261	SNV	A	C	74403	3	4.04E-05	0
261	SNV	A	G	74403	34	0.0004575	0
262	REF	C	C	74403	74401	1	0
263	REF	T	T	74396	74355	0.99979831	0
263	SNV	T	C	74396	1	1.35E-05	0
263	SNV	T	G	74396	12	0.00016136	0
263	INS	T	TG	74396	2	2.69E-05	1
264	REF	G	G	74384	74371	0.99989244	0
264	SNV	G	A	74384	4	5.38E-05	0
264	SNV	G	C	74384	1	1.34E-05	0
264	SNV	G	T	74384	1	1.34E-05	0
264	INS	G	GT	74384	1	1.34E-05	1
264	INS	G	GN	74384	1	1.34E-05	1
265	REF	G	G	74371	74363	0.99994621	0
265	SNV	G	A	74371	4	5.38E-05	0
266	REF	A	A	74368	74047	0.99834165	0
266	SNV	A	G	74368	118	0.00159094	0
266	SNV	A	T	74368	1	1.35E-05	0
266	INS	A	AG	74368	4	5.39E-05	1
267	REF	G	G	74358	74350	0.9999731	0
267	SNV	G	T	74358	1	1.35E-05	0
267	DEL	GT	G	74358	1	1.35E-05	-1
268	REF	T	T	74349	74244	0.99964993	0
268	SNV	T	A	74349	1	1.35E-05	0
268	SNV	T	C	74349	8	0.00010772	0
268	SNV	T	G	74349	11	0.00014811	0
268	INS	T	TA	74349	1	1.35E-05	1
268	INS	T	TC	74349	3	4.04E-05	1
268	INS	T	TG	74349	1	1.35E-05	1
268	INS	T	TN	74349	1	1.35E-05	1
269	REF	C	C	74323	74315	0.99997309	0
269	SNV	C	G	74323	1	1.35E-05	0
269	DEL	CA	C	74323	1	1.35E-05	-1
270	REF	A	A	74312	74283	0.99991923	0
270	SNV	A	C	74312	5	6.73E-05	0
270	SNV	A	G	74312	1	1.35E-05	0
271	REF	A	A	74283	74260	0.99997307	0
271	SNV	A	C	74283	1	1.35E-05	0
271	SNV	A	G	74283	1	1.35E-05	0
272	REF	G	G	74261	74250	1	0
273	REF	T	T	74203	74098	0.99967621	0
273	SNV	T	C	74203	1	1.35E-05	0
273	SNV	T	G	74203	23	0.0003103	0
274	REF	G	G	74166	74157	0.99998652	0
274	SNV	G	T	74166	1	1.35E-05	0
275	REF	A	A	74099	73998	0.99978382	0
275	SNV	A	G	74099	14	0.00018915	0
275	SNV	A	T	74099	2	2.70E-05	0
276	REF	G	G	73990	73981	0.99998648	0
276	SNV	G	C	73990	1	1.35E-05	0
277	REF	C	C	73122	73116	0.99998632	0
277	INS	C	CT	73122	1	1.37E-05	1
278	REF	T	T	53652	53614	0.99994405	0
278	SNV	T	A	53652	1	1.87E-05	0
278	SNV	T	G	53652	2	3.73E-05	0
279	REF	G	G	9105	9089	0.99978	0
279	DEL	GTC	G	9105	1	0.00011	-2
279	DEL	GT	G	9105	1	0.00011	-1
280	REF	T	T	7848	7795	1	0
281	REF	C	C	7432	7409	1	0
282	REF	T	T	7203	7164	1	0
283	REF	G	G	6988	6981	1	0
284	REF	C	C	6338	6320	1	0
285	REF	G	G	6100	6092	1	0
286	REF	A	A	4352	4321	0.99976863	0
286	SNV	A	G	4352	1	0.00023137	0
287	REF	A	A	3931	3913	1	0
288	REF	G	G	3721	3707	1	0
289	REF	T	T	3334	3314	1	0
290	REF	G	G	3206	3194	0.99968701	0
290	DEL	GC	G	3206	1	0.00031299	-1
291	REF	C	C	3055	3047	1	0
292	REF	A	A	2619	2613	1	0
293	REF	T	T	2458	2453	1	0
294	REF	T	T	1990	1985	1	0
295	REF	G	G	1871	1857	0.9983871	0
295	SNV	G	C	1871	1	0.00053763	0
295	SNV	G	T	1871	2	0.00107527	0
296	REF	G	G	1823	1817	1	0
297	REF	G	G	1753	1742	0.99486008	0
297	SNV	G	C	1753	9	0.00513992	0
298	REF	C	C	1579	1575	1	0
299	REF	T	T	1439	1429	1	0
300	REF	C	C	1329	1327	1	0
301	REF	C	C	1232	1230	1	0
302	REF	G	G	1187	1185	1	0
303	REF	G	G	1087	1085	1	0
304	REF	A	A	1042	1038	1	0
305	REF	A	A	961	956	1	0
306	REF	A	A	938	937	1	0
307	REF	G	G	685	685	1	0
308	REF	C	C	652	651	1	0
309	REF	A	A	583	582	0.99828473	0
309	DEL	AG	A	583	1	0.00171527	-1
310	REF	G	G	571	571	1	0
311	REF	G	G	545	545	1	0
312	REF	G	G	527	527	1	0
313	REF	C	C	495	495	1	0
314	REF	T	T	443	441	0.99773756	0
314	SNV	T	G	443	1	0.00226244	0
315	REF	G	G	376	376	1	0
316	REF	G	G	376	376	1	0
317	REF	G	G	351	351	1	0
318	REF	A	A	342	336	0.99703264	0
318	SNV	A	G	342	1	0.00296736	0
319	REF	T	T	333	332	1	0
320	REF	T	T	328	328	1	0
321	REF	T	T	321	321	1	0
322	REF	G	G	315	315	1	0
323	REF	C	C	314	314	1	0
